# Supplementary material for: Genotypic and Phenotypic Versatility of Aspergillus flavus during Maize Exploitation
Source: PLoS One. 2013 Jul 19;8(7):e68735. doi: 10.1371/journal.pone.0068735 (PMC3716879; doi:10.1371/journal.pone.0068735)
Supplement: Table S1 — The complete list of 815 genes differentially expressed using an array of 13548 genes analyzed in three biological replicates with four different conditions: AF3357 grown on CD medium ( flask ), grown in flasks with CD medium containing injured maize kernels within a closed dialysis tube ( chemo ), grown on autoclaved maize kernels ( sapro ) and grown on ears in the field ( in vivo ). Gene expression was compared as follows: chemo vs flask and in vivo vs sapro. Statistically significant differences were assessed by Differential Expression using Distance Summary (DEDS) analysis. (XLS) [file pone.0068735.s002.xls]

## Sheet: Vivo_Sapr_FDR_0.01
Probe	Clone_ID	Description	log2ratio_InVivo/Sapr	FDR-corrected p-value	In INVIVO	Secondary Metabolism Cluster
1739.m00252_at	AFLA_009980	To ATP-binding cassette transporter protein YOR1, putative	-2.22676	0.00992556	DOWN	8
1918.m01408_s_at	AFLA_023020	NAD dependent epimerase dehydratase family protein	3.89305	0	UP	11
1918.m01407_at	AFLA_023030	Cytochrome P450 family protein	3.06625	0.00431035	UP	11
1918.m01409_at	AFLA_023010	hypothetical protein	3.31438	0.00645161	UP	11
2258.m00089_at	AFLA_062850	Fatty acid desaturase family protein	-0.479957	0.00645161	DOWN	20
2368.m00464_at	AFLA_066820	oxidoreductase, zinc-binding dehydrogenase family protein	-1.21259	0	DOWN	23
2368.m00452_at	AFLA_066940	O-methyltransferase family protein	-3.9565	0.00431035	DOWN	23
2368.m00458_at	AFLA_066880	Major Facilitator Superfamily protein	-3.45432	0.00645161	DOWN	23
2368.m00457_at	AFLA_066890	Cytochrome P450 family protein	-2.95509	0.00645161	DOWN	23
2368.m00453_at	AFLA_066930	Cytochrome P450 family protein	-3.07903	0.00645161	DOWN	23
2368.m00454_at	AFLA_066920	ToxD-like zinc binding oxidoreductase, putative	-2.9418	0.00645161	DOWN	23
2368.m00462_s_at	AFLA_066840	AMP-binding enzyme family protein	-2.68877	0.00874126	DOWN	23
2634.m00305_at	AFLA_100270	hydrolase, carbon-nitrogen family protein	-1.01901	0.00992556	DOWN
2689.m00947_at	AFLA_104220	Fungal specific transcription factor domain containing protein	-0.658056	0.00645161	DOWN	36
2689.m00854_at	AFLA_105170	O-methyltransferase family protein	-0.447975	0.00645161	DOWN	37
2689.m00852_at	AFLA_105190	NAD dependent epimerase dehydratase family protein	-1.74892	0.00874126	DOWN	37
2689.m00863_at	AFLA_105070	Cytochrome P450 family protein	-0.708748	0.00992556	DOWN	37
2689.m00525_at	AFLA_108540	oxidoreductase, FAD FMN-binding family protein	-0.988749	0.00645161	DOWN	39
2689.m00113_at	AFLA_112890	Major Facilitator Superfamily protein	0.880526	0.00992556	UP	40
2842.m00258_at	AFLA_118400	hypothetical protein	1.23676	0	UP	45
2842.m00260_at	AFLA_118420	hypothetical protein	1.53973	0	UP	45
2842.m00259_at	AFLA_118410	hypothetical protein	2.29832	0.00431035	UP	45
2842.m00252_at	AFLA_118340	amine oxidase, flavin-containing family protein	1.28931	0.00645161	UP	45
2842.m00257_at	AFLA_118390	permease, cytosine purines, uracil, thiamine, allantoin family protein	1.53656	0.00645161	UP	45
2842.m00324_at	AFLA_119110	NAD dependent epimerase dehydratase family protein	1.66819	0.00645161	UP	47
2842.m00323_at	AFLA_119090	NAD dependent epimerase dehydratase family protein	2.58186	0.00992556	UP	47
2856.m00485_at	AFLA_128120	Glycosyl hydrolases family 16 protein	0.643485	0	UP	52
2911.m00805_at	AFLA_139460	major facilitator superfamily protein	1.33901	0.00645161	UP	55
2368.m00077_at	AFLA_070880	Acyl-coenzyme A:6-aminopenicillanic-acid-acyltransferase precursor, putative	1.07007	0.00992556	UP	25
1739.m00310_s_at	AFLA_010580	amino acid adenylation domain containing protein	-0.379592	0.00992556	DOWN	9
1569.m00176_s_at	AFLA_005320	Beta-ketoacyl synthase, N-terminal domain containing protein	-1.23489	0.00992556	DOWN	27
1918.m00961_at	AFLA_027840	Protein similar to CwfJ C-terminus 1 containing protein	0.834502	0	UP
2504.m00658_at	AFLA_079020	hypothetical protein	1.20771	0	UP
2856.m00371_at	AFLA_126900	alpha-glucosidase alpha-amylase, putative	-3.38512	0	DOWN
1866.m00688_at	AFLA_020000	pectin methylesterase, putative	2.5221	0	UP
2368.m00161_at	AFLA_069950	TPR Domain containing protein	-0.326493	0	DOWN
2842.m00268_at	AFLA_118500	conserved hypothetical protein	3.67585	0	UP
1569.m00528_at	AFLA_001560	oxidoreductase, short chain dehydrogenase reductase family protein	-6.61935	0	DOWN
2856.m00234_at	AFLA_125490	MSF multidrug transporter, putative	2.15556	0	UP
1569.m00529_at	AFLA_001550	ABC-2 type transporter family protein	-5.68607	0	DOWN
2541.m00063_at	AFLA_096130	hypothetical protein	4.28058	0	UP
2043.m00037_at	AFLA_038530	elastinolytic metalloproteinase Mep, putative	-3.41453	0	DOWN
2689.m00427_at	AFLA_109530	Gamma-glutamyltranspeptidase family protein	-0.832206	0	DOWN
2504.m00236_at	AFLA_074640	hypothetical protein	1.513	0	UP
2504.m00087_at	AFLA_073110	hypothetical protein	3.49838	0	UP
1569.m00043_at	AFLA_006760	G protein-coupled receptor alpha-related	1.89594	0	UP
2091.m00215_at	AFLA_052290	hypothetical protein	1.7608	0	UP
2689.m00458_at	AFLA_109230	D-isomer specific 2-hydroxyacid dehydrogenase, NAD binding domain containing protein	-1.70135	0	DOWN
2689.m00291_at	AFLA_111040	phytase, putative	-1.428	0	DOWN
2091.m00298_at	AFLA_051360	hypothetical protein	1.50269	0	UP
1569.m00388_at	AFLA_003070	hypothetical protein	-0.713958	0	DOWN
1866.m00203_at	AFLA_014930	TRNA binding domain containing protein	-0.909146	0	DOWN
2258.m00782_at	AFLA_055550	conserved hypothetical protein	-0.827154	0	DOWN
2689.m00178_at	AFLA_112230	conserved hypothetical protein	-0.489214	0	DOWN
2911.m00527_at	AFLA_136630	hypothetical protein	2.54449	0	UP
2368.m00566_at	AFLA_065730	Amidohydrolase family protein	-2.14812	0	DOWN
2368.m00290_at	AFLA_068600	ammonium transporter MEAA, putative	-1.45789	0	DOWN
1918.m00272_at	AFLA_035140	conserved hypothetical protein	-0.691586	0	DOWN
2541.m00219_at	AFLA_094540	To GTP-binding protein FZO1, required for biogenesis of mitochondria, putative	-0.402031	0	DOWN
2634.m00527_at	AFLA_102570	FAD binding domain containing protein	-1.33296	0	DOWN
2091.m00368_at	AFLA_050630	Dihydroxy-acid dehydratase, mitochondrial precursor, putative	-0.607181	0	DOWN
2911.m00644_at	AFLA_137830	To negative acting factor	-0.643081	0	DOWN
2368.m00164_at	AFLA_069920	GTP-binding protein YchF, putative	-0.953083	0	DOWN
2689.m00186_at	AFLA_112150	phosphoribosylaminoimidazolecarboxamide formyltransferase IMP cyclohydrolase, putative	-0.92999	0	DOWN
2504.m00811_at	AFLA_080600	hydrolase, alpha beta fold family protein	-0.452345	0	DOWN
2043.m00633_at	AFLA_044900	hypothetical protein	0.627101	0	UP
2634.m00287_at	AFLA_100080	transcription elongation factor S-II family protein	-0.885395	0	DOWN
1866.m00614_at	AFLA_019230	To mismatched base pair and cruciform dna recognition protein, putative	2.75003	0	UP
2258.m00258_at	AFLA_061070	Hydroxymethylglutaryl-coenzyme A reductase family protein	-0.966254	0	DOWN
1918.m00415_at	AFLA_033650	Rab small monomeric GTPase Rab7, putative	-0.562907	0	DOWN
2911.m00773_s_at		NADH oxidase, putative	1.47824	0	UP
2043.m00752_at	AFLA_046190	High-affinity nickel-transport protein	-1.21113	0	DOWN
2091.m00147_at	AFLA_053000	hypothetical protein	-0.997055	0	DOWN
1866.m00286_at	AFLA_015780	mall oligopeptide transporter, OPT family protein	-2.54761	0	DOWN
1866.m00819_at	AFLA_021410	acetyltransferase, GNAT family protein	-1.21595	0	DOWN
2541.m00373_at	AFLA_092900	conserved hypothetical protein	-0.209802	0	DOWN
2689.m00420_at	AFLA_109610	hypothetical protein	-0.795429	0	DOWN
2043.m00218_at	AFLA_040540	hypothetical protein	3.80607	0	UP
1569.m00636_at	AFLA_000330	hypothetical protein	-1.21775	0	DOWN
2856.m00599_at	AFLA_129280	hypothetical protein	-2.69083	0	DOWN
2504.m00257_at	AFLA_074850	hypothetical protein	-1.22771	0	DOWN
CO151035_at		antisense to 2043.m00706, Sequence represents the following ESTs: Antisense strand ESTs = CO143472 CO146876 CO151035, Sense strand ESTs = TC8815 CO141353 CO136629	-1.16208	0	DOWN
2504.m00141_at	AFLA_073660	oxidoreductase, short chain dehydrogenase reductase family protein	-1.63158	0	DOWN
2043.m00111_at	AFLA_039330	Fungal specific transcription factor domain containing protein	-0.465861	0	DOWN
1866.m00574_at	AFLA_018790	nitrate transporter (nitrate permease), putative	-2.16117	0	DOWN
1569.m00527_at	AFLA_001570	Fungal specific transcription factor domain containing protein	-4.19834	0	DOWN
2856.m00593_at	AFLA_129220	To L-fucose permease	-2.83935	0	DOWN
1918.m01138_at	AFLA_025890	hypothetical protein	-1.20596	0	DOWN
2504.m00814_at	AFLA_080630	NADH-quinone oxidoreductase, putative	-0.959937	0	DOWN
2258.m00284_at	AFLA_060780	conserved hypothetical protein	-2.68524	0	DOWN
2258.m00181_at	AFLA_061880	pyridoxine biosynthesis protein, putative	-0.574223	0	DOWN
2504.m00924_at	AFLA_081770	hypothetical protein	-0.845098	0	DOWN
2842.m00223_at	AFLA_118050	POT family protein	-1.0028	0	DOWN
2856.m00207_at	AFLA_125210	oxidoreductase iron ascorbate family CC0200-related	-2.31636	0	DOWN
1918.m00849_at	AFLA_029000	hypothetical protein	3.13072	0	UP
1918.m00850_at	AFLA_028990	conserved hypothetical protein	3.25999	0	UP
2689.m00664_at	AFLA_107110	conserved hypothetical protein	-1.21357	0	DOWN
1918.m00553_at	AFLA_032150	hypothetical protein	-0.700171	0	DOWN
1918.m00745_at	AFLA_030100	PH domain containing protein	0.4869	0	UP
1569.m00526_at	AFLA_001580	hypothetical protein	-4.3139	0	DOWN
1918.m01053_at	AFLA_026850	HMG box protein, putative	-0.919175	0	DOWN
2856.m00539_at	AFLA_128680	Flavin-binding monooxygenase-like family protein	-0.855551	0	DOWN
1918.m01170_at	AFLA_025540	hypothetical protein	-1.87182	0	DOWN
2368.m00499_at	AFLA_066470	hypothetical protein	0.973123	0	UP
2689.m00661_at	AFLA_107140	conserved hypothetical protein	-1.19914	0	DOWN
2689.m00712_at	AFLA_106630	hypothetical protein	-0.457301	0	DOWN
2541.m00339_at	AFLA_093260	hypothetical protein	-0.653473	0	DOWN
2856.m00198_at	AFLA_125100	Thiamine pyrophosphate enzyme, N-terminal TPP binding domain containing protein	-0.886505	0	DOWN
2911.m00014_at		conserved hypothetical protein	1.48056	0	UP
2842.m00344_at	AFLA_119330	Glutathione S-transferase, C-terminal domain containing protein	0.400314	0	UP
2504.m01035_at	AFLA_082980	dihydroorotase, homodimeric type, putative	-0.944375	0	DOWN
TC10150_at			0.792065	0	UP
1866.m00404_at	AFLA_017000	possible epimerase, putative	-1.25627	0	DOWN
2856.m00031_at	AFLA_123340	hypothetical protein	2.14573	0	UP
2504.m00623_at	AFLA_078640	methylenetetrahydrofolate dehydrogenase, putative	-0.931678	0	DOWN
1569.m00298_at	AFLA_004030	hypothetical protein	1.09283	0	UP
2043.m00329_at	AFLA_041690	Pyridoxal-phosphate dependent enzyme family protein	-1.54557	0	DOWN
1918.m01157_at	AFLA_025690	hypothetical protein	-1.28502	0	DOWN
2856.m00594_at	AFLA_129230	lipoprotein-related	-2.63072	0	DOWN
2856.m00595_at	AFLA_129240	oxidoreductase, short chain dehydrogenase reductase family protein	-2.08729	0	DOWN
1569.m00106_at	AFLA_006100	HypA-related	1.29883	0	UP
1918.m00692_at	AFLA_030680	EB1 protein	-0.416414	0	DOWN
1918.m00750_at	AFLA_030050	acetyltransferase, GNAT family protein	-0.398855	0	DOWN
2258.m00069_at	AFLA_063060	hypothetical protein	-2.05935	0	DOWN
2504.m01099_at	AFLA_083640	tartrate dehydrogenase, putative	-0.772626	0	DOWN
1569.m00246_at	AFLA_004560	Vacuolar ATP synthase catalytic subunit A, putative	0.373835	0	UP
2258.m00713_at	AFLA_056280	hypothetical protein	1.76415	0	UP
2504.m01147_at	AFLA_084160	conserved hypothetical protein	-0.747677	0	DOWN
1866.m00742_at	AFLA_020590	Aldose 1-epimerase family protein	1.24424	0	UP
2856.m00635_s_at	AFLA_129640	PBS lyase HEAT-like repeat family protein	-1.09402	0	DOWN
2634.m00098_at	AFLA_098110	Indoleamine 2,3-dioxygenase family protein	-1.28941	0	DOWN
2856.m00635_at	AFLA_129640	PBS lyase HEAT-like repeat family protein	-1.47232	0	DOWN
2091.m00508_at		hypothetical protein	1.32696	0	UP
2541.m00712_at	AFLA_089350	hypothetical protein	2.19195	0	UP
1866.m00790_at	AFLA_021090	conserved hypothetical protein	-1.75621	0	DOWN
2911.m00717_at	AFLA_138570	alkaline serine protease AorO, putative	-1.67991	0	DOWN
1866.m00442_at	AFLA_017390	diphthine synthase, putative	-0.781754	0	DOWN
2504.m00321_at	AFLA_075500	amidohydrolase family protein	-0.602496	0	DOWN
2689.m00634_at	AFLA_107430	hypothetical protein	3.92158	0	UP
2541.m00523_at	AFLA_091310	Eukaryotic initiation factor 1A, putative	-0.889793	0	DOWN
2043.m00735_at	AFLA_046000	HEAT repeat family protein	0.962708	0	UP
2856.m00289_at	AFLA_126060	xenobiotic compound monooxygenase, DszA family-related	-2.23307	0	DOWN
1918.m00915_at	AFLA_028320	aldehyde dehydrogenase, putative	0.800213	0	UP
1569.m00309_at	AFLA_003930	Oxidoreductase molybdopterin binding domain containing protein	0.655898	0	UP
1918.m01225_at	AFLA_024930	hypothetical protein	-2.95409	0	DOWN
2856.m00598_at	AFLA_129270	hypothetical protein	-2.62776	0	DOWN
2043.m00461_at	AFLA_043030	Major Facilitator Superfamily protein	-1.33149	0	DOWN
2541.m00452_at	AFLA_092060	ENTH domain containing protein	-0.519701	0	DOWN
2043.m00558_at	AFLA_044090	urate oxydase, putative	-2.08908	0	DOWN
1866.m00116_at	AFLA_014040	hypothetical protein	-3.08967	0	DOWN
1569.m00207_at	AFLA_004980	hypothetical protein	-1.22862	0	DOWN
2091.m00269_at	AFLA_051650	3-phosphoserine phosphatase, putative	-0.991456	0	DOWN
2842.m00081_at	AFLA_116560	2-hydroxyisoflavone reductase, putative	-1.33174	0	DOWN
2842.m00215_at	AFLA_117970	Bacteriorhodopsin family protein	1.51171	0	UP
2091.m00279_at	AFLA_051560	PX domain containing protein	1.02771	0	UP
1918.m00135_at	AFLA_036560	extracellular conserved serine-rich protein, putative	-1.5036	0	DOWN
2842.m00007_at	AFLA_115790	oxidoreductase, short chain dehydrogenase reductase family protein	-1.43029	0.00431035	DOWN
2043.m00530_at	AFLA_043800	Arginase family protein	-0.183449	0.00431035	DOWN
2504.m00777_at	AFLA_080260	PQ loop repeat family protein	-0.438148	0.00431035	DOWN
2911.m00403_at	AFLA_135320	Major Facilitator Superfamily protein	-1.23337	0.00431035	DOWN
2504.m00828_at	AFLA_080780	hypothetical protein	-0.805048	0.00431035	DOWN
2911.m00058_at	AFLA_131700	xenobiotic compound monooxygenase, DszA family, putative	-1.31762	0.00431035	DOWN
1918.m00859_at	AFLA_028890	Probable tartrate dehydrogenase decarboxylase ttuC , putative	-1.55145	0.00431035	DOWN
2842.m00568_at	AFLA_121730	alpha-galactosidase C, putative	1.17585	0.00431035	UP
1866.m00439_at	AFLA_017360	hypothetical protein	-3.07783	0.00431035	DOWN
2689.m00593_at	AFLA_107850	Acyltransferase family protein	-0.681017	0.00431035	DOWN
2689.m00102_at	AFLA_113000	MSP domain containing protein	-0.819825	0.00431035	DOWN
2368.m00003_at	AFLA_071660	L-arabinitol 4-dehydrogenase, putative	-1.04691	0.00431035	DOWN
2504.m01026_at	AFLA_082890	ribonuclease T2, putative	-0.984522	0.00431035	DOWN
2689.m00690_at	AFLA_106850	pyridine nucleotide-disulphide oxidoreductase, class II-related	-1.00162	0.00431035	DOWN
2043.m00303_at	AFLA_041440	conserved hypothetical protein	3.02414	0.00431035	UP
2541.m00292_at	AFLA_093760	hypothetical protein	-0.928496	0.00431035	DOWN
2043.m00697_at	AFLA_045600	Flavin-binding monooxygenase-like family protein	0.746349	0.00431035	UP
2634.m00100_at	AFLA_098130	hypothetical protein	-0.898518	0.00431035	DOWN
2258.m00102_at	AFLA_062720	hypothetical protein	0.872708	0.00431035	UP
2802.m00110_at	AFLA_115320	conserved hypothetical protein	0.446687	0.00431035	UP
1918.m00963_at	AFLA_027820	hypothetical protein	0.714349	0.00431035	UP
2091.m00280_at	AFLA_051550	conserved hypothetical protein	-0.949631	0.00431035	DOWN
2258.m00601_at	AFLA_057430	hypothetical protein	-0.833661	0.00431035	DOWN
1866.m00276_at	AFLA_015680	conserved hypothetical protein	-1.15714	0.00431035	DOWN
2043.m00737_at	AFLA_046020	Thiamine monophosphate synthase TENI family protein	-0.880681	0.00431035	DOWN
2504.m01298_at	AFLA_085810	peptide transporter MTD1, putative	-1.96362	0.00431035	DOWN
1918.m00927_at	AFLA_028200	transcriptional regulator, Sir2 family protein	-0.798342	0.00431035	DOWN
2043.m00122_at	AFLA_039480	adh_zinc, Zinc-binding dehydrogenases-related	-2.1138	0.00431035	DOWN
2258.m00859_at	AFLA_054720	hypothetical protein	1.55497	0.00431035	UP
1918.m00460_at	AFLA_033120	B-cell receptor-associated protein 31-like containing protein	0.882142	0.00431035	UP
1569.m00468_at	AFLA_002190	Major Facilitator Superfamily protein	-2.398	0.00431035	DOWN
2911.m00446_at	AFLA_135770	conserved hypothetical protein	0.716613	0.00431035	UP
2856.m00600_at	AFLA_129290	hypothetical protein	-1.49978	0.00431035	DOWN
2634.m00557_at	AFLA_102880	identical to translation initiation factor SUI1	-0.561175	0.00431035	DOWN
2504.m00453_at	AFLA_076870	purine permease, putative	-1.32925	0.00431035	DOWN
2504.m00856_at	AFLA_081060	hydrolase, alpha beta fold family protein	-0.990542	0.00431035	DOWN
2504.m00356_at	AFLA_075860	DUF907 domain protein, putative	0.781295	0.00431035	UP
2842.m00386_at	AFLA_119770	hypothetical protein	-2.0158	0.00431035	DOWN
2802.m00104_at	AFLA_115260	ABC1 family protein	0.397172	0.00431035	UP
2802.m00023_at	AFLA_114420	hypothetical protein	1.23492	0.00431035	UP
2258.m00385_at	AFLA_059750	hypothetical protein	0.359444	0.00431035	UP
1739.m00029_at	AFLA_007640	hypothetical protein	2.14752	0.00431035	UP
1569.m00425_at	AFLA_002670	metallopeptidase family M24 containing protein	-0.459286	0.00431035	DOWN
2634.m00603_at	AFLA_103370	conserved hypothetical protein	0.624596	0.00431035	UP
1739.m00020_at	AFLA_007540	Glutathione S-transferase, N-terminal domain containing protein	-0.881865	0.00431035	DOWN
2634.m00296_s_at	AFLA_100180	phosphoribosylaminoimidazole-succinocarboxamide synthase, putative	-1.25245	0.00431035	DOWN
1739.m00323_at	AFLA_010700	hypothetical protein	0.967068	0.00431035	UP
2911.m00062_at	AFLA_131740	Catalytic LigB subunit of aromatic ring-opening dioxygenase family protein	-1.11756	0.00431035	DOWN
1918.m01386_at	AFLA_023250	hypothetical protein	2.7803	0.00431035	UP
2368.m00565_at	AFLA_065740	7-dehydrocholesterol reductase-related	-0.825854	0.00431035	DOWN
2911.m00657_at	AFLA_137960	arginyl-tRNA synthetase, putative	-0.879661	0.00431035	DOWN
2634.m00064_at	AFLA_097730	Sugar transporter family protein	0.779149	0.00431035	UP
2911.m00370_at	AFLA_134930	mitochondrial phosphate carrier protein, putative	1.58054	0.00431035	UP
2504.m01423_at	AFLA_087120	Met-10+ like-protein	-0.487016	0.00431035	DOWN
2258.m00070_at	AFLA_063050	GPR1 FUN34 yaaH family protein	0.473185	0.00431035	UP
2258.m00467_at	AFLA_058860	oxidoreductase, zinc-binding dehydrogenase family protein	-1.82092	0.00431035	DOWN
1569.m00347_at	AFLA_003480	Ribosomal protein L32, putative	-0.16417	0.00431035	DOWN
1866.m00148_at	AFLA_014370	homogentisate 1,2-dioxygenase family protein	-1.66939	0.00431035	DOWN
1569.m00381_at	AFLA_003140	hypothetical protein	-3.73715	0.00431035	DOWN
2911.m00361_at	AFLA_134840	hypothetical protein	1.21795	0.00431035	UP
2856.m00186_at	AFLA_124970	hypothetical protein	1.1597	0.00431035	UP
1739.m00326_at	AFLA_010730	hypothetical protein	1.72569	0.00431035	UP
1918.m01006_at	AFLA_027350	accharopine dehydrogenase, putative	-0.808103	0.00431035	DOWN
2856.m00224_at	AFLA_125390	hypothetical protein	-1.08304	0.00431035	DOWN
2368.m00496_at	AFLA_066500	conserved hypothetical protein	-1.86254	0.00431035	DOWN
2504.m00518_at	AFLA_077560	Amino acid permease family protein	-1.06833	0.00431035	DOWN
2856.m00370_at	AFLA_126890	Sugar transporter family protein	-3.53406	0.00431035	DOWN
2258.m00640_at	AFLA_057030	PA14 domain containing protein	-3.12298	0.00431035	DOWN
1569.m00579_at	AFLA_001030	qualene oxidosqualene cyclases family protein	-1.12187	0.00431035	DOWN
1918.m01364_at	AFLA_023490	Alpha amylase, catalytic domain containing protein	1.22963	0.00431035	UP
2091.m00491_at	AFLA_049290	methylcitrate synthase, putative	-0.942682	0.00431035	DOWN
2368.m00198_at	AFLA_069570	Amino acid permease family protein	-1.20631	0.00431035	DOWN
2541.m00723_at	AFLA_089230	oxidoreductase, zinc-binding dehydrogenase family protein	1.23875	0.00431035	UP
2541.m00522_at	AFLA_091320	MUS38, putative	1.06371	0.00431035	UP
2634.m00122_at	AFLA_098350	cysteinyl-tRNA synthetase family protein	-0.715295	0.00431035	DOWN
2504.m01579_at	AFLA_088740	conserved hypothetical protein	1.56646	0.00431035	UP
2856.m00204_at	AFLA_125180	conserved hypothetical protein	-1.06219	0.00431035	DOWN
1866.m00593_at	AFLA_019000	hypothetical protein	0.765783	0.00431035	UP
TC8574_at			-1.26137	0.00431035	DOWN
2504.m01420_at	AFLA_087090	Fungal specific transcription factor domain containing protein	-1.1142	0.00431035	DOWN
2091.m00411_at	AFLA_050170	Flavin-binding monooxygenase-like family protein	-0.886928	0.00431035	DOWN
NAFBC52TV_at			1.64197	0.00431035	UP
1918.m00768_at	AFLA_029870	Major Facilitator Superfamily protein	1.32899	0.00431035	UP
2689.m00562_at	AFLA_108160	extracellular polygalacturonase, putative	3.62253	0.00431035	UP
1866.m00910_at	AFLA_022330	conserved hypothetical protein	0.626837	0.00431035	UP
2911.m00314_at	AFLA_134340	BAR domain containing protein	-0.512562	0.00431035	DOWN
1739.m00099_at	AFLA_008400	hypothetical protein	0.732926	0.00431035	UP
2258.m00604_at	AFLA_057400	HPP family protein, putative	0.651066	0.00431035	UP
2504.m00332_at	AFLA_075620	hypothetical protein	1.25343	0.00431035	UP
2911.m00293_at	AFLA_134120	orotate phosphoribosyltransferase, putative	-1.07108	0.00431035	DOWN
2689.m00147_at	AFLA_112550	conserved hypothetical protein	0.192251	0.00431035	UP
2368.m00516_at	AFLA_066270	La domain containing protein	-0.490718	0.00431035	DOWN
2043.m00316_at	AFLA_041570	conserved hypothetical protein	-1.06403	0.00431035	DOWN
2634.m00631_at	AFLA_103660	nicotinate-nucleotide pyrophosphorylase, putative	-0.715868	0.00431035	DOWN
2043.m00854_at	AFLA_047250	alcohol dehydrogenase PAN2, putative	-1.24665	0.00431035	DOWN
2911.m00055_at	AFLA_131670	oxidoreductase, putative	-0.925088	0.00431035	DOWN
1739.m00081_at	AFLA_008190	hypothetical protein	1.15649	0.00431035	UP
2911.m00213_at	AFLA_133280	oxidoreductase, zinc-binding dehydrogenase family protein	-0.652197	0.00431035	DOWN
1569.m00512_at	AFLA_001740	Amino acid permease family protein	-0.839744	0.00431035	DOWN
2856.m00567_at	AFLA_128970	hypothetical protein	-0.824453	0.00645161	DOWN
1739.m00362_at	AFLA_011130	hypothetical protein	0.910561	0.00645161	UP
2504.m01286_at	AFLA_085680	hypothetical protein	1.24308	0.00645161	UP
1569.m00408_at	AFLA_002860	Oxidoreductase family, NAD-binding Rossmann fold containing protein	-1.71563	0.00645161	DOWN
1866.m00635_at	AFLA_019440	To integral membrane protein PTH11	1.22342	0.00645161	UP
2368.m00554_at	AFLA_065850	phytochrome, putative	-0.603995	0.00645161	DOWN
1918.m00011_at	AFLA_037870	mitochondrion biogenesis protein (Mdm31), putative	0.375546	0.00645161	UP
2258.m00473_at	AFLA_058800	GAF domain nucleotide-binding protein	-1.53074	0.00645161	DOWN
2258.m00571_at	AFLA_057730	hypothetical protein	-2.32864	0.00645161	DOWN
1739.m00078_at	AFLA_008150	5-oxo-L-prolinase, putative	-0.929322	0.00645161	DOWN
2842.m00493_at	AFLA_120940	Uncharacterized LmbE-like protein, COG2120 containing protein	1.05122	0.00645161	UP
1918.m00430_at	AFLA_033500	Sulfatase family protein	-1.80311	0.00645161	DOWN
2634.m00013_at	AFLA_097190	hypothetical protein	2.94348	0.00645161	UP
2689.m00013_at	AFLA_113940	hypothetical protein	0.835153	0.00645161	UP
2541.m00449_at	AFLA_092090	oxidoreductase, short chain dehydrogenase reductase family protein	-1.15957	0.00645161	DOWN
2911.m00162_at	AFLA_132750	conserved hypothetical protein	-2.06514	0.00645161	DOWN
1918.m00599_at	AFLA_031630	CFIA complex component Rna14, putative	0.497729	0.00645161	UP
1739.m00040_at	AFLA_007760	Flavin-binding monooxygenase-like family protein	2.07406	0.00645161	UP
1918.m00600_at	AFLA_031620	histone chaperone ASF1, putative	-0.73191	0.00645161	DOWN
2043.m00798_at	AFLA_046650	orotidine 5 -phosphate decarboxylase PyrG, putative	-0.94791	0.00645161	DOWN
2911.m00656_at	AFLA_137950	GMP synthase, putative	-1.26586	0.00645161	DOWN
1569.m00525_at	AFLA_001590	FAD binding domain containing protein	-2.44508	0.00645161	DOWN
2842.m00231_at	AFLA_118130	hypothetical protein	1.13894	0.00645161	UP
2043.m00809_at	AFLA_046760	glycerol 3-phosphate dehydrogenase (GfdB), putative	2.41262	0.00645161	UP
2634.m00399_at	AFLA_101240	Peptidase family M20 M25 M40 containing protein	-0.644176	0.00645161	DOWN
1918.m00441_at	AFLA_033390	phosphoribosyl-AMP cyclohydrolase, putative	-0.998175	0.00645161	DOWN
2689.m00804_at	AFLA_105680	hypothetical protein	-0.544924	0.00645161	DOWN
2504.m01385_at	AFLA_086730	DNA replication factor C subunit Rfc2, putative	1.13122	0.00645161	UP
2504.m00282_at	AFLA_075110	hypothetical protein	1.92253	0.00645161	UP
1918.m00216_at	AFLA_035730	conserved hypothetical protein	-2.77931	0.00645161	DOWN
1866.m00521_at	AFLA_018230	hort chain dehydrogenase, putative	-2.43473	0.00645161	DOWN
1918.m00605_at	AFLA_031570	pyruvate decarboxylase, putative	1.28141	0.00645161	UP
1866.m00788_x_at	AFLA_021070	hypothetical protein	0.920622	0.00645161	UP
2634.m00512_at	AFLA_102420	hypothetical protein	-1.86446	0.00645161	DOWN
1866.m00641_at	AFLA_019510	conserved hypothetical protein	-2.18982	0.00645161	DOWN
2842.m00502_at	AFLA_121030	acetyltransferase, GNAT family protein	-1.01933	0.00645161	DOWN
TC8666_at			-0.440946	0.00645161	DOWN
2504.m00174_at	AFLA_074000	BEM46 protein, putative	-0.621769	0.00645161	DOWN
2689.m00278_at	AFLA_111170	Supt5 repeat family protein	-0.518178	0.00645161	DOWN
1866.m00529_s_at	AFLA_018320	Smr domain containing protein	0.406196	0.00645161	UP
2504.m01125_at	AFLA_083920	adenylosuccinate synthetase, putative	-0.592954	0.00645161	DOWN
2689.m00781_at	AFLA_105910	endoglucanase, putative	1.50071	0.00645161	UP
1866.m00138_at	AFLA_014270	Fungal specific transcription factor domain containing protein	0.505783	0.00645161	UP
2504.m00152_at	AFLA_073760	ATP phosphoribosyltransferase family protein	-1.01735	0.00645161	DOWN
2541.m00494_at	AFLA_091630	Phospholipase Carboxylesterase family protein	-0.665761	0.00645161	DOWN
2634.m00296_at	AFLA_100180	phosphoribosylaminoimidazole-succinocarboxamide synthase, putative	-1.11424	0.00645161	DOWN
2043.m00723_at	AFLA_045880	hypothetical protein	1.03371	0.00645161	UP
2504.m00082_at	AFLA_073050	FAD dependent oxidoreductase family protein	0.457923	0.00645161	UP
2091.m00170_at	AFLA_052760	class I alpha-mannosidase 1A, putative	0.526086	0.00645161	UP
2504.m00097_at	AFLA_073210	Cupin family protein	2.54535	0.00645161	UP
2504.m00738_at	AFLA_079840	hypothetical protein	0.330687	0.00645161	UP
1918.m01015_at	AFLA_027250	oxidoreductase, aldo keto reductase family protein	-1.37464	0.00645161	DOWN
2368.m00150_at	AFLA_070060	hypothetical protein	2.33486	0.00645161	UP
2043.m00672_at	AFLA_045330	MIF4G domain containing protein	-0.774786	0.00645161	DOWN
1866.m00249_at	AFLA_015410	conserved hypothetical protein	-0.772171	0.00645161	DOWN
2504.m00264_at	AFLA_074920	hypothetical protein	-3.09716	0.00645161	DOWN
2689.m00070_at	AFLA_113320	Glutamate Leucine Phenylalanine Valine dehydrogenase, putative	-0.864307	0.00645161	DOWN
2911.m00653_at	AFLA_137920	Major Facilitator Superfamily protein	1.14346	0.00645161	UP
1866.m00090_at	AFLA_013770	hypothetical protein	4.79435	0.00645161	UP
2504.m00291_at	AFLA_075200	hypothetical protein	2.21494	0.00645161	UP
NAGFC26TV_at			-0.962674	0.00645161	DOWN
2258.m00283_at	AFLA_060800	Kinesin motor domain containing protein	-0.437106	0.00645161	DOWN
1739.m00121_at	AFLA_008640	Ferric reductase like transmembrane component family protein	-0.863976	0.00645161	DOWN
1918.m00163_at	AFLA_036270	lysyl-tRNA synthetase, putative	-0.762685	0.00645161	DOWN
2689.m00295_at	AFLA_111000	hypothetical protein	0.842213	0.00645161	UP
1569.m00081_at	AFLA_006370	glutamyl-tRNA synthetase, putative	-0.796047	0.00645161	DOWN
2911.m00231_at	AFLA_133460	Ku70 Ku80 beta-barrel domain containing protein	0.55967	0.00645161	UP
2043.m00069_at	AFLA_038900	hypothetical protein	2.09257	0.00645161	UP
2541.m00250_at	AFLA_094200	conserved hypothetical protein	-0.744575	0.00645161	DOWN
2043.m00586_at	AFLA_044380	hypothetical protein	0.629048	0.00645161	UP
2842.m00561_at	AFLA_121660	To a-agglutinin core protein AGA1	1.06042	0.00645161	UP
2258.m00095_at	AFLA_062790	hypothetical protein	1.12401	0.00645161	UP
2842.m00387_at	AFLA_119780	metalloproteinase, putative	-3.24577	0.00645161	DOWN
1866.m00915_at	AFLA_022380	molecular chaperone Hsp70, putative	-0.709907	0.00645161	DOWN
2043.m00732_at	AFLA_045970	SPX domain protein, putative	1.08665	0.00645161	UP
2504.m01418_at	AFLA_087070	DUF1338 domain protein, putative	-2.13356	0.00645161	DOWN
2091.m00470_at	AFLA_049540	aponin hydrolase precursor, putative	0.8209	0.00645161	UP
2043.m00537_at	AFLA_043870	glutamine amidotransferase class-I family protein	0.779953	0.00645161	UP
2541.m00660_at	AFLA_089870	Cytochrome P450 family protein	0.398996	0.00645161	UP
1569.m00487_at	AFLA_002000	hypothetical protein	1.15284	0.00645161	UP
2689.m00443_at	AFLA_109380	oxidoreductase, zinc-binding dehydrogenase family protein	-1.18663	0.00645161	DOWN
2043.m00123_at	AFLA_039490	hypothetical protein	-0.917657	0.00645161	DOWN
1918.m00193_at	AFLA_035970	Peptidase family M20 M25 M40 containing protein	-0.763943	0.00645161	DOWN
2689.m00435_at	AFLA_109460	Taurine catabolism dioxygenase TauD, TfdA family protein	-2.36652	0.00645161	DOWN
2091.m00004_at	AFLA_054520	aminotransferase, classes I and II family protein	0.545986	0.00645161	UP
2504.m00238_at	AFLA_074660	DUF521 domain protein, putative	-1.63799	0.00645161	DOWN
2258.m00054_at	AFLA_063220	conserved hypothetical protein	-0.685522	0.00645161	DOWN
2842.m00336_at	AFLA_119240	hypothetical protein	0.546116	0.00645161	UP
2043.m00186_at	AFLA_040200	NAD dependent epimerase dehydratase family protein	0.665544	0.00645161	UP
2689.m00228_at	AFLA_111710	conserved hypothetical protein	0.532292	0.00645161	UP
2258.m00380_at	AFLA_059800	hypothetical protein	-0.620764	0.00645161	DOWN
1918.m00190_at	AFLA_036000	FAD binding domain containing protein	-1.81309	0.00645161	DOWN
2689.m00546_at	AFLA_108330	carboxy-cis,cis-muconate cyclase muconate lactonizing enzyme (cmle), putative	-1.74407	0.00645161	DOWN
2634.m00526_at	AFLA_102560	conserved hypothetical protein	-0.565067	0.00645161	DOWN
1739.m00117_at	AFLA_008600	conserved hypothetical protein	-1.40658	0.00645161	DOWN
2258.m00250_at	AFLA_061170	CNH domain containing protein	-0.745045	0.00645161	DOWN
2802.m00116_at	AFLA_115380	Protein-tyrosine phosphatase containing protein	0.623921	0.00645161	UP
1918.m00711_at	AFLA_030470	conserved hypothetical protein	-3.42349	0.00645161	DOWN
2258.m00860_at	AFLA_054710	Exocyst complex subunit Sec15-like family protein	0.833982	0.00645161	UP
1866.m00576_at	AFLA_018810	nitrate reductase NiaD, putative	-1.42118	0.00645161	DOWN
1739.m00011_at	AFLA_007450	O-methyltransferase family protein	-0.833683	0.00645161	DOWN
2043.m00332_at	AFLA_041720	EAP30 family protein	-0.493965	0.00645161	DOWN
2689.m00130_at	AFLA_112720	diphosphomevalonate decarboxylase, putative	-0.41488	0.00645161	DOWN
2258.m00171_at	AFLA_061980	conserved hypothetical protein	1.86333	0.00645161	UP
1569.m00580_at	AFLA_001020	Cytochrome P450 family protein	-1.4714	0.00645161	DOWN
1918.m00418_at	AFLA_033620	conserved hypothetical protein	1.35772	0.00645161	UP
2504.m00161_at	AFLA_073870	C6 transcription factor RegA, putative	0.941336	0.00645161	UP
1866.m00091_at	AFLA_013780	hypothetical protein	4.52587	0.00645161	UP
2258.m00811_at	AFLA_055240	Ade1p protein, putative	-1.05249	0.00645161	DOWN
1866.m00702_at	AFLA_020150	glutamate--cysteine ligase synthetase (gamma-ecs) (gcs), putative	-0.51294	0.00645161	DOWN
2043.m00330_at	AFLA_041700	conserved hypothetical protein	-0.662456	0.00645161	DOWN
2842.m00068_at	AFLA_116430	UDP-glucose GDP-mannose dehydrogenase family, NAD binding domain containing protein	-1.12026	0.00645161	DOWN
2091.m00450_at	AFLA_049740	Sugar transporter family protein	-2.97401	0.00645161	DOWN
2634.m00436_at	AFLA_101630	hypothetical protein	-1.37904	0.00645161	DOWN
2856.m00440_at	AFLA_127670	OSJNBa0018J19.11-related	0.889391	0.00645161	UP
2911.m00401_at	AFLA_135280	conserved hypothetical protein	-1.45299	0.00645161	DOWN
2258.m00617_at	AFLA_057270	GRAM domain containing protein	0.418454	0.00645161	UP
1569.m00412_at	AFLA_002820	Protein phosphatase 2C containing protein	1.04094	0.00645161	UP
2541.m00302_at	AFLA_093660	pecifically expressed in solid-state culture, identical	0.96638	0.00645161	UP
2258.m00764_at	AFLA_055770	hypothetical protein	1.00025	0.00645161	UP
1569.m00010_at	AFLA_007120	RAB GTPase Ypt1, putative	-0.254677	0.00645161	DOWN
2911.m00066_at	AFLA_131780	hypothetical protein	-1.0397	0.00645161	DOWN
2911.m00477_at	AFLA_136090	Major Facilitator Superfamily protein	-1.36293	0.00645161	DOWN
2689.m00719_at	AFLA_106560	ZPR1 zinc-finger domain containing protein	-1.14227	0.00645161	DOWN
2856.m00532_at	AFLA_128600	2-oxoisovalerate dehydrogenase alpha subunit, mitochondrial precursor, putative	-0.839314	0.00645161	DOWN
2842.m00101_at	AFLA_116770	To cholinesterase	1.24357	0.00645161	UP
2504.m00520_at	AFLA_077580	SesB-like protein, putative	-0.972771	0.00645161	DOWN
1569.m00213_at	AFLA_004920	phosphoribosylformylglycinamidine synthase family protein	-0.884726	0.00645161	DOWN
2541.m00241_at	AFLA_094300	hypothetical protein	-1.35688	0.00645161	DOWN
2856.m00522_at	AFLA_128500	methylthioadenosine phosphorylase family protein	-0.379623	0.00645161	DOWN
1866.m00811_at	AFLA_021310	hypothetical protein	0.711275	0.00645161	UP
1739.m00358_at	AFLA_011090	Major Facilitator Superfamily protein	-0.540713	0.00645161	DOWN
2504.m00533_at	AFLA_077710	hypothetical protein	1.35448	0.00645161	UP
2689.m00813_at	AFLA_105590	Lipase family protein	-0.80922	0.00645161	DOWN
2504.m00290_at	AFLA_075190	conserved hypothetical protein	1.95944	0.00645161	UP
2802.m00099_at	AFLA_115200	conserved hypothetical protein	-0.818027	0.00645161	DOWN
2541.m00517_x_at	AFLA_091390	conserved hypothetical protein	-0.8003	0.00645161	DOWN
2258.m00706_at	AFLA_056350	prpd protein, putative	-0.639372	0.00645161	DOWN
2856.m00654_at	AFLA_129840	hypothetical protein	-1.2234	0.00645161	DOWN
1866.m00911_at	AFLA_022340	NADH-dependent glutamate synthase (GLT1), putative	-0.695013	0.00645161	DOWN
2634.m00176_at	AFLA_098900	oxidoreductase, short chain dehydrogenase reductase family protein	-1.01762	0.00645161	DOWN
1918.m00951_at	AFLA_027950	Formamidopyrimidine-DNA glycosylase N-terminal domain containing protein	0.83677	0.00645161	UP
CO133479_at		antisense to 2043.m00265, Sequence represents the following ESTs: Antisense strand ESTs = CO133479, Sense strand ESTs = NAFCM62TV TC8549 CO134626 CO140421 CO143562 CO142170 CO142695 CO137885 CO133480	-0.463026	0.00645161	DOWN
1918.m01353_at	AFLA_023600	Cell wall protein, putative	2.76551	0.00645161	UP
2911.m00035_at	AFLA_131450	hypothetical protein	-1.22322	0.00645161	DOWN
2842.m00647_at	AFLA_122570	Fungal specific transcription factor domain containing protein	0.434077	0.00645161	UP
2091.m00068_at	AFLA_053810	Taurine catabolism dioxygenase TauD, TfdA family protein	-3.00865	0.00645161	DOWN
1569.m00524_at	AFLA_001600	FAD dependent oxidoreductase family protein	-1.36974	0.00645161	DOWN
1918.m01121_at	AFLA_026100	Homeobox domain containing protein	-0.701636	0.00645161	DOWN
1866.m00491_s_at		hypothetical protein	-0.755933	0.00645161	DOWN
1866.m00471_at	AFLA_017710	isoleucyl-tRNA synthetase ,cytoplasmic, putative	-0.58963	0.00645161	DOWN
2043.m00614_at	AFLA_044710	eukaryotic translation initiation factor 3 subunit EifCg, putative	0.733792	0.00645161	UP
2504.m00109_at	AFLA_073340	chromosome 20 open reading frame 43-related	0.83287	0.00645161	UP
1918.m00985_at	AFLA_027570	G-patch domain containing protein	0.782131	0.00645161	UP
1918.m00933_at	AFLA_028140	Vacuolar protein sorting-associated protein 26, putative	-0.336929	0.00645161	DOWN
2504.m00817_at	AFLA_080660	L-asparaginases, type II family protein	-0.68907	0.00645161	DOWN
2091.m00191_at	AFLA_052550	hypothetical protein	-0.615942	0.00645161	DOWN
1866.m00413_x_at	AFLA_017110	hypothetical protein	0.772151	0.00645161	UP
2634.m00038_at	AFLA_097460	conserved hypothetical protein	0.955715	0.00645161	UP
2504.m00246_at	AFLA_074740	hypothetical protein	-1.74853	0.00645161	DOWN
2911.m00291_at	AFLA_134090	3-isopropylmalate dehydratase, putative	-0.767018	0.00645161	DOWN
2258.m00495_at	AFLA_058570	ATP dependent RNA helicase (Dbp5), putative	-0.287908	0.00645161	DOWN
CO133080_at		antisense to 2368.m00164, Sequence represents the following ESTs: Antisense strand ESTs = CO133080, Sense strand ESTs = TC10653 CO148110 CO144598 CO133081 CO144500	0.529836	0.00645161	UP
2043.m00780_at	AFLA_046470	WW domain containing protein	-1.00077	0.00645161	DOWN
2911.m00241_at	AFLA_133570	hypothetical protein	-0.447886	0.00645161	DOWN
2504.m01214_at	AFLA_084900	GTPase-activator protein for Ras-like GTPase containing protein	-0.88441	0.00645161	DOWN
1918.m00691_at	AFLA_030690	conserved hypothetical protein	0.764025	0.00645161	UP
2043.m00536_at	AFLA_043860	hypothetical protein	1.36492	0.00645161	UP
2258.m00547_at	AFLA_057980	hypothetical protein	1.77064	0.00645161	UP
2043.m00460_at	AFLA_043020	fructosyl-amino acid oxidase, identical	-1.28762	0.00645161	DOWN
2504.m00813_at	AFLA_080620	NPL4 family protein	0.716445	0.00645161	UP
2842.m00507_at	AFLA_121080	IMP dehydrogenase GMP reductase domain containing protein	-1.09331	0.00645161	DOWN
2258.m00580_at	AFLA_057640	conserved hypothetical protein	-0.753827	0.00645161	DOWN
CO136252_s_at		antisense to TC10627, Sequence represents the following ESTs: Antisense strand ESTs = CO136252, Sense strand ESTs = TC10627 CO148166 CO142820 CO151147	-0.297276	0.00645161	DOWN
1739.m00057_at	AFLA_007930	FAD binding domain containing protein	-0.435891	0.00645161	DOWN
1739.m00273_at	AFLA_010190	DUF858 domain protein, putative	0.602377	0.00645161	UP
2258.m00538_at	AFLA_058070	oxidoreductase, zinc-binding dehydrogenase family protein	-0.457937	0.00645161	DOWN
2689.m00100_at	AFLA_113020	methionine aminopeptidase, type II, putative	-0.547196	0.00645161	DOWN
2368.m00012_at	AFLA_071570	Malic enzyme, NAD binding domain containing protein	1.46137	0.00645161	UP
2911.m00677_at	AFLA_138160	FAD binding domain containing protein	2.30889	0.00645161	UP
2504.m00281_at	AFLA_075100	hypothetical protein	-0.547751	0.00645161	DOWN
1866.m00694_at	AFLA_020060	Fungal specific transcription factor domain containing protein	-1.00134	0.00645161	DOWN
2258.m00432_at	AFLA_059210	expressed protein-related	1.35261	0.00645161	UP
2856.m00676_at	AFLA_130060	transcriptional regulator, Sir2 family protein	0.572084	0.00645161	UP
1739.m00053_at	AFLA_007890	Ser Thr protein phosphatase family protein	-0.681674	0.00645161	DOWN
2091.m00181_at	AFLA_052650	hypothetical protein	-0.772604	0.00645161	DOWN
2911.m00036_at	AFLA_131460	hydrophobin-251-related	-1.41922	0.00645161	DOWN
2689.m00290_at	AFLA_111050	conserved hypothetical protein	1.06677	0.00645161	UP
2856.m00040_at	AFLA_123430	conserved hypothetical protein	-0.795184	0.00645161	DOWN
1918.m00064_at	AFLA_037320	Rab GTPase SrgA, putative	0.39771	0.00645161	UP
1918.m00732_at	AFLA_030240	Formyl transferase family protein	-1.00183	0.00645161	DOWN
2091.m00334_at	AFLA_050990	hypothetical protein	0.984619	0.00645161	UP
2856.m00160_at	AFLA_124700	phosphorylase-related	-0.248645	0.00645161	DOWN
2258.m00076_at	AFLA_062990	hypothetical protein	1.57763	0.00645161	UP
2689.m00360_at	AFLA_110270	Tannase and feruloyl esterase family protein	0.880718	0.00645161	UP
2856.m00015_at	AFLA_123170	Alpha amylase, catalytic domain containing protein	1.7865	0.00645161	UP
2368.m00634_at	AFLA_065040	hypothetical protein	-0.611812	0.00645161	DOWN
2842.m00577_at	AFLA_121840	hypothetical protein	1.00347	0.00645161	UP
2258.m00154_at	AFLA_062170	YjeF-related protein N-terminus containing protein	1.46939	0.00645161	UP
2504.m00429_at	AFLA_076630	Phosphoribosyl transferase domain containing protein	-1.2885	0.00645161	DOWN
2856.m00589_s_at	AFLA_129190	conserved hypothetical protein	0.41802	0.00645161	UP
1918.m00788_at	AFLA_029660	urea active transporter, putative	-1.39009	0.00645161	DOWN
2504.m00469_at	AFLA_077040	pectate lyase C, putative	1.56603	0.00645161	UP
2634.m00509_at	AFLA_102390	TPR Domain containing protein	-0.467498	0.00645161	DOWN
2856.m00455_at	AFLA_127820	HEAT repeat family protein	-0.696379	0.00645161	DOWN
2368.m00592_at	AFLA_065460	hypothetical protein	-2.66996	0.00645161	DOWN
2504.m00547_at	AFLA_077850	phenylalanine ammonia-lyase family protein	-0.908763	0.00645161	DOWN
2634.m00101_at	AFLA_098140	Major Facilitator Superfamily protein	0.846875	0.00645161	UP
2258.m00218_at	AFLA_061500	FAD dependent oxidoreductase family protein	-1.08246	0.00645161	DOWN
1866.m00169_at	AFLA_014580	Actin family protein	0.604848	0.00645161	UP
2689.m00162_at	AFLA_112400	conserved hypothetical protein	0.636915	0.00645161	UP
2091.m00495_at	AFLA_049250	NAD dependent epimerase dehydratase family protein	-0.498936	0.00645161	DOWN
2504.m00376_at	AFLA_076080	endoplasmic reticulum protein-related	0.411032	0.00645161	UP
2541.m00067_at	AFLA_096090	mitochondrial DNA replication protein (Yhm2), putative	-0.662746	0.00645161	DOWN
2689.m00189_at	AFLA_112120	hypothetical protein	-0.936893	0.00645161	DOWN
2856.m00065_at	AFLA_123700	extracellular proline-rich protein, putative	1.56149	0.00645161	UP
2911.m00602_at	AFLA_137400	Major Facilitator Superfamily protein	-0.80559	0.00645161	DOWN
1918.m01007_at	AFLA_027340	Aha1 domain family, putative	-1.198	0.00645161	DOWN
2504.m00671_at	AFLA_079150	valyl-tRNA synthetase, putative	-0.536605	0.00645161	DOWN
1569.m00339_at	AFLA_003590	Guanine nucleotide exchange factor for Ras-like GTPases	2.11796	0.00645161	UP
1569.m00595_at	AFLA_000870	hypothetical protein	-2.18555	0.00816326	DOWN
2634.m00279_at	AFLA_100000	proteasome regulatory particle subunit Rpt4, putative	0.30191	0.00816326	UP
2911.m00660_at	AFLA_137990	YPL067C-related	-0.78021	0.00816326	DOWN
2689.m00918_at	AFLA_104510	Methyltransferase-related	-1.98038	0.00816326	DOWN
1918.m00916_at	AFLA_028310	hypothetical protein	-0.889518	0.00816326	DOWN
2043.m00304_at	AFLA_041450	Amidase family protein	1.96382	0.00816326	UP
2091.m00224_at	AFLA_052190	hypothetical protein	-0.743411	0.00816326	DOWN
2043.m00075_at	AFLA_038960	Major Facilitator Superfamily protein	-0.459823	0.00816326	DOWN
1866.m00266_at	AFLA_015580	oxidoreductase, short chain dehydrogenase reductase family, putative	1.41686	0.00816326	UP
1866.m00021_at	AFLA_013060	expressed protein, putative	-1.70497	0.00816326	DOWN
1866.m00900_at	AFLA_022240	conserved hypothetical protein	1.99184	0.00816326	UP
1866.m00358_at	AFLA_016520	thioesterase family protein	1.01549	0.00816326	UP
2043.m00177_at	AFLA_040110	GPI anchored protein, putative	1.20417	0.00816326	UP
1569.m00410_at	AFLA_002840	conserved hypothetical protein	-2.19465	0.00816326	DOWN
2856.m00021_at	AFLA_123230	oxidoreductase, aldo keto reductase family protein	-1.46257	0.00816326	DOWN
2842.m00002_at	AFLA_115640	hypothetical protein	1.3676	0.00816326	UP
1866.m00648_at	AFLA_019580	Sugar transporter family protein	-1.91055	0.00816326	DOWN
1918.m01002_at	AFLA_027400	Major Facilitator Superfamily protein	-1.31148	0.00816326	DOWN
2634.m00076_at	AFLA_097870	conserved hypothetical protein	0.839669	0.00816326	UP
2911.m00114_at	AFLA_132260	glutamine amidotransferase class-I family protein	-1.15549	0.00816326	DOWN
2091.m00105_at	AFLA_053420	Low-density lipoprotein receptor repeat class B containing protein	0.904613	0.00816326	UP
2258.m00170_at	AFLA_061990	hypothetical protein	-0.740901	0.00816326	DOWN
2634.m00401_at	AFLA_101270	WSC domain containing protein	1.21371	0.00816326	UP
1569.m00371_at	AFLA_003230	hypothetical protein	0.461124	0.00816326	UP
2091.m00521_at	AFLA_048960	Major Facilitator Superfamily protein	0.682879	0.00816326	UP
2368.m00572_at	AFLA_065670	hypothetical protein	0.423842	0.00874126	UP
2504.m00129_at	AFLA_073540	3 -5 exonuclease family protein	1.05157	0.00874126	UP
2258.m00228_at	AFLA_061390	hypothetical protein	-0.730626	0.00874126	DOWN
2091.m00124_at	AFLA_053230	hypothetical protein	-0.706511	0.00874126	DOWN
2258.m00685_at	AFLA_056570	glutathione synthetase family protein	-0.645836	0.00874126	DOWN
2043.m00068_at	AFLA_038890	Major Facilitator Superfamily protein	1.05425	0.00874126	UP
1918.m00626_at	AFLA_031350	Spc97 Spc98 family protein	0.525868	0.00874126	UP
2368.m00147_at	AFLA_070090	To glutahione s-transferase subunit 13.01	0.432109	0.00874126	UP
2856.m00596_at	AFLA_129250	GMC oxidoreductase family protein	-1.14152	0.00874126	DOWN
2258.m00389_at	AFLA_059690	4-carboxymuconolactone decarboxylase family protein	-1.9101	0.00874126	DOWN
2911.m00652_at	AFLA_137910	monooxygenase-related	2.51621	0.00874126	UP
2842.m00124_at	AFLA_117020	Luciferase-like monooxygenase family protein	-2.41708	0.00874126	DOWN
1918.m00005_at	AFLA_037930	hypothetical protein	-0.773367	0.00874126	DOWN
2689.m00448_at	AFLA_109330	conserved hypothetical protein	-0.324434	0.00874126	DOWN
2504.m00093_at	AFLA_073170	Ser Thr protein phosphatase family protein	0.552199	0.00874126	UP
1569.m00236_at	AFLA_004660	glycogen synthase, putative	1.11895	0.00874126	UP
2043.m00628_at	AFLA_044850	ACL119Cp, putative	-0.604011	0.00874126	DOWN
1739.m00454_at	AFLA_012100	NDT80_PhoG domain protein PcaG	-0.277613	0.00874126	DOWN
2258.m00109_at	AFLA_062650	ABC transporter family protein	-0.274601	0.00874126	DOWN
2842.m00076_at	AFLA_116510	hypothetical protein	0.700607	0.00874126	UP
2258.m00466_at	AFLA_058870	xenobiotic compound monooxygenase, DszA family, putative	-1.51477	0.00874126	DOWN
CO143845_at		antisense to TC8438, Sequence represents the following ESTs: Antisense strand ESTs = CO143845 CO136541, Sense strand ESTs = TC8438 CO149198 CO147423 CO149396 CO149513 CO145364 CO136454 CO149453 CO149121	-1.65003	0.00874126	DOWN
2091.m00446_at	AFLA_049780	xenobiotic compound monooxygenase, DszA family, putative	-1.31558	0.00874126	DOWN
2504.m00805_at	AFLA_080540	Type III restriction enzyme, res subunit family protein	1.61233	0.00874126	UP
1569.m00504_at	AFLA_001820	hypothetical protein	0.975624	0.00874126	UP
1918.m01320_at	AFLA_023940	hypothetical protein	2.14755	0.00874126	UP
1918.m00340_at	AFLA_034410	aminotransferase, classes I and II family protein	-1.39378	0.00874126	DOWN
2043.m00137_at	AFLA_039630	hypothetical protein	0.465675	0.00874126	UP
1866.m00305_at	AFLA_015970	hypothetical protein	-0.389236	0.00874126	DOWN
1918.m00395_at	AFLA_033850	hypothetical protein	1.78878	0.00874126	UP
2634.m00192_at	AFLA_099070	p48 eggshell protein-related	0.682037	0.00874126	UP
2504.m00593_at	AFLA_078330	hypothetical protein	-2.46835	0.00874126	DOWN
1569.m00355_at	AFLA_003400	hypothetical protein	0.882107	0.00874126	UP
TC8466_s_at			-0.52394	0.00874126	DOWN
1866.m00490_at	AFLA_017910	transketolase TktA, putative	-0.619683	0.00874126	DOWN
2856.m00449_at	AFLA_127760	acetyltransferase, GNAT family protein	1.9558	0.00874126	UP
2634.m00268_at	AFLA_099890	conserved hypothetical protein	1.26615	0.00874126	UP
TC11306_at			-0.7502	0.00874126	DOWN
2368.m00559_at	AFLA_065800	conserved hypothetical protein	-1.98379	0.00874126	DOWN
1866.m00652_at	AFLA_019620	hypothetical protein	2.00773	0.00874126	UP
2043.m00142_at	AFLA_039680	FAD dependent oxidoreductase family protein	-0.30665	0.00874126	DOWN
1918.m00740_at	AFLA_030150	tRNA methyltransferase, putative	-0.625829	0.00874126	DOWN
2504.m00204_at	AFLA_074330	Protein kinase domain containing protein	1.15317	0.00874126	UP
1918.m00453_at	AFLA_033220	Amidase family protein	-1.1676	0.00874126	DOWN
1918.m01010_at	AFLA_027310	fructose-1,6-bisphosphatase, putative	-0.34302	0.00874126	DOWN
2504.m00591_x_at	AFLA_078310	hypothetical protein	0.956759	0.00874126	UP
2504.m01428_at	AFLA_087170	conserved hypothetical protein	1.33754	0.00874126	UP
2911.m00355_at	AFLA_134780	hypothetical protein	-0.509462	0.00874126	DOWN
2368.m00421_at	AFLA_067260	hypothetical protein	0.532934	0.00874126	UP
2258.m00671_at	AFLA_056720	RWD domain containing protein	-1.12085	0.00874126	DOWN
2856.m00705_at	AFLA_130370	ornithine decarboxylase antizyme, putative	0.73397	0.00874126	UP
2689.m00693_at	AFLA_106820	FAD dependent oxidoreductase family protein	-0.754289	0.00874126	DOWN
2258.m00648_at	AFLA_056950	homoserine O-acetyltransferase, putative	-0.776815	0.00874126	DOWN
2842.m00637_at	AFLA_122460	Cytochrome P450 family protein	1.18629	0.00874126	UP
2091.m00546_at	AFLA_048710	hypothetical protein	-0.413887	0.00874126	DOWN
1918.m01417_at	AFLA_022830	hypothetical protein	-1.04655	0.00874126	DOWN
2634.m00118_at	AFLA_098310	Gtr1 RagA G protein conserved region containing protein	-0.205821	0.00874126	DOWN
2634.m00338_at	AFLA_100600	FAD binding domain containing protein	-0.528478	0.00874126	DOWN
2689.m00330_at	AFLA_110600	aminopeptidase, putative	-0.589309	0.00874126	DOWN
1918.m01066_at	AFLA_026700	conserved hypothetical protein	1.49171	0.00874126	UP
2504.m00448_at	AFLA_076820	GMC oxidoreductase family protein	2.34359	0.00874126	UP
1569.m00029_at	AFLA_006900	MAP kinase (Osm1), putative	-0.722984	0.00874126	DOWN
1918.m01391_at	AFLA_023200	Carboxylesterase family protein	1.66163	0.00874126	UP
CO137751_s_at		antisense to 2091.m00107, Sequence represents the following ESTs: Antisense strand ESTs = CO137751, Sense strand ESTs = TC9591 CO137360	-1.64508	0.00874126	DOWN
2911.m00658_at	AFLA_137970	hypothetical protein	1.08862	0.00874126	UP
2842.m00433_at	AFLA_120260	nitroreductase family protein, putative	-1.53849	0.00874126	DOWN
1866.m00288_at	AFLA_015800	conserved hypothetical protein	-1.40304	0.00874126	DOWN
1569.m00125_x_at	AFLA_005870	hypothetical protein	-1.36531	0.00874126	DOWN
CO133061_at		antisense to TC11306, Sequence represents the following ESTs: Antisense strand ESTs = CO133061, Sense strand ESTs = TC11306 CO144576 CO144112	1.58437	0.00874126	UP
2091.m00221_at	AFLA_052230	U1 small nuclear ribonucleoprotein C, putative	1.40033	0.00874126	UP
2504.m01500_at	AFLA_087940	hypothetical protein	0.783235	0.00874126	UP
2043.m00177_x_at	AFLA_040110	GPI anchored protein, putative	1.26407	0.00874126	UP
2634.m00228_at	AFLA_099450	ImpB MucB SamB family protein	0.565158	0.00874126	UP
2689.m00155_at	AFLA_112470	5-methyltetrahydropteroyltriglutamate--homocysteine methyltransferase, putative	-0.81543	0.00874126	DOWN
2043.m00644_at	AFLA_045020	aspartate transaminase, putative	-0.536342	0.00874126	DOWN
1739.m00456_at	AFLA_012120	LMBR1-like conserved region family protein	0.73911	0.00874126	UP
2504.m00046_at	AFLA_072640	oxidoreductase, short chain dehydrogenase reductase family protein	-1.41435	0.00874126	DOWN
2689.m00449_at	AFLA_109320	NAD binding domain of 6-phosphogluconate dehydrogenase family protein	-0.976509	0.00874126	DOWN
2091.m00162_at	AFLA_052850	hypothetical protein	-1.13259	0.00874126	DOWN
1866.m00421_at	AFLA_017190	conserved hypothetical protein	0.657309	0.00874126	UP
2368.m00709_at	AFLA_064230	hypothetical protein	-0.403998	0.00992556	DOWN
2368.m00580_at	AFLA_065590	oxidoreductase, short chain dehydrogenase reductase family protein	1.66485	0.00992556	UP
2689.m00310_at	AFLA_110830	hypothetical protein	1.64561	0.00992556	UP
2043.m00117_at	AFLA_039400	extracellular guanyl-specific ribonuclease T1, putative	-2.38773	0.00992556	DOWN
2856.m00147_at	AFLA_124560	hypothetical protein	-3.31395	0.00992556	DOWN
2856.m00682_at	AFLA_130120	hypothetical protein	0.47787	0.00992556	UP
1866.m00086_at	AFLA_013730	hypothetical protein	-1.64954	0.00992556	DOWN
2504.m00640_at	AFLA_078810	oxidoreductin, putative	-0.493296	0.00992556	DOWN
1918.m01300_at	AFLA_024140	xenobiotic compound monooxygenase, DszA family, putative	-0.758283	0.00992556	DOWN
2541.m00083_at	AFLA_095940	hypothetical protein	-0.843108	0.00992556	DOWN
2368.m00598_at	AFLA_065400	ribonuclease family protein	1.3735	0.00992556	UP
2043.m00311_at	AFLA_041520	AT hook motif family protein	0.522135	0.00992556	UP
1569.m00600_at	AFLA_000820	To hexose transporter protein, putative	-2.51626	0.00992556	DOWN
2368.m00469_at	AFLA_066770	FAD dependent oxidoreductase, putative	0.704079	0.00992556	UP
2504.m00435_at	AFLA_076690	hypothetical protein	1.09289	0.00992556	UP
1918.m00298_at	AFLA_034870	conserved hypothetical protein	-1.53295	0.00992556	DOWN
2258.m00708_at	AFLA_056330	amidophosphoribosyltransferase, putative	-1.20916	0.00992556	DOWN
1918.m00738_s_at	AFLA_030170	cytosine deaminase, putative	-0.609378	0.00992556	DOWN
2091.m00085_at	AFLA_053630	oxidoreductase, short chain dehydrogenase reductase family protein	-1.19855	0.00992556	DOWN
adhA_at			2.1506	0.00992556	UP
2689.m00757_at	AFLA_106160	Carboxylesterase family protein	-1.13143	0.00992556	DOWN
1569.m00303_at	AFLA_003980	cation diffusion facilitator family transporter containing protein	0.353624	0.00992556	UP
2258.m00619_at	AFLA_057250	hypothetical protein	0.877845	0.00992556	UP
2541.m00571_at	AFLA_090790	conserved hypothetical protein	0.623278	0.00992556	UP
2689.m00675_at	AFLA_107000	ribosome biogenesis protein (Rrb1), putative	-0.511456	0.00992556	DOWN
2504.m00256_at	AFLA_074840	Amino acid permease family protein	-0.713297	0.00992556	DOWN
2368.m00112_at	AFLA_070470	hypothetical protein	1.50056	0.00992556	UP
2842.m00570_at	AFLA_121750	NAD dependent epimerase dehydratase family protein	-1.45276	0.00992556	DOWN
1918.m00470_x_at	AFLA_033020	F-box domain containing protein	0.766033	0.00992556	UP
1569.m00082_at	AFLA_006360	plasma membrane H+-ATPase, putative	-1.41293	0.00992556	DOWN
1739.m00389_at	AFLA_011400	G protein-coupled receptor alpha-related	0.604435	0.00992556	UP
2541.m00056_at	AFLA_096210	catalase family protein	-2.47741	0.00992556	DOWN
2842.m00055_at	AFLA_116290	hypothetical protein	-1.26165	0.00992556	DOWN
2504.m01587_at	AFLA_088830	hypothetical protein	0.784741	0.00992556	UP
2842.m00084_at	AFLA_116590	CRAL TRIO domain containing protein	-0.864488	0.00992556	DOWN
1739.m00149_at	AFLA_008920	hypothetical protein	-0.893288	0.00992556	DOWN
1918.m01363_at	AFLA_023500	extracellular conserved serine-rich protein, putative	2.21128	0.00992556	UP
2842.m00595_at	AFLA_122040	Fatty acid desaturase family protein	1.32277	0.00992556	UP
1739.m00325_at	AFLA_010720	To integral membrane protein PTH11	1.30933	0.00992556	UP
1918.m00751_at	AFLA_030040	hypothetical protein	-0.462768	0.00992556	DOWN
2541.m00051_at	AFLA_096260	dioxygenase, putative	1.46263	0.00992556	UP
2504.m00150_at	AFLA_073740	Rab geranylgeranyltransferase, beta subunit, putative	-1.00943	0.00992556	DOWN
2689.m00809_at	AFLA_105630	Cytochrome P450 family protein	1.04007	0.00992556	UP
1918.m00754_at	AFLA_030010	elenoprotein domain protein, putative	0.976241	0.00992556	UP
2689.m00543_at	AFLA_108360	polytopic membrane protein, putative	-1.46066	0.00992556	DOWN
2368.m00153_at	AFLA_070030	hypothetical protein	0.540703	0.00992556	UP
1866.m00165_at	AFLA_014540	acetyltransferase, GNAT family protein	-0.835909	0.00992556	DOWN
2634.m00211_at	AFLA_099270	isovaleryl-CoA dehydrogenase IvdA, putative	-1.16946	0.00992556	DOWN
2911.m00180_at	AFLA_132930	ecretory protein SSP120, putative	0.277395	0.00992556	UP
2504.m00799_at	AFLA_080480	conserved hypothetical protein	-0.530674	0.00992556	DOWN
2911.m00622_at	AFLA_137600	hypothetical protein	-0.688153	0.00992556	DOWN
1918.m00794_at	AFLA_029600	ketoreductase, putative	-1.52531	0.00992556	DOWN
2689.m00157_at	AFLA_112450	conserved hypothetical protein	0.48052	0.00992556	UP
2368.m00146_at	AFLA_070100	Importin-beta N-terminal domain containing protein	-1.26138	0.00992556	DOWN
2043.m00375_at	AFLA_042170	conserved hypothetical protein	0.354885	0.00992556	UP
1866.m00822_at	AFLA_021440	hypothetical protein	1.95002	0.00992556	UP
2043.m00393_at	AFLA_042350	RTA1 like protein	-1.71721	0.00992556	DOWN
2091.m00372_at	AFLA_050590	expressed protein-related	-1.54045	0.00992556	DOWN
2842.m00001_at	AFLA_115630	hypothetical protein	-0.384545	0.00992556	DOWN
2802.m00068_at	AFLA_114880	Major Facilitator Superfamily protein	-0.400146	0.00992556	DOWN
2541.m00722_at	AFLA_089240	Amidase family protein	0.426426	0.00992556	UP
2504.m01382_at	AFLA_086680	conserved hypothetical protein	1.60756	0.00992556	UP
2368.m00604_at	AFLA_065340	hypothetical protein	-2.77892	0.00992556	DOWN
1866.m00398_at	AFLA_016940	enoyl-CoA hydratase isomerase family protein	1.1803	0.00992556	UP
1866.m00606_at	AFLA_019150	hypothetical protein	0.496109	0.00992556	UP
2842.m00616_at	AFLA_122250	Cytochrome P450 family protein	0.866011	0.00992556	UP
2911.m00126_at	AFLA_132380	RAS small monomeric GTPase Rab6, putative	0.975115	0.00992556	UP
2043.m00193_at	AFLA_040290	hypothetical protein	-0.440635	0.00992556	DOWN
1918.m00132_at	AFLA_036590	mitochondrial GTPase (Miro-2), putative	0.417478	0.00992556	UP
1918.m00435_at	AFLA_033450	FAD dependent oxidoreductase family protein	-1.35719	0.00992556	DOWN
2368.m00599_at	AFLA_065390	dehydrogenase, isocitrate isopropylmalate family protein	0.35954	0.00992556	UP
2541.m00350_at	AFLA_093140	Histone-lysine N-methyltransferase, H3 lysine-79 specific-related	0.380626	0.00992556	UP
2634.m00189_at	AFLA_099040	To bile acid ABC transport protein, putative	-0.528929	0.00992556	DOWN
2368.m00644_at	AFLA_064940	hypothetical protein	0.555746	0.00992556	UP
2856.m00535_at	AFLA_128640	SIS domain containing protein	2.38707	0.00992556	UP
1866.m00243_at	AFLA_015350	aldehyde dehydrogenase, putative	-0.454678	0.00992556	DOWN
2842.m00393_at	AFLA_119840	hypothetical protein	0.88999	0.00992556	UP
2689.m00644_at	AFLA_107320	conserved hypothetical protein	-0.842191	0.00992556	DOWN
2504.m01456_at	AFLA_087470	ZIP zinc iron transport family protein	-0.673182	0.00992556	DOWN
2634.m00078_at	AFLA_097890	hypothetical protein	1.67757	0.00992556	UP
1569.m00230_at	AFLA_004730	kinase, pfkB family protein	-0.527804	0.00992556	DOWN
1866.m00253_at	AFLA_015450	V-ATPase proteolipid subunit Ppa1, putative	0.430937	0.00992556	UP
2689.m00902_at	AFLA_104670	Serine carboxypeptidase S28 family protein	-2.0006	0.00992556	DOWN
2842.m00485_at	AFLA_120850	Voltage gated chloride channel family protein	0.536215	0.00992556	UP
2504.m01222_at	AFLA_085000	hypothetical protein	2.05197	0.00992556	UP
2856.m00275_at	AFLA_125910	MAP kinase (Osm1), putative	0.690351	0.00992556	UP
2911.m00234_at	AFLA_133490	aspartyl-tRNA synthetase, putative	-0.459418	0.00992556	DOWN
1918.m00073_at	AFLA_037230	chorismate synthase, putative	-0.738769	0.00992556	DOWN
2541.m00304_at	AFLA_093640	mall nuclear ribonucleoprotein (LSM3), putative	0.420744	0.00992556	UP
aflJ-adhA.rev_at		Intergenic region between aflJ-adhA - strand	1.35048	0.00992556	UP
1918.m00175_at	AFLA_036150	hypothetical protein	1.86018	0.00992556	UP
2856.m00256_at	AFLA_125710	hypothetical protein	1.56406	0.00992556	UP
2689.m00052_at	AFLA_113520	hydrolase, alpha beta fold family protein	-0.680179	0.00992556	DOWN
2504.m00054_at	AFLA_072750	pyrroline-5-carboxylate reductase family protein	-0.732532	0.00992556	DOWN
2634.m00256_at	AFLA_099770	hypothetical protein	-0.434651	0.00992556	DOWN
2842.m00451_at	AFLA_120450	Porphyromonas-type peptidyl-arginine deiminase family protein	-0.318801	0.00992556	DOWN
CO142082_s_at		antisense to 2368.m00313, Sequence represents the following ESTs: Antisense strand ESTs = CO142082, Sense strand ESTs = TC11057 NAFDB69TV CA747922 CA748107 CA747661 CA747951 CA747561 CA748119 CA747699 CO139115 CO144394 CO143299	1.18738	0.00992556	UP
1918.m00049_at	AFLA_037480	enolase, putative	-0.342783	0.00992556	DOWN
2802.m00111_at	AFLA_115330	hypothetical protein	-1.01278	0.00992556	DOWN
2091.m00478_at	AFLA_049430	IgE-binding protein, putative	0.668544	0.00992556	UP
2541.m00228_at	AFLA_094450	aspartic endopeptidase (AP1), putative	-1.4613	0.00992556	DOWN
1866.m00934_at	AFLA_022590	Uncharacterized ACR, YdiU UPF0061 family protein	0.658467	0.00992556	UP
1866.m00714_at	AFLA_020280	glycolipid transfer protein HET-C2, putative	-0.38355	0.00992556	DOWN
2541.m00364_at	AFLA_093000	conserved hypothetical protein	-0.922649	0.00992556	DOWN
2689.m00440_at	AFLA_109410	UV-endonuclease uvde family protein	0.413697	0.00992556	UP
1918.m00214_at	AFLA_035750	Cam kinase protein 1, putative	-0.70801	0.00992556	DOWN
2043.m00250_at	AFLA_040870	hypothetical protein	-1.24909	0.00992556	DOWN
1918.m01222_at	AFLA_024960	hypothetical protein	0.272509	0.00992556	UP
2258.m00750_at	AFLA_055910	To cleft lip and palate transmembrane protein 1, putative	0.614276	0.00992556	UP
2368.m00201_at	AFLA_069540	cell cycle control protein (Cwf4), putative	0.572509	0.00992556	UP
2504.m00363_at	AFLA_075940	Ser Thr protein phosphatase family protein-related	0.949544	0.00992556	UP
2541.m00691_at	AFLA_089560	pyruvate decarboxylase PdcA, putative	-0.261802	0.00992556	DOWN
2043.m00050_at	AFLA_038700	Peptidase family M28 containing protein	-2.33216	0.00992556	DOWN
2856.m00182_at	AFLA_124930	flavin-containing monooxygenase-related	0.399822	0.00992556	UP
2504.m00131_at	AFLA_073560	amino acid permease (Dip5), putative	-1.46518	0.00992556	DOWN
2368.m00483_at	AFLA_066640	oxidoreductase, short chain dehydrogenase reductase family protein	-0.521698	0.00992556	DOWN
2504.m00342_at	AFLA_075720	oxidoreductase, short chain dehydrogenase reductase family protein	-0.673137	0.00992556	DOWN
2091.m00418_at	AFLA_050100	BAG domain containing protein	0.527398	0.00992556	UP
2634.m00540_at	AFLA_102700	echA5, putative	0.874757	0.00992556	UP
2541.m00582_at	AFLA_090680	Cytochrome P450 family protein	1.07448	0.00992556	UP
2802.m00047_at	AFLA_114660	F-box domain containing protein	-1.10205	0.00992556	DOWN
2504.m00058_at	AFLA_072790	Fungal specific transcription factor domain containing protein	-0.615978	0.00992556	DOWN
1739.m00385_at	AFLA_011360	hypothetical protein	1.03316	0.00992556	UP
1739.m00322_at	AFLA_010690	Major Facilitator Superfamily protein	3.03382	0.00992556	UP
1918.m00539_at	AFLA_032290	hypothetical protein	1.10251	0.00992556	UP
2911.m00506_at	AFLA_136410	transcriptional regulator Medusa, putative	1.32798	0.00992556	UP
2043.m00161_at	AFLA_039910	SI:bY184L24.3, putative	-0.781511	0.00992556	DOWN
1918.m00775_at	AFLA_029800	hypothetical protein	1.02461	0.00992556	UP
TC11763_at			1.00953	0.00992556	UP
1918.m00084_at	AFLA_037120	conserved hypothetical protein	-1.87095	0.00992556	DOWN
2842.m00216_at	AFLA_117980	Major Facilitator Superfamily protein	0.927354	0.00992556	UP
2258.m00519_at	AFLA_058280	phosphorylase, putative	-1.68599	0.00992556	DOWN
1918.m00339_at	AFLA_034420	hypothetical protein	-0.656449	0.00992556	DOWN
1918.m00230_at	AFLA_035580	alcohol dehydrogenase, putative	-4.82231	0.00992556	DOWN
2911.m00177_at	AFLA_132900	protein methyltransferase, putative	-0.564112	0.00992556	DOWN
2634.m00297_at	AFLA_100190	HD domain containing protein	-0.751453	0.00992556	DOWN
2634.m00281_at	AFLA_100020	hypothetical protein	-0.494783	0.00992556	DOWN
2911.m00601_at	AFLA_137390	Malate L-lactate dehydrogenase family protein	-1.89762	0.00992556	DOWN
1918.m00660_at	AFLA_031000	nucleosome binding protein (Nhp6a), putative	0.347217	0.00992556	UP
2091.m00331_at	AFLA_051020	hypothetical protein	1.83326	0.00992556	UP
1739.m00373_at	AFLA_011240	hypothetical protein	-0.505138	0.00992556	DOWN
2856.m00020_at	AFLA_123220	hypothetical protein	-1.51805	0.00992556	DOWN
2911.m00360_at	AFLA_134830	phospholipase A2, putative	0.944035	0.00992556	UP
2634.m00405_at	AFLA_101310	Major Facilitator Superfamily protein	1.15784	0.00992556	UP
2541.m00172_at	AFLA_095030	gamma-glutamyltranspeptidase family protein	-0.847667	0.00992556	DOWN
1918.m01315_at	AFLA_023990	hypothetical protein	-1.15167	0.00992556	DOWN
2634.m00506_at	AFLA_102360	LPS glycosyltransferase family protein	-1.01829	0.00992556	DOWN
1918.m00871_at	AFLA_028770	hypothetical protein	-2.55913	0.00992556	DOWN
2504.m00146_x_at		hypothetical protein	0.913907	0.00992556	UP
2368.m00188_at	AFLA_069680	oxidoreductase, short chain dehydrogenase reductase family protein	-1.32372	0.00992556	DOWN
2504.m01497_at	AFLA_087900	pyruvate kinase, putative	-0.533343	0.00992556	DOWN
TC8574_s_at			-1.14928	0.00992556	DOWN
1918.m00650_at	AFLA_031100	conserved hypothetical protein	1.61234	0.00992556	UP
2043.m00636_at	AFLA_044930	Copper zinc superoxide dismutase family protein	-0.958382	0.00992556	DOWN
2541.m00476_at	AFLA_091810	hypothetical protein	-0.617838	0.00992556	DOWN
2842.m00533_at	AFLA_121360	conserved hypothetical protein	0.676774	0.00992556	UP
1918.m01246_x_at	AFLA_024710	hypothetical protein	0.944922	0.00992556	UP
2043.m00210_at	AFLA_040450	Amino acid permease family protein	-0.758919	0.00992556	DOWN
2541.m00086_at	AFLA_095910	To sphingoid base-phosphate phosphatase, putative	0.288053	0.00992556	UP
2689.m00031_at	AFLA_113740	amino acid permease (Dip5), putative	-0.269532	0.00992556	DOWN
2504.m01432_at	AFLA_087210	pherulin-like cell surface protein, putative	1.07417	0.00992556	UP
TC10120_at			1.32448	0.00992556	UP
1918.m00149_at	AFLA_036420	Major Facilitator Superfamily protein	-0.267449	0.00992556	DOWN
1918.m01328_at	AFLA_023850	hypothetical protein	-0.644997	0.00992556	DOWN
2043.m00520_at	AFLA_043680	Formyl transferase domain protein, putative	-0.531476	0.00992556	DOWN
1866.m00909_at	AFLA_022320	To mitochondrial rRNA processing protein PRP12	0.929932	0.00992556	UP
1866.m00748_at	AFLA_020650	Endoribonuclease L-PSP family protein	0.706047	0.00992556	UP
2856.m00382_at	AFLA_127030	unknown-related	-0.650928	0.00992556	DOWN
1569.m00018_at	AFLA_007040	cystathionine gamma-lyase, putative	-0.82319	0.00992556	DOWN
2504.m01240_at	AFLA_085190	hypothetical protein	-0.652153	0.00992556	DOWN
2504.m01218_at	AFLA_084940	hypothetical protein	1.61897	0.00992556	UP
2043.m00589_at	AFLA_044410	oxidoreductase, aldo keto reductase family protein	-1.04441	0.00992556	DOWN
1918.m01272_at	AFLA_024450	DUF453 domain protein, putative	0.806452	0.00992556	UP
2504.m00591_at	AFLA_078310	hypothetical protein	0.829164	0.00992556	UP
2504.m01250_at	AFLA_085300	hypothetical protein	0.73907	0.00992556	UP
2842.m00498_at	AFLA_120990	O-methyltransferase-related	0.809615	0.00992556	UP
1739.m00013_at	AFLA_007470	Cytochrome P450 family protein	-0.554397	0.00992556	DOWN
2541.m00055_at	AFLA_096220	conserved hypothetical protein	-2.21292	0.00992556	DOWN
2091.m00326_at	AFLA_051070	To tRNA-specific adenosine deaminase 1	2.0812	0.00992556	UP
2689.m00665_at	AFLA_107100	conserved hypothetical protein	-1.6167	0.00992556	DOWN
2856.m00627_at	AFLA_129560	hypothetical protein	-1.11052	0.00992556	DOWN
2911.m00726_at	AFLA_138660	hypothetical protein	-1.96849	0.00992556	DOWN
2541.m00465_at	AFLA_091920	alpha-1,6-mannosyltransferase subunit (Och1), putative	-0.674417	0.00992556	DOWN
2541.m00210_at	AFLA_094630	hypothetical protein	-0.665723	0.00992556	DOWN
2368.m00567_at	AFLA_065720	betaine aldehyde dehydrogenase (BadH), putative	-1.06502	0.00992556	DOWN
2911.m00487_at	AFLA_136190	hypothetical protein	0.77394	0.00992556	UP
2043.m00113_at	AFLA_039350	cutinase, putative	0.542853	0.00992556	UP
2634.m00212_at	AFLA_099280	Propionyl-CoA carboxylase beta chain, mitochondrial precursor, putative	-1.14998	0.00992556	DOWN
1918.m00693_x_at	AFLA_030670	F-box domain containing protein	-1.0302	0.00992556	DOWN
2504.m00354_at	AFLA_075840	hypothetical protein	0.894591	0.00992556	UP
1866.m00719_at	AFLA_020340	Sulfate transporter family protein	-0.565342	0.00992556	DOWN
2504.m01273_at	AFLA_085540	hypothetical protein	3.95862	0.00992556	UP
1739.m00386_at	AFLA_011370	hypothetical protein	1.84071	0.00992556	UP
2689.m00882_at	AFLA_104880	glycosyl hydrolase, putative	-1.06734	0.00992556	DOWN
2091.m00367_at	AFLA_050640	Dual specificity phosphatase, catalytic domain ccontaining protein	1.16845	0.00992556	UP
2689.m00433_at	AFLA_109480	Glycosyl hydrolase family 71 protein	1.17573	0.00992556	UP
2504.m00367_at	AFLA_075980	hypothetical protein	-1.23748	0.00992556	DOWN
2504.m01060_at	AFLA_083240	oxidoreductase, zinc-binding dehydrogenase family protein	-1.12282	0.00992556	DOWN
adhA-estA_at		Intergenic region between adhA-estA + strand	0.637169	0.00992556	UP
2368.m00641_at	AFLA_064970	TspO MBR family protein	0.853533	0.00992556	UP
2504.m01219_at	AFLA_084950	conserved hypothetical protein	1.4101	0.00992556	UP
2634.m00646_at	AFLA_103810	pindle poison sensitivity protein, putative	-1.06878	0.00992556	DOWN
1866.m00188_at	AFLA_014780	hypothetical protein	1.27138	0.00992556	UP
2634.m00246_at	AFLA_099660	hypothetical protein	-0.378684	0.00992556	DOWN
1569.m00516_at	AFLA_001690	hypothetical protein	0.979359	0.00992556	UP
2856.m00545_at	AFLA_128750	FAD binding domain containing protein	-1.29089	0.00992556	DOWN
2504.m00975_at		hypothetical protein	0.881926	0.00992556	UP
2258.m00442_at	AFLA_059110	Fungal specific transcription factor domain containing protein	1.07179	0.00992556	UP
2634.m00016_at	AFLA_097220	F-box domain containing protein	-0.941367	0.00992556	DOWN
2842.m00580_at	AFLA_121890	Cytochrome P450 family protein	-1.13492	0.00992556	DOWN
2258.m00333_at	AFLA_060270	enoyl-CoA hydratase isomerase family protein	0.752796	0.00992556	UP
2504.m01200_at	AFLA_084740	hypothetical protein	-0.839919	0.00992556	DOWN
2541.m00116_at	AFLA_095590	p21 protein, putative	-0.491323	0.00992556	DOWN
1739.m00264_at	AFLA_010100	hypothetical protein	-0.536126	0.00992556	DOWN
2541.m00533_at	AFLA_091200	thioesterase family protein	0.608921	0.00992556	UP
1569.m00383_at	AFLA_003120	expressed protein-related	-1.5781	0.00992556	DOWN
2634.m00501_at	AFLA_102310	hypothetical protein	1.88016	0.00992556	UP
2634.m00554_at	AFLA_102840	hypothetical protein	0.847478	0.00992556	UP
1918.m00176_at	AFLA_036140	conserved hypothetical protein	0.974415	0.00992556	UP
2856.m00270_at	AFLA_125860	oxidoreductase, zinc-binding dehydrogenase family protein	0.686843	0.00992556	UP
2856.m00550_at	AFLA_128800	proteasome component Prs2, putative	0.518077	0.00992556	UP
2541.m00411_at	AFLA_092510	MGC53277 protein, putative	-0.484643	0.00992556	DOWN
2802.m00071_s_at	AFLA_114910	AN1-like Zinc finger family protein	0.30288	0.00992556	UP
1866.m00651_at	AFLA_019610	hypothetical protein	-2.00132	0.00992556	DOWN
2689.m00303_at	AFLA_110930	class II DAHP synthetase family protein, putative	-1.03465	0.00992556	DOWN
2911.m00507_at	AFLA_136420	bifunctional tryptophan synthase TRPB, putative	-0.701277	0.00992556	DOWN

## Sheet: Chem_Flask_FDR_0.01
Probe	Clone_ID	Description	log2ratio_Chem/Flask	FDR-corrected p-value	In CHEM	Secondary Metabolism Cluster
2043.m00004_at		oxidoreductase, short-chain dehydrogenase reductase, pseudogene	0.409885	0	UP
2911.m00243_at	AFLA_133590	kelch-domain protein, putative	-0.459712	0	DOWN
2689.m00650_at	AFLA_107260	MED7 protein	-0.966648	0	DOWN
2258.m00669_at	AFLA_056740	GTP binding protein (Gtp1), putative	-0.714681	0	DOWN
1918.m01406_at	AFLA_023040	Fungal specific transcription factor domain containing protein	5.44716	0	UP	11
1918.m01221_at	AFLA_024970	Histidine acid phosphatase family protein	-2.116	0	DOWN
2258.m00410_at	AFLA_059460	expressed protein-related	5.30228	0	UP
2634.m00339_at	AFLA_100610	hypothetical protein	-1.71025	0	DOWN
1918.m01405_at	AFLA_023050	Major Facilitator Superfamily protein	7.24392	0	UP	11
