# Supplementary material for: Genotypic and Phenotypic Versatility of Aspergillus flavus during Maize Exploitation
Source: PLoS One. 2013 Jul 19;8(7):e68735. doi: 10.1371/journal.pone.0068735 (PMC3716879; doi:10.1371/journal.pone.0068735)
Supplement: Table S2 — Analysis of changes in expression of predefined biological pathways and gene sets. Gene sets were obtained from Gene Ontology (1085 GO terms covering 4903 genes) and InterPro annotations (1437 domains covering 4900 genes). The statistical significance of the pathway ‘activation’ has been assessed by random permutations (see Methods for details). (XLS) [file pone.0068735.s003.xls]

## Sheet: Foglio1
Collection	SETID	GO-Term	Met-Name Tab 2	Selection	Num of probes	Score_Chem_Flask	Score_Invivo_Sapr	Score_pval_Chem_Flask	Score_pval_Invivo_Sapr	MC_pval_Chem_Flask	MC_pval_Invivo_Sapr	Up0	Up1	Up2	Down0	Down1	Down2	Up_Chem_Flask	Up_Invivo_Sapr	Down_Chem_Flask	Down_Invivo_Sapr	Up2stdev_Chem_Flask	Up2stdev_Invivo_Sapr	Down2stdev_Chem_Flask	Down2stdev_Invivo_Sapr	80
GO-BP	GO:0006118	GO:0055114			588	3.20709	-2.38283	0.00134084	0.01718	0.0015	0.0145	1569.m00101_at;1569.m00219_at;1569.m00297_at;1569.m00330_at;1569.m00348_at;1569.m00505_at;1569.m00524_at;1569.m00525_at;1739.m00012_at;1739.m00013_at;1739.m00037_at;1739.m00224_at;1739.m00344_at;1739.m00361_at;1866.m00117_at;1866.m00164_at;1866.m00250_at;1866.m00316_at;1866.m00433_at;1866.m00576_at;1866.m00618_at;1866.m00630_at;1866.m00644_at;1866.m00818_at;1866.m00911_at;1918.m00190_at;1918.m004…	1569.m00050_at;1569.m00160_at;1569.m00172_at;1569.m00196_at;1569.m00218_at;1569.m00220_at;1569.m00266_at;1569.m00396_at;1569.m00408_at;1569.m00497_at;1569.m00580_at;1569.m00611_at;1569.m00616_at;1569.m00618_at;1569.m00624_at;1739.m00005_at;1739.m00042_at;1739.m00057_at;1739.m00121_at;1739.m00188_at;1739.m00204_at;1739.m00348_at;1739.m00369_at;1739.m00371_at;1739.m00377_at;1739.m00394_at;1866.m000…	1569.m00129_at;1569.m00210_at;1569.m00280_at;1569.m00309_at;1569.m00402_at;1569.m00472_at;1569.m00494_at;1569.m00548_at;1569.m00581_at;1739.m00040_at;1739.m00196_at;1739.m00375_at;1739.m00450_at;1866.m00013_at;1866.m00038_at;1866.m00257_at;1866.m00302_at;1866.m00356_at;1866.m00384_at;1866.m00390_at;1866.m00693_at;1866.m00896_at;1866.m00923_at;1918.m00028_at;1918.m00317_at;1918.m00782_at;1918.m012…	1569.m00129_at;1569.m00210_at;1569.m00280_at;1569.m00309_at;1569.m00402_at;1569.m00472_at;1569.m00494_at;1569.m00548_at;1569.m00581_at;1739.m00040_at;1739.m00196_at;1739.m00375_at;1739.m00450_at;1866.m00013_at;1866.m00038_at;1866.m00257_at;1866.m00302_at;1866.m00356_at;1866.m00384_at;1866.m00390_at;1866.m00693_at;1866.m00896_at;1866.m00923_at;1918.m00028_at;1918.m00317_at;1918.m00782_at;1918.m012…	1569.m00050_at;1569.m00160_at;1569.m00172_at;1569.m00196_at;1569.m00218_at;1569.m00220_at;1569.m00266_at;1569.m00396_at;1569.m00408_at;1569.m00497_at;1569.m00580_at;1569.m00611_at;1569.m00616_at;1569.m00618_at;1569.m00624_at;1739.m00005_at;1739.m00042_at;1739.m00057_at;1739.m00121_at;1739.m00188_at;1739.m00204_at;1739.m00348_at;1739.m00369_at;1739.m00371_at;1739.m00377_at;1739.m00394_at;1866.m000…	1569.m00101_at;1569.m00219_at;1569.m00297_at;1569.m00330_at;1569.m00348_at;1569.m00505_at;1569.m00524_at;1569.m00525_at;1739.m00012_at;1739.m00013_at;1739.m00037_at;1739.m00224_at;1739.m00344_at;1739.m00361_at;1866.m00117_at;1866.m00164_at;1866.m00250_at;1866.m00316_at;1866.m00433_at;1866.m00576_at;1866.m00618_at;1866.m00630_at;1866.m00644_at;1866.m00818_at;1866.m00911_at;1918.m00190_at;1918.m004…	1569.m00129_at;1569.m00160_at;1569.m00172_at;1569.m00196_at;1569.m00210_at;1569.m00218_at;1569.m00220_at;1569.m00280_at;1569.m00309_at;1569.m00396_at;1569.m00402_at;1569.m00408_at;1569.m00472_at;1569.m00494_at;1569.m00497_at;1569.m00548_at;1569.m00580_at;1569.m00581_at;1569.m00611_at;1569.m00616_at;1569.m00624_at;1739.m00005_at;1739.m00040_at;1739.m00057_at;1739.m00121_at;1739.m00188_at;1739.m001…	1569.m00050_at;1569.m00129_at;1569.m00210_at;1569.m00266_at;1569.m00280_at;1569.m00309_at;1569.m00402_at;1569.m00472_at;1569.m00494_at;1569.m00548_at;1569.m00581_at;1569.m00618_at;1739.m00040_at;1739.m00042_at;1739.m00196_at;1739.m00348_at;1739.m00375_at;1739.m00450_at;1866.m00013_at;1866.m00038_at;1866.m00098_at;1866.m00142_at;1866.m00157_at;1866.m00257_at;1866.m00302_at;1866.m00336_at;1866.m003…	1569.m00050_at;1569.m00101_at;1569.m00219_at;1569.m00266_at;1569.m00297_at;1569.m00330_at;1569.m00348_at;1569.m00505_at;1569.m00524_at;1569.m00525_at;1569.m00618_at;1739.m00012_at;1739.m00013_at;1739.m00037_at;1739.m00042_at;1739.m00224_at;1739.m00344_at;1739.m00348_at;1739.m00361_at;1866.m00098_at;1866.m00117_at;1866.m00142_at;1866.m00157_at;1866.m00164_at;1866.m00250_at;1866.m00316_at;1866.m003…	1569.m00101_at;1569.m00160_at;1569.m00172_at;1569.m00196_at;1569.m00218_at;1569.m00219_at;1569.m00220_at;1569.m00297_at;1569.m00330_at;1569.m00348_at;1569.m00396_at;1569.m00408_at;1569.m00497_at;1569.m00505_at;1569.m00524_at;1569.m00525_at;1569.m00580_at;1569.m00611_at;1569.m00616_at;1569.m00624_at;1739.m00005_at;1739.m00012_at;1739.m00013_at;1739.m00037_at;1739.m00057_at;1739.m00121_at;1739.m001…	1569.m00172_at;1569.m00408_at;1569.m00581_at;1739.m00040_at;1866.m00038_at;1866.m00616_at;1918.m01111_at;1918.m01407_at;2043.m00348_at;2043.m00587_at;2091.m00093_at;2504.m01477_at;2634.m00311_at;2842.m00068_at;2842.m00590_at;2856.m00321_at;2856.m00427_at;2856.m00594_at;2911.m00327_at	1739.m00040_at;1918.m01407_at;2504.m00209_at;2504.m00448_at;2541.m00048_at;2634.m00424_at;2911.m00677_at;2911.m00751_s_at;2911.m00778_s_at;2911.m00779_s_at;2911.m00785_s_at;2911.m00786_s_at;2911.m00788_s_at;2911.m00795_s_at	1866.m00336_at;1866.m00911_at;2043.m00038_at;2368.m00469_at;2504.m00486_at;2634.m00403_at;2634.m00446_at;2856.m00482_at;2856.m00545_at;2856.m00596_at;2911.m00707_at	1569.m00172_at;1569.m00408_at;1569.m00524_at;1569.m00525_at;1569.m00580_at;1866.m00164_at;1866.m00576_at;1918.m00190_at;1918.m00435_at;2091.m00068_at;2368.m00453_at;2368.m00457_at;2368.m00695_at;2504.m01272_at;2504.m01438_at;2541.m00056_at;2541.m00551_at;2634.m00311_at;2634.m00527_at;2689.m00435_at;2842.m00545_at;2842.m00548_at;2856.m00594_at;2911.m00707_at
GO-BP	GO:0008643	carbohydrate transport			51	6.97594	-0.069539	3.03846e-12	0.944561	0	0.9425	1866.m00779_at;1918.m00707_at;2368.m00575_at;2504.m00445_at;2689.m00016_at;2911.m00772_s_at	1866.m00006_at;1866.m00095_at;1918.m00722_at;2043.m00514_at;2043.m00831_at;2091.m00494_at;2258.m00484_at;2258.m00704_at;2368.m00617_at;2368.m00655_at;2368.m00663_at;2504.m00094_at;2504.m00214_at;2504.m00495_at;2504.m00749_at;2504.m00772_at;2504.m00849_at;2504.m01068_at;2689.m00700_at;2689.m00880_at;2802.m00042_at;2842.m00035_at;2842.m00363_at;2856.m00105_at;2911.m00744_at	1739.m00024_at;1866.m00263_at;1866.m00408_at;1918.m00225_at;1918.m00296_at;1918.m00392_at;1918.m01266_at;2258.m00734_at;2541.m00632_at;2634.m00027_at;2634.m00053_at;2634.m00079_at;2634.m00471_at;2689.m00514_at;2842.m00065_at;2842.m00121_at;2842.m00381_at;2856.m00253_at;2856.m00317_at;2911.m00322_at	1739.m00024_at;1866.m00263_at;1866.m00408_at;1918.m00225_at;1918.m00296_at;1918.m00392_at;1918.m01266_at;2258.m00734_at;2541.m00632_at;2634.m00027_at;2634.m00053_at;2634.m00079_at;2634.m00471_at;2689.m00514_at;2842.m00065_at;2842.m00121_at;2842.m00381_at;2856.m00253_at;2856.m00317_at;2911.m00322_at	1866.m00006_at;1866.m00095_at;1918.m00722_at;2043.m00514_at;2043.m00831_at;2091.m00494_at;2258.m00484_at;2258.m00704_at;2368.m00617_at;2368.m00655_at;2368.m00663_at;2504.m00094_at;2504.m00214_at;2504.m00495_at;2504.m00749_at;2504.m00772_at;2504.m00849_at;2504.m01068_at;2689.m00700_at;2689.m00880_at;2802.m00042_at;2842.m00035_at;2842.m00363_at;2856.m00105_at;2911.m00744_at	1866.m00779_at;1918.m00707_at;2368.m00575_at;2504.m00445_at;2689.m00016_at;2911.m00772_s_at	1739.m00024_at;1866.m00006_at;1866.m00095_at;1866.m00263_at;1866.m00408_at;1918.m00225_at;1918.m00296_at;1918.m00392_at;1918.m00722_at;1918.m01266_at;2043.m00831_at;2258.m00484_at;2258.m00704_at;2258.m00734_at;2368.m00617_at;2368.m00655_at;2368.m00663_at;2504.m00214_at;2504.m00495_at;2504.m00749_at;2504.m00772_at;2504.m00849_at;2504.m01068_at;2541.m00632_at;2634.m00027_at;2634.m00053_at;2634.m000…	1739.m00024_at;1866.m00263_at;1866.m00408_at;1918.m00225_at;1918.m00296_at;1918.m00392_at;1918.m01266_at;2043.m00514_at;2091.m00494_at;2258.m00734_at;2504.m00094_at;2541.m00632_at;2634.m00027_at;2634.m00053_at;2634.m00079_at;2634.m00471_at;2689.m00514_at;2842.m00065_at;2842.m00121_at;2842.m00381_at;2856.m00253_at;2856.m00317_at;2911.m00322_at	1866.m00779_at;1918.m00707_at;2043.m00514_at;2091.m00494_at;2368.m00575_at;2504.m00094_at;2504.m00445_at;2689.m00016_at;2911.m00772_s_at	1866.m00006_at;1866.m00095_at;1866.m00779_at;1918.m00707_at;1918.m00722_at;2043.m00831_at;2258.m00484_at;2258.m00704_at;2368.m00575_at;2368.m00617_at;2368.m00655_at;2368.m00663_at;2504.m00214_at;2504.m00445_at;2504.m00495_at;2504.m00749_at;2504.m00772_at;2504.m00849_at;2504.m01068_at;2689.m00016_at;2689.m00700_at;2689.m00880_at;2802.m00042_at;2842.m00035_at;2842.m00363_at;2856.m00105_at;2911.m007…	1866.m00006_at;1918.m00296_at;1918.m00722_at;2258.m00734_at;2368.m00663_at;2634.m00027_at;2634.m00079_at;2689.m00700_at;2689.m00880_at;2842.m00065_at;2856.m00317_at	2504.m00094_at;2634.m00079_at		1866.m00779_at;2368.m00655_at
GO-BP	GO:0005975	carbohydrate metabolic process			172	5.09526	-4.49061	3.48263e-07	7.10199e-06	0	0	1569.m00428_at;1569.m00559_at;1866.m00010_at;1866.m00011_at;1866.m00359_at;1918.m00002_at;1918.m01137_at;2043.m00084_at;2043.m00485_at;2091.m00217_at;2258.m00027_at;2258.m00329_at;2368.m00630_at;2504.m00198_at;2504.m00223_at;2504.m00649_at;2504.m01066_at;2504.m01072_at;2689.m00599_at;2689.m00707_at;2689.m00807_at;2856.m00411_at;2856.m00483_at;2856.m00581_at;2911.m00745_at	1569.m00086_at;1569.m00265_at;1569.m00541_at;1569.m00601_at;1739.m00074_at;1739.m00110_at;1739.m00211_at;1739.m00347_at;1739.m00349_at;1739.m00357_at;1739.m00393_at;1739.m00452_at;1866.m00278_at;1866.m00410_at;1866.m00513_at;1866.m00837_at;1866.m00864_at;1918.m00036_at;1918.m00455_at;1918.m00683_at;1918.m00689_at;1918.m00921_at;1918.m00934_at;1918.m01010_at;1918.m01116_at;1918.m01117_at;1918.m011…	1739.m00163_at;1739.m00338_at;1866.m00047_at;1866.m00130_at;1866.m00412_at;1866.m00550_at;1918.m00125_at;1918.m00209_at;1918.m00989_at;2043.m00440_at;2043.m00809_at;2091.m00319_at;2091.m00479_at;2258.m00082_at;2258.m00144_at;2258.m00406_at;2258.m00576_at;2368.m00001_at;2368.m00319_at;2368.m00471_at;2368.m00595_at;2368.m00625_at;2504.m00083_at;2504.m00084_at;2504.m00883_at;2504.m00985_at;2504.m011…	1739.m00163_at;1739.m00338_at;1866.m00047_at;1866.m00130_at;1866.m00412_at;1866.m00550_at;1918.m00125_at;1918.m00209_at;1918.m00989_at;2043.m00440_at;2043.m00809_at;2091.m00319_at;2091.m00479_at;2258.m00082_at;2258.m00144_at;2258.m00406_at;2258.m00576_at;2368.m00001_at;2368.m00319_at;2368.m00471_at;2368.m00595_at;2368.m00625_at;2504.m00083_at;2504.m00084_at;2504.m00883_at;2504.m00985_at;2504.m011…	1569.m00086_at;1569.m00265_at;1569.m00541_at;1569.m00601_at;1739.m00074_at;1739.m00110_at;1739.m00211_at;1739.m00347_at;1739.m00349_at;1739.m00357_at;1739.m00393_at;1739.m00452_at;1866.m00278_at;1866.m00410_at;1866.m00513_at;1866.m00837_at;1866.m00864_at;1918.m00036_at;1918.m00455_at;1918.m00683_at;1918.m00689_at;1918.m00921_at;1918.m00934_at;1918.m01010_at;1918.m01116_at;1918.m01117_at;1918.m011…	1569.m00428_at;1569.m00559_at;1866.m00010_at;1866.m00011_at;1866.m00359_at;1918.m00002_at;1918.m01137_at;2043.m00084_at;2043.m00485_at;2091.m00217_at;2258.m00027_at;2258.m00329_at;2368.m00630_at;2504.m00198_at;2504.m00223_at;2504.m00649_at;2504.m01066_at;2504.m01072_at;2689.m00599_at;2689.m00707_at;2689.m00807_at;2856.m00411_at;2856.m00483_at;2856.m00581_at;2911.m00745_at	1569.m00265_at;1569.m00541_at;1569.m00601_at;1739.m00074_at;1739.m00163_at;1739.m00211_at;1739.m00338_at;1739.m00347_at;1739.m00357_at;1739.m00393_at;1739.m00452_at;1866.m00047_at;1866.m00130_at;1866.m00278_at;1866.m00412_at;1866.m00513_at;1866.m00550_at;1866.m00837_at;1866.m00864_at;1918.m00036_at;1918.m00125_at;1918.m00209_at;1918.m00455_at;1918.m00683_at;1918.m00689_at;1918.m00921_at;1918.m009…	1569.m00086_at;1739.m00110_at;1739.m00163_at;1739.m00338_at;1739.m00349_at;1866.m00047_at;1866.m00130_at;1866.m00410_at;1866.m00412_at;1866.m00550_at;1918.m00125_at;1918.m00209_at;1918.m00989_at;1918.m01364_at;1918.m01365_at;2043.m00131_at;2043.m00440_at;2043.m00809_at;2091.m00319_at;2091.m00479_at;2258.m00082_at;2258.m00144_at;2258.m00406_at;2258.m00503_at;2258.m00576_at;2368.m00001_at;2368.m001…	1569.m00086_at;1569.m00428_at;1569.m00559_at;1739.m00110_at;1739.m00349_at;1866.m00010_at;1866.m00011_at;1866.m00359_at;1866.m00410_at;1918.m00002_at;1918.m01137_at;1918.m01364_at;1918.m01365_at;2043.m00084_at;2043.m00131_at;2043.m00485_at;2091.m00217_at;2258.m00027_at;2258.m00329_at;2258.m00503_at;2368.m00189_at;2368.m00479_at;2368.m00630_at;2504.m00198_at;2504.m00223_at;2504.m00473_at;2504.m005…	1569.m00265_at;1569.m00428_at;1569.m00541_at;1569.m00559_at;1569.m00601_at;1739.m00074_at;1739.m00211_at;1739.m00347_at;1739.m00357_at;1739.m00393_at;1739.m00452_at;1866.m00010_at;1866.m00011_at;1866.m00278_at;1866.m00359_at;1866.m00513_at;1866.m00837_at;1866.m00864_at;1918.m00002_at;1918.m00036_at;1918.m00455_at;1918.m00683_at;1918.m00689_at;1918.m00921_at;1918.m00934_at;1918.m01010_at;1918.m011…	1918.m00455_at;1918.m00934_at;2091.m00319_at;2258.m00261_at;2258.m00406_at	1866.m00412_at;2043.m00809_at;2368.m00595_at;2634.m00078_at;2689.m00269_at;2689.m00562_at;2856.m00015_at;2856.m00535_at	1866.m00359_at;2504.m00223_at;2911.m00745_at	1569.m00601_at;1739.m00074_at;1739.m00452_at;1866.m00864_at;1918.m00455_at;1918.m00921_at;1918.m01117_at;1918.m01225_at;2043.m00668_at;2258.m00261_at;2258.m00640_at;2368.m00139_at;2368.m00169_at;2368.m00174_at;2368.m00392_at;2504.m00706_at;2504.m01494_at;2541.m00625_at;2842.m00235_at;2856.m00371_at
GO-BP	GO:0019538	protein metabolic process			1	3.85661	0.942947	0.000114973	0.345708	0.0055	0.223			2504.m01174_at	2504.m01174_at			2504.m01174_at	2504.m01174_at			2504.m01174_at
GO-BP	GO:0006098	pentose-phosphate shunt			13	3.73926	-0.471405	0.000184564	0.637351	0.001	0.616	1918.m00110_at;2504.m00034_at	1866.m00098_at;1866.m00509_at;2634.m00186_at;2689.m00449_at;2842.m00403_at;2856.m00523_at	2258.m00060_at;2504.m00036_at;2504.m00790_at;2842.m00590_at;2911.m00327_at	2258.m00060_at;2504.m00036_at;2504.m00790_at;2842.m00590_at;2911.m00327_at	1866.m00098_at;1866.m00509_at;2634.m00186_at;2689.m00449_at;2842.m00403_at;2856.m00523_at	1918.m00110_at;2504.m00034_at	2258.m00060_at;2504.m00036_at;2504.m00790_at;2634.m00186_at;2689.m00449_at;2842.m00403_at;2842.m00590_at;2856.m00523_at;2911.m00327_at	1866.m00098_at;1866.m00509_at;2258.m00060_at;2504.m00036_at;2504.m00790_at;2842.m00590_at;2911.m00327_at	1866.m00098_at;1866.m00509_at;1918.m00110_at;2504.m00034_at	1918.m00110_at;2504.m00034_at;2634.m00186_at;2689.m00449_at;2842.m00403_at;2856.m00523_at	2258.m00060_at;2842.m00590_at;2911.m00327_at			2842.m00403_at
GO-BP	GO:0008654	phospholipid biosynthetic process			19	3.11716	-0.0250623	0.00182605	0.980005	0.0035	0.981	1866.m00739_at	1866.m00134_at;1866.m00676_at;1866.m00877_at;1918.m00942_at;2043.m00774_at;2258.m00117_at;2258.m00119_at;2258.m00531_at;2368.m00079_at;2504.m01098_at;2689.m00328_at;2842.m00120_at	1569.m00268_at;1739.m00051_at;2091.m00193_at;2258.m00776_at;2504.m00655_at;2504.m01101_at	1569.m00268_at;1739.m00051_at;2091.m00193_at;2258.m00776_at;2504.m00655_at;2504.m01101_at	1866.m00134_at;1866.m00676_at;1866.m00877_at;1918.m00942_at;2043.m00774_at;2258.m00117_at;2258.m00119_at;2258.m00531_at;2368.m00079_at;2504.m01098_at;2689.m00328_at;2842.m00120_at	1866.m00739_at	1569.m00268_at;1739.m00051_at;2091.m00193_at;2258.m00117_at;2258.m00119_at;2258.m00531_at;2258.m00776_at;2368.m00079_at;2504.m00655_at;2504.m01101_at;2689.m00328_at	1569.m00268_at;1739.m00051_at;1866.m00134_at;1866.m00676_at;1866.m00877_at;1918.m00942_at;2043.m00774_at;2091.m00193_at;2258.m00776_at;2504.m00655_at;2504.m01098_at;2504.m01101_at;2842.m00120_at	1866.m00134_at;1866.m00676_at;1866.m00739_at;1866.m00877_at;1918.m00942_at;2043.m00774_at;2504.m01098_at;2842.m00120_at	1866.m00739_at;2258.m00117_at;2258.m00119_at;2258.m00531_at;2368.m00079_at;2689.m00328_at	1569.m00268_at;1739.m00051_at;2368.m00079_at			2258.m00119_at
GO-BP	GO:0006082	organic acid metabolic process			1	2.83047	1.24902	0.00464799	0.211656	0.018	0.139			1918.m00575_at	1918.m00575_at			1918.m00575_at	1918.m00575_at			1918.m00575_at
GO-BP	GO:0009439	cyanate metabolic process			1	2.71065	-0.4184	0.0067152	0.675655	0.0195	0.5655		1569.m00384_at			1569.m00384_at		1569.m00384_at			1569.m00384_at	1569.m00384_at
GO-BP	GO:0006979	response to oxidative stress			9	2.54865	-1.00305	0.0108141	0.315836	0.0195	0.282		1739.m00159_at;1918.m00343_at;2541.m00056_at;2541.m00581_at;2689.m00323_at	2258.m00724_at;2504.m00745_at;2634.m00303_at;2842.m00601_at	2258.m00724_at;2504.m00745_at;2634.m00303_at;2842.m00601_at	1739.m00159_at;1918.m00343_at;2541.m00056_at;2541.m00581_at;2689.m00323_at		1739.m00159_at;1918.m00343_at;2258.m00724_at;2504.m00745_at;2541.m00056_at;2634.m00303_at;2689.m00323_at;2842.m00601_at	2258.m00724_at;2504.m00745_at;2541.m00581_at;2634.m00303_at;2842.m00601_at	2541.m00581_at	1739.m00159_at;1918.m00343_at;2541.m00056_at;2689.m00323_at	2504.m00745_at;2842.m00601_at			2541.m00056_at
GO-BP	GO:0009401	phosphoenolpyruvate-dependent sugar phosphotransferase system			1	2.49294	-1.5072	0.0126691	0.131758	0.0245	0.0935		1739.m00002_at			1739.m00002_at		1739.m00002_at			1739.m00002_at	1739.m00002_at
GO-BP	GO:0006808	regulation of nitrogen utilization			44	2.48116	-1.64194	0.0130955	0.100602	0.0195	0.1045	1569.m00634_at;1739.m00019_at;1866.m00380_at;2634.m00444_at;2842.m00236_at;2856.m00387_at;2911.m00695_at	1569.m00146_at;1569.m00555_at;1739.m00061_at;1866.m00638_at;1918.m00113_at;1918.m00363_at;2043.m00163_at;2043.m00296_at;2091.m00021_at;2091.m00144_at;2091.m00335_at;2091.m00406_at;2504.m01471_at;2689.m00838_at;2842.m00081_at;2842.m00225_at;2842.m00542_at;2842.m00544_at;2856.m00217_at;2911.m00412_at;2911.m00514_at	1569.m00583_at;1866.m00080_at;1866.m00310_at;1866.m00812_at;1918.m00219_at;2043.m00189_at;2258.m00552_at;2634.m00150_at;2634.m00224_at;2634.m00309_at;2689.m00617_at;2689.m00820_at;2842.m00230_at;2842.m00279_at;2842.m00424_at;2911.m00100_at	1569.m00583_at;1866.m00080_at;1866.m00310_at;1866.m00812_at;1918.m00219_at;2043.m00189_at;2258.m00552_at;2634.m00150_at;2634.m00224_at;2634.m00309_at;2689.m00617_at;2689.m00820_at;2842.m00230_at;2842.m00279_at;2842.m00424_at;2911.m00100_at	1569.m00146_at;1569.m00555_at;1739.m00061_at;1866.m00638_at;1918.m00113_at;1918.m00363_at;2043.m00163_at;2043.m00296_at;2091.m00021_at;2091.m00144_at;2091.m00335_at;2091.m00406_at;2504.m01471_at;2689.m00838_at;2842.m00081_at;2842.m00225_at;2842.m00542_at;2842.m00544_at;2856.m00217_at;2911.m00412_at;2911.m00514_at	1569.m00634_at;1739.m00019_at;1866.m00380_at;2634.m00444_at;2842.m00236_at;2856.m00387_at;2911.m00695_at	1569.m00146_at;1569.m00555_at;1569.m00583_at;1739.m00061_at;1866.m00080_at;1866.m00310_at;1866.m00812_at;1918.m00113_at;1918.m00219_at;2043.m00163_at;2043.m00189_at;2043.m00296_at;2091.m00021_at;2091.m00144_at;2091.m00335_at;2091.m00406_at;2258.m00552_at;2634.m00150_at;2634.m00224_at;2634.m00309_at;2689.m00617_at;2689.m00820_at;2842.m00081_at;2842.m00225_at;2842.m00230_at;2842.m00279_at;2842.m004…	1569.m00583_at;1866.m00080_at;1866.m00310_at;1866.m00638_at;1866.m00812_at;1918.m00219_at;1918.m00363_at;2043.m00189_at;2258.m00552_at;2504.m01471_at;2634.m00150_at;2634.m00224_at;2634.m00309_at;2689.m00617_at;2689.m00820_at;2689.m00838_at;2842.m00230_at;2842.m00279_at;2842.m00424_at;2911.m00100_at	1569.m00634_at;1739.m00019_at;1866.m00380_at;1866.m00638_at;1918.m00363_at;2504.m01471_at;2634.m00444_at;2689.m00838_at;2842.m00236_at;2856.m00387_at;2911.m00695_at	1569.m00146_at;1569.m00555_at;1569.m00634_at;1739.m00019_at;1739.m00061_at;1866.m00380_at;1918.m00113_at;2043.m00163_at;2043.m00296_at;2091.m00021_at;2091.m00144_at;2091.m00335_at;2091.m00406_at;2634.m00444_at;2842.m00081_at;2842.m00225_at;2842.m00236_at;2842.m00542_at;2842.m00544_at;2856.m00217_at;2856.m00387_at;2911.m00412_at;2911.m00514_at;2911.m00695_at	1918.m00113_at;2258.m00552_at;2842.m00424_at			2842.m00081_at;2842.m00542_at;2842.m00544_at
GO-BP	GO:0009253	peptidoglycan catabolic process			4	2.45473	-0.153036	0.0140991	0.87837	0.0205	0.843	2842.m00080_at	2689.m00882_at	1918.m01333_at;2911.m00679_at	1918.m01333_at;2911.m00679_at	2689.m00882_at	2842.m00080_at	1918.m01333_at;2689.m00882_at;2911.m00679_at	1918.m01333_at;2911.m00679_at	2842.m00080_at	2689.m00882_at;2842.m00080_at	2689.m00882_at
GO-BP	GO:0006012	galactose metabolic process			5	2.35049	-0.684939	0.0187487	0.493383	0.028	0.439	2689.m00312_at	1918.m00518_at;2634.m00630_at;2911.m00324_at	1866.m00742_at	1866.m00742_at	1918.m00518_at;2634.m00630_at;2911.m00324_at	2689.m00312_at	1866.m00742_at;1918.m00518_at;2634.m00630_at;2911.m00324_at	1866.m00742_at	2689.m00312_at	1918.m00518_at;2634.m00630_at;2689.m00312_at;2911.m00324_at	1866.m00742_at
GO-BP	GO:0006810	transport			321	2.2083	-2.22573	0.0272234	0.0260326	0.0205	0.0215	1569.m00259_at;1569.m00465_at;1569.m00507_at;1739.m00133_at;1866.m00062_at;1866.m00074_at;1866.m00162_at;1866.m00164_at;1866.m00296_at;1866.m00779_at;1866.m00806_at;1918.m00330_at;1918.m00405_at;1918.m00707_at;1918.m00788_at;1918.m00944_at;1918.m01034_at;1918.m01131_at;1918.m01359_at;1918.m01419_at;2043.m00181_at;2043.m00210_at;2043.m00233_at;2043.m00364_at;2043.m00755_at;2091.m00488_at;2091.m005…	1569.m00016_at;1569.m00021_at;1569.m00154_at;1569.m00214_at;1569.m00420_at;1569.m00441_at;1569.m00512_at;1569.m00529_at;1569.m00558_at;1569.m00606_at;1569.m00617_at;1739.m00212_at;1739.m00252_at;1739.m00315_at;1866.m00006_at;1866.m00022_at;1866.m00064_at;1866.m00095_at;1866.m00231_at;1866.m00274_at;1866.m00386_at;1866.m00567_at;1866.m00648_at;1866.m00664_at;1866.m00696_at;1866.m00855_at;1866.m009…	1569.m00011_at;1569.m00575_at;1739.m00024_at;1739.m00032_at;1739.m00107_at;1739.m00151_at;1739.m00216_at;1739.m00284_at;1739.m00316_at;1739.m00346_at;1739.m00396_at;1866.m00131_at;1866.m00263_at;1866.m00383_at;1866.m00408_at;1866.m00551_at;1866.m00645_at;1866.m00675_at;1918.m00154_at;1918.m00225_at;1918.m00296_at;1918.m00511_at;1918.m00800_at;1918.m01264_at;1918.m01266_at;1918.m01299_at;2043.m002…	1569.m00011_at;1569.m00575_at;1739.m00024_at;1739.m00032_at;1739.m00107_at;1739.m00151_at;1739.m00216_at;1739.m00284_at;1739.m00316_at;1739.m00346_at;1739.m00396_at;1866.m00131_at;1866.m00263_at;1866.m00383_at;1866.m00408_at;1866.m00551_at;1866.m00645_at;1866.m00675_at;1918.m00154_at;1918.m00225_at;1918.m00296_at;1918.m00511_at;1918.m00800_at;1918.m01264_at;1918.m01266_at;1918.m01299_at;2043.m002…	1569.m00016_at;1569.m00021_at;1569.m00154_at;1569.m00214_at;1569.m00420_at;1569.m00441_at;1569.m00512_at;1569.m00529_at;1569.m00558_at;1569.m00606_at;1569.m00617_at;1739.m00212_at;1739.m00252_at;1739.m00315_at;1866.m00006_at;1866.m00022_at;1866.m00064_at;1866.m00095_at;1866.m00231_at;1866.m00274_at;1866.m00386_at;1866.m00567_at;1866.m00648_at;1866.m00664_at;1866.m00696_at;1866.m00855_at;1866.m009…	1569.m00259_at;1569.m00465_at;1569.m00507_at;1739.m00133_at;1866.m00062_at;1866.m00074_at;1866.m00162_at;1866.m00164_at;1866.m00296_at;1866.m00779_at;1866.m00806_at;1918.m00330_at;1918.m00405_at;1918.m00707_at;1918.m00788_at;1918.m00944_at;1918.m01034_at;1918.m01131_at;1918.m01359_at;1918.m01419_at;2043.m00181_at;2043.m00210_at;2043.m00233_at;2043.m00364_at;2043.m00755_at;2091.m00488_at;2091.m005…	1569.m00011_at;1569.m00154_at;1569.m00420_at;1569.m00441_at;1569.m00512_at;1569.m00529_at;1569.m00558_at;1569.m00575_at;1569.m00606_at;1739.m00024_at;1739.m00032_at;1739.m00107_at;1739.m00151_at;1739.m00212_at;1739.m00216_at;1739.m00252_at;1739.m00284_at;1739.m00316_at;1739.m00346_at;1739.m00396_at;1866.m00006_at;1866.m00095_at;1866.m00131_at;1866.m00231_at;1866.m00263_at;1866.m00383_at;1866.m003…	1569.m00011_at;1569.m00016_at;1569.m00021_at;1569.m00214_at;1569.m00575_at;1569.m00617_at;1739.m00024_at;1739.m00032_at;1739.m00107_at;1739.m00151_at;1739.m00216_at;1739.m00284_at;1739.m00315_at;1739.m00316_at;1739.m00346_at;1739.m00396_at;1866.m00022_at;1866.m00064_at;1866.m00131_at;1866.m00263_at;1866.m00274_at;1866.m00383_at;1866.m00408_at;1866.m00551_at;1866.m00567_at;1866.m00645_at;1866.m006…	1569.m00016_at;1569.m00021_at;1569.m00214_at;1569.m00259_at;1569.m00465_at;1569.m00507_at;1569.m00617_at;1739.m00133_at;1739.m00315_at;1866.m00022_at;1866.m00062_at;1866.m00064_at;1866.m00074_at;1866.m00162_at;1866.m00164_at;1866.m00274_at;1866.m00296_at;1866.m00567_at;1866.m00779_at;1866.m00806_at;1866.m00941_at;1918.m00119_at;1918.m00330_at;1918.m00374_at;1918.m00405_at;1918.m00707_at;1918.m007…	1569.m00154_at;1569.m00259_at;1569.m00420_at;1569.m00441_at;1569.m00465_at;1569.m00507_at;1569.m00512_at;1569.m00529_at;1569.m00558_at;1569.m00606_at;1739.m00133_at;1739.m00212_at;1739.m00252_at;1866.m00006_at;1866.m00062_at;1866.m00074_at;1866.m00095_at;1866.m00162_at;1866.m00164_at;1866.m00231_at;1866.m00296_at;1866.m00386_at;1866.m00648_at;1866.m00664_at;1866.m00696_at;1866.m00779_at;1866.m008…	1569.m00606_at;1866.m00006_at;1918.m00154_at;1918.m00296_at;1918.m00511_at;1918.m00722_at;2043.m00180_at;2043.m00467_at;2091.m00450_at;2258.m00734_at;2368.m00663_at;2504.m00962_at;2634.m00027_at;2634.m00079_at;2634.m00426_at;2689.m00700_at;2689.m00880_at;2842.m00065_at;2856.m00317_at;2911.m00403_at	2043.m00584_at;2504.m00094_at;2541.m00437_at;2634.m00079_at;2634.m00447_at;2689.m00349_at;2911.m00370_at;2911.m00805_at	1569.m00465_at;1866.m00162_at;1866.m00567_at;1918.m00119_at;1918.m00788_at;2043.m00210_at;2043.m00364_at;2043.m00799_at;2258.m00072_at;2258.m00352_at;2504.m00453_at;2504.m01178_at;2842.m00151_at;2842.m00213_at;2856.m00674_at;2911.m00639_at;2911.m00724_at	1569.m00259_at;1569.m00529_at;1739.m00252_at;1866.m00164_at;1866.m00648_at;1866.m00779_at;1918.m00788_at;1918.m00965_at;2043.m00180_at;2091.m00450_at;2258.m00391_at;2368.m00655_at;2504.m00131_at;2504.m00453_at;2856.m00370_at
GO-BP	GO:0016032	viral reproduction			1	2.15797	-0.657827	0.0309299	0.510649	0.0425	0.3745		2504.m00266_at			2504.m00266_at		2504.m00266_at			2504.m00266_at	2504.m00266_at
GO-BP	GO:0016998	cell wall catabolic process			6	2.1313	0.353846	0.0330641	0.723454	0.037	0.709	2842.m00080_at	1918.m01241_at;2689.m00882_at	1918.m01333_at;2091.m00009_at;2911.m00679_at	1918.m01333_at;2091.m00009_at;2911.m00679_at	1918.m01241_at;2689.m00882_at	2842.m00080_at	1918.m01333_at;2091.m00009_at;2689.m00882_at;2911.m00679_at	1918.m01241_at;1918.m01333_at;2091.m00009_at;2911.m00679_at	1918.m01241_at;2842.m00080_at	2689.m00882_at;2842.m00080_at	2689.m00882_at
GO-BP	GO:0005992	trehalose biosynthetic process			5	2.10367	0.145262	0.0354072	0.884504	0.0425	0.866		2504.m01472_at;2504.m01473_at;2634.m00638_at	1918.m00378_at;2911.m00028_at	1918.m00378_at;2911.m00028_at	2504.m01472_at;2504.m01473_at;2634.m00638_at		1918.m00378_at;2504.m01472_at;2504.m01473_at;2634.m00638_at;2911.m00028_at	1918.m00378_at;2911.m00028_at		2504.m01472_at;2504.m01473_at;2634.m00638_at
GO-BP	GO:0046373	L-arabinose metabolic process			4	1.97517	-0.118644	0.0482484	0.905557	0.0395	0.8795		1866.m00275_at;2368.m00154_at	2541.m00671_at;2689.m00939_at	2541.m00671_at;2689.m00939_at	1866.m00275_at;2368.m00154_at		1866.m00275_at;2368.m00154_at;2541.m00671_at;2689.m00939_at	2541.m00671_at;2689.m00939_at		1866.m00275_at;2368.m00154_at
GO-BP	GO:0005978	glycogen biosynthetic process			2	1.69885	2.11336	0.0893466	0.0345698	0.078	0.0565			1569.m00236_at;2504.m00884_at	1569.m00236_at;2504.m00884_at			1569.m00236_at;2504.m00884_at	1569.m00236_at;2504.m00884_at			1569.m00236_at
GO-BP	GO:0006044	N-acetylglucosamine metabolic process			2	1.65897	-2.01966	0.0971213	0.0434191	0.0795	0.0635		1739.m00449_at;1739.m00452_at			1739.m00449_at;1739.m00452_at		1739.m00449_at;1739.m00452_at			1739.m00449_at;1739.m00452_at				1739.m00452_at
GO-BP	GO:0006570	tyrosine metabolic process			2	1.50132	-3.72213	0.133272	0.00019755	0.0995	0.004		1866.m00148_at;1918.m00181_at			1866.m00148_at;1918.m00181_at		1866.m00148_at;1918.m00181_at			1866.m00148_at;1918.m00181_at				1866.m00148_at;1918.m00181_at
GO-BP	GO:0008152	metabolic process			614	1.31215	-3.13853	0.18947	0.00169797	0.1605	0	1569.m00082_at;1569.m00164_s_at;1569.m00348_at;1569.m00373_at;1569.m00493_at;1569.m00496_at;1569.m00561_at;1739.m00048_at;1739.m00203_at;1739.m00255_s_at;1739.m00310_s_at;1866.m00043_at;1866.m00125_at;1866.m00153_at;1866.m00243_at;1866.m00288_at;1866.m00323_at;1866.m00446_at;1866.m00521_at;1866.m00533_at;1866.m00557_at;1866.m00911_at;1918.m00002_at;1918.m00015_at;1918.m00211_at;1918.m00376_at;191…	1569.m00015_at;1569.m00033_at;1569.m00084_at;1569.m00099_s_at;1569.m00151_at;1569.m00176_s_at;1569.m00286_at;1569.m00310_at;1569.m00343_at;1569.m00384_at;1569.m00404_s_at;1569.m00405_at;1569.m00408_at;1569.m00476_at;1569.m00491_at;1569.m00528_at;1569.m00560_at;1569.m00579_at;1739.m00002_at;1739.m00044_at;1739.m00060_at;1739.m00061_at;1739.m00135_at;1739.m00161_at;1739.m00256_s_at;1739.m00267_at;1…	1569.m00053_at;1569.m00062_at;1569.m00224_at;1569.m00474_at;1569.m00477_at;1569.m00490_at;1569.m00631_at;1739.m00017_at;1739.m00131_at;1739.m00134_s_at;1739.m00197_at;1739.m00313_at;1739.m00314_s_at;1837.m00002_at;1866.m00106_at;1866.m00235_at;1866.m00266_at;1866.m00531_at;1866.m00626_at;1866.m00923_at;1918.m00026_at;1918.m00244_at;1918.m00245_at;1918.m00258_at;1918.m00575_at;1918.m00915_at;1918.…	1569.m00053_at;1569.m00062_at;1569.m00224_at;1569.m00474_at;1569.m00477_at;1569.m00490_at;1569.m00631_at;1739.m00017_at;1739.m00131_at;1739.m00134_s_at;1739.m00197_at;1739.m00313_at;1739.m00314_s_at;1837.m00002_at;1866.m00106_at;1866.m00235_at;1866.m00266_at;1866.m00531_at;1866.m00626_at;1866.m00923_at;1918.m00026_at;1918.m00244_at;1918.m00245_at;1918.m00258_at;1918.m00575_at;1918.m00915_at;1918.…	1569.m00015_at;1569.m00033_at;1569.m00084_at;1569.m00099_s_at;1569.m00151_at;1569.m00176_s_at;1569.m00286_at;1569.m00310_at;1569.m00343_at;1569.m00384_at;1569.m00404_s_at;1569.m00405_at;1569.m00408_at;1569.m00476_at;1569.m00491_at;1569.m00528_at;1569.m00560_at;1569.m00579_at;1739.m00002_at;1739.m00044_at;1739.m00060_at;1739.m00061_at;1739.m00135_at;1739.m00161_at;1739.m00256_s_at;1739.m00267_at;1…	1569.m00082_at;1569.m00164_s_at;1569.m00348_at;1569.m00373_at;1569.m00493_at;1569.m00496_at;1569.m00561_at;1739.m00048_at;1739.m00203_at;1739.m00255_s_at;1739.m00310_s_at;1866.m00043_at;1866.m00125_at;1866.m00153_at;1866.m00243_at;1866.m00288_at;1866.m00323_at;1866.m00446_at;1866.m00521_at;1866.m00533_at;1866.m00557_at;1866.m00911_at;1918.m00002_at;1918.m00015_at;1918.m00211_at;1918.m00376_at;191…	1569.m00053_at;1569.m00062_at;1569.m00084_at;1569.m00099_s_at;1569.m00151_at;1569.m00176_s_at;1569.m00224_at;1569.m00286_at;1569.m00343_at;1569.m00384_at;1569.m00404_s_at;1569.m00405_at;1569.m00408_at;1569.m00474_at;1569.m00477_at;1569.m00490_at;1569.m00491_at;1569.m00528_at;1569.m00579_at;1569.m00631_at;1739.m00002_at;1739.m00017_at;1739.m00044_at;1739.m00060_at;1739.m00061_at;1739.m00131_at;173…	1569.m00015_at;1569.m00033_at;1569.m00053_at;1569.m00062_at;1569.m00224_at;1569.m00310_at;1569.m00474_at;1569.m00476_at;1569.m00477_at;1569.m00490_at;1569.m00560_at;1569.m00631_at;1739.m00017_at;1739.m00131_at;1739.m00134_s_at;1739.m00197_at;1739.m00267_at;1739.m00271_at;1739.m00313_at;1739.m00314_s_at;1739.m00451_at;1837.m00002_at;1866.m00106_at;1866.m00205_at;1866.m00235_at;1866.m00266_at;1866.…	1569.m00015_at;1569.m00033_at;1569.m00082_at;1569.m00164_s_at;1569.m00310_at;1569.m00348_at;1569.m00373_at;1569.m00476_at;1569.m00493_at;1569.m00496_at;1569.m00560_at;1569.m00561_at;1739.m00048_at;1739.m00203_at;1739.m00255_s_at;1739.m00267_at;1739.m00271_at;1739.m00310_s_at;1739.m00451_at;1866.m00043_at;1866.m00125_at;1866.m00153_at;1866.m00205_at;1866.m00243_at;1866.m00288_at;1866.m00323_at;186…	1569.m00082_at;1569.m00084_at;1569.m00099_s_at;1569.m00151_at;1569.m00164_s_at;1569.m00176_s_at;1569.m00286_at;1569.m00343_at;1569.m00348_at;1569.m00373_at;1569.m00384_at;1569.m00404_s_at;1569.m00405_at;1569.m00408_at;1569.m00491_at;1569.m00493_at;1569.m00496_at;1569.m00528_at;1569.m00561_at;1569.m00579_at;1739.m00002_at;1739.m00044_at;1739.m00048_at;1739.m00060_at;1739.m00061_at;1739.m00135_at;1…	1569.m00151_at;1569.m00286_at;1569.m00384_at;1569.m00408_at;1739.m00002_at;1918.m00575_at;1918.m01111_at;1918.m01408_s_at;2043.m00016_s_at;2043.m00362_at;2043.m00548_at;2043.m00587_at;2368.m00610_at;2504.m00995_at;2634.m00465_at;2689.m00296_at;2842.m00589_at;2856.m00213_at	1866.m00266_at;1918.m01408_s_at;2368.m00482_at;2368.m00580_at;2368.m00672_at;2504.m00992_at;2541.m00047_at;2634.m00312_s_at;2689.m00750_at;2689.m00878_at;2842.m00323_at;2842.m00324_at;2911.m00789_s_at;2911.m00795_s_at;2911.m00797_s_at;2911.m00800_s_at	1866.m00521_at;1866.m00669_at;1866.m00911_at;1918.m00859_at;2043.m00038_at;2043.m00415_at;2043.m00602_at;2504.m00696_s_at;2541.m00271_at;2541.m00730_at;2634.m00355_at;2634.m00443_s_at;2689.m00200_at;2911.m00789_s_at	1569.m00082_at;1569.m00099_s_at;1569.m00408_at;1569.m00528_at;1739.m00060_at;1739.m00255_s_at;1739.m00256_s_at;1866.m00288_at;1866.m00521_at;1918.m00182_at;1918.m00430_at;1918.m00859_at;2043.m00329_at;2091.m00511_at;2258.m00038_at;2258.m00088_s_at;2368.m00188_at;2368.m00462_s_at;2504.m00046_at;2504.m00141_at;2689.m00852_at;2842.m00539_at;2842.m00547_at;2856.m00147_at;2856.m00353_s_at;2856.m00595_…
GO-BP	GO:0009072	aromatic amino acid family metabolic process			11	1.29245	-3.48944	0.1962	0.000484038	0.186	0.0025	1739.m00420_at;1866.m00377_at;1918.m00734_at	1569.m00018_at;1918.m00179_at;1918.m00182_at;1918.m00183_at;2504.m00507_at;2634.m00097_at	2043.m00314_at;2504.m01514_at	2043.m00314_at;2504.m01514_at	1569.m00018_at;1918.m00179_at;1918.m00182_at;1918.m00183_at;2504.m00507_at;2634.m00097_at	1739.m00420_at;1866.m00377_at;1918.m00734_at	1569.m00018_at;1918.m00179_at;1918.m00182_at;1918.m00183_at;2043.m00314_at;2504.m00507_at;2504.m01514_at;2634.m00097_at	2043.m00314_at;2504.m01514_at	1739.m00420_at;1866.m00377_at;1918.m00734_at	1569.m00018_at;1739.m00420_at;1866.m00377_at;1918.m00179_at;1918.m00182_at;1918.m00183_at;1918.m00734_at;2504.m00507_at;2634.m00097_at				1918.m00179_at;1918.m00182_at;1918.m00183_at
GO-BP	GO:0006030	chitin metabolic process			2	1.14499	-3.41194	0.252212	0.000645026	0.199	0.0075		2043.m00197_at;2043.m00197_x_at			2043.m00197_at;2043.m00197_x_at		2043.m00197_at;2043.m00197_x_at			2043.m00197_at;2043.m00197_x_at				2043.m00197_at;2043.m00197_x_at
GO-BP	GO:0042545	cell wall modification			6	1.06644	2.05003	0.286225	0.0403613	0.246	0.0535		1569.m00542_at;2541.m00160_at;2541.m00161_at;2634.m00289_at	1866.m00688_at;1918.m01377_at	1866.m00688_at;1918.m01377_at	1569.m00542_at;2541.m00160_at;2541.m00161_at;2634.m00289_at		1569.m00542_at;1866.m00688_at;1918.m01377_at;2634.m00289_at	1866.m00688_at;1918.m01377_at;2541.m00160_at;2541.m00161_at	2541.m00160_at;2541.m00161_at	1569.m00542_at;2634.m00289_at		1866.m00688_at
GO-BP	GO:0000272	polysaccharide catabolic process			3	0.402907	-4.17811	0.687016	2.93936e-05	0.613	0.002	1918.m00835_at	2043.m00095_at;2911.m00699_at			2043.m00095_at;2911.m00699_at	1918.m00835_at	2043.m00095_at;2911.m00699_at		1918.m00835_at	1918.m00835_at;2043.m00095_at;2911.m00699_at				1918.m00835_at;2911.m00699_at
GO-BP	GO:0006144	purine base metabolic process			1	0.400335	-3.19371	0.68891	0.00140455	0.5695	0.0115		2043.m00558_at			2043.m00558_at		2043.m00558_at			2043.m00558_at				2043.m00558_at
GO-BP	GO:0006198	cAMP catabolic process			1	0.0943399	2.09837	0.924839	0.0358721	0.8865	0.051			2504.m01203_at	2504.m01203_at			2504.m01203_at	2504.m01203_at				2504.m01203_at
GO-BP	GO:0006811	ion transport			3	0.0645747	2.36578	0.948513	0.0179921	0.938	0.032		2368.m00305_at	2689.m00481_at;2842.m00215_at	2689.m00481_at;2842.m00215_at	2368.m00305_at		2689.m00481_at;2842.m00215_at	2368.m00305_at;2689.m00481_at;2842.m00215_at	2368.m00305_at			2842.m00215_at
GO-BP	GO:0009228	thiamin biosynthetic process			4	-0.0697196	-2.94994	0.944417	0.00317831	0.952	0.012	2043.m00533_at;2043.m00737_at	1918.m00080_at;1918.m00080_x_at			1918.m00080_at;1918.m00080_x_at	2043.m00533_at;2043.m00737_at	1918.m00080_at;1918.m00080_x_at		2043.m00533_at;2043.m00737_at	1918.m00080_at;1918.m00080_x_at;2043.m00533_at;2043.m00737_at
GO-BP	GO:0006559	L-phenylalanine catabolic process			4	-0.211061	-3.02835	0.83284	0.00245893	0.822	0.011	2043.m00725_at;2258.m00292_at	1866.m00148_at;1918.m00181_at			1866.m00148_at;1918.m00181_at	2043.m00725_at;2258.m00292_at	1866.m00148_at;1918.m00181_at		2043.m00725_at;2258.m00292_at	1866.m00148_at;1918.m00181_at;2043.m00725_at;2258.m00292_at				1866.m00148_at;1918.m00181_at
GO-BP	GO:0042981	regulation of apoptosis			1	-0.28541	-2.51148	0.77533	0.0120225	0.674	0.034	1739.m00255_s_at					1739.m00255_s_at			1739.m00255_s_at	1739.m00255_s_at				1739.m00255_s_at
GO-BP	GO:0045122	aflatoxin biosynthetic process			1	-0.288779	3.48589	0.77275	0.000490509	0.6715	0.009		2911.m00780_s_at			2911.m00780_s_at			2911.m00780_s_at	2911.m00780_s_at			2911.m00780_s_at
GO-BP	GO:0009098	leucine biosynthetic process			4	-0.377375	-2.34075	0.705895	0.0192452	0.6805	0.029	2504.m01099_at;2504.m01192_at;2911.m00291_at	1739.m00161_at			1739.m00161_at	2504.m01099_at;2504.m01192_at;2911.m00291_at	1739.m00161_at		2504.m01099_at;2504.m01192_at;2911.m00291_at	1739.m00161_at;2504.m01099_at;2504.m01192_at;2911.m00291_at
GO-BP	GO:0006730	one-carbon compound metabolic process			4	-0.499864	-2.88042	0.617171	0.00397141	0.583	0.012	2368.m00196_at;2368.m00251_at	2258.m00591_at;2842.m00467_at			2258.m00591_at;2842.m00467_at	2368.m00196_at;2368.m00251_at	2258.m00591_at;2842.m00467_at		2368.m00196_at;2368.m00251_at	2258.m00591_at;2368.m00196_at;2368.m00251_at;2842.m00467_at				2258.m00591_at
GO-BP	GO:0006520	amino acid metabolic process			27	-0.563963	-2.07961	0.572779	0.0375614	0.562	0.0395	1569.m00145_at;1739.m00420_at;1866.m00400_at;1866.m00814_at;1918.m01082_at;2368.m00093_at;2504.m00554_at;2504.m00817_at;2634.m00376_at;2634.m00655_at;2689.m00070_at;2689.m00483_at;2911.m00111_at	1569.m00018_at;1739.m00146_at;1918.m00270_at;1918.m01033_at;2043.m00027_at;2504.m00711_at;2689.m00136_at;2689.m00789_at;2842.m00225_at;2856.m00210_at	1866.m00424_at;1918.m00611_at;2043.m00314_at;2842.m00252_at	1866.m00424_at;1918.m00611_at;2043.m00314_at;2842.m00252_at	1569.m00018_at;1739.m00146_at;1918.m00270_at;1918.m01033_at;2043.m00027_at;2504.m00711_at;2689.m00136_at;2689.m00789_at;2842.m00225_at;2856.m00210_at	1569.m00145_at;1739.m00420_at;1866.m00400_at;1866.m00814_at;1918.m01082_at;2368.m00093_at;2504.m00554_at;2504.m00817_at;2634.m00376_at;2634.m00655_at;2689.m00070_at;2689.m00483_at;2911.m00111_at	1569.m00018_at;1739.m00146_at;1866.m00424_at;1918.m00270_at;1918.m00611_at;1918.m01033_at;2043.m00027_at;2043.m00314_at;2504.m00711_at;2842.m00225_at;2842.m00252_at;2856.m00210_at	1866.m00424_at;1918.m00611_at;2043.m00314_at;2689.m00136_at;2689.m00789_at;2842.m00252_at	1569.m00145_at;1739.m00420_at;1866.m00400_at;1866.m00814_at;1918.m01082_at;2368.m00093_at;2504.m00554_at;2504.m00817_at;2634.m00376_at;2634.m00655_at;2689.m00070_at;2689.m00136_at;2689.m00483_at;2689.m00789_at;2911.m00111_at	1569.m00018_at;1569.m00145_at;1739.m00146_at;1739.m00420_at;1866.m00400_at;1866.m00814_at;1918.m00270_at;1918.m01033_at;1918.m01082_at;2043.m00027_at;2368.m00093_at;2504.m00554_at;2504.m00711_at;2504.m00817_at;2634.m00376_at;2634.m00655_at;2689.m00070_at;2689.m00483_at;2842.m00225_at;2856.m00210_at;2911.m00111_at	1866.m00424_at		1866.m00814_at
GO-BP	GO:0006857	oligopeptide transport			10	-0.82105	-2.38848	0.411618	0.0169181	0.401	0.0245	1739.m00050_at;2541.m00646_at;2842.m00223_at;2842.m00628_at	2043.m00085_at;2368.m00503_at;2368.m00701_at;2856.m00090_at	2368.m00435_at;2634.m00030_at	2368.m00435_at;2634.m00030_at	2043.m00085_at;2368.m00503_at;2368.m00701_at;2856.m00090_at	1739.m00050_at;2541.m00646_at;2842.m00223_at;2842.m00628_at	2043.m00085_at;2368.m00435_at;2368.m00503_at;2368.m00701_at;2634.m00030_at	2368.m00435_at;2634.m00030_at;2856.m00090_at	1739.m00050_at;2541.m00646_at;2842.m00223_at;2842.m00628_at;2856.m00090_at	1739.m00050_at;2043.m00085_at;2368.m00503_at;2368.m00701_at;2541.m00646_at;2842.m00223_at;2842.m00628_at				2043.m00085_at;2541.m00646_at
GO-BP	GO:0009086	methionine biosynthetic process			5	-0.87117	-4.2319	0.383661	2.3173e-05	0.328	0.0005	2541.m00464_at;2634.m00376_at;2689.m00155_at	1918.m00711_at;2258.m00648_at			1918.m00711_at;2258.m00648_at	2541.m00464_at;2634.m00376_at;2689.m00155_at	1918.m00711_at;2258.m00648_at		2541.m00464_at;2634.m00376_at;2689.m00155_at	1918.m00711_at;2258.m00648_at;2541.m00464_at;2634.m00376_at;2689.m00155_at				1918.m00711_at
GO-BP	GO:0006508	proteolysis			131	-1.40487	-3.73534	0.16006	0.000187462	0.1635	0.0005	1569.m00008_at;1569.m00121_at;1569.m00425_at;1569.m00478_at;1739.m00447_at;1866.m00585_at;1866.m00610_at;1866.m00716_at;1918.m00319_at;1918.m00563_at;1918.m01153_at;2043.m00037_at;2043.m00733_at;2043.m00863_at;2258.m00577_at;2258.m00786_at;2368.m00624_at;2368.m00678_at;2504.m00280_at;2504.m00321_at;2504.m00455_at;2504.m00608_at;2504.m01157_at;2504.m01201_at;2504.m01508_at;2541.m00087_at;2541.m002…	1569.m00044_at;1739.m00002_at;1739.m00166_at;1866.m00111_at;1866.m00149_at;1866.m00202_at;1866.m00604_at;1866.m00942_at;1918.m00193_at;1918.m00349_at;1918.m00812_at;1918.m00902_at;1918.m00964_at;1918.m00990_at;2043.m00046_at;2043.m00050_at;2043.m00340_at;2043.m00756_at;2043.m00862_at;2091.m00140_at;2091.m00512_at;2258.m00002_at;2258.m00051_at;2258.m00662_at;2368.m00593_at;2368.m00714_at;2504.m003…	1569.m00588_at;1739.m00156_at;1739.m00185_at;1866.m00027_at;1866.m00079_at;1866.m00626_at;1918.m00052_at;1918.m00636_at;1918.m01336_at;2091.m00118_at;2091.m00212_at;2258.m00185_at;2258.m00865_at;2368.m00001_at;2504.m00073_at;2504.m00168_at;2504.m00285_at;2504.m00760_at;2504.m01213_at;2541.m00047_at;2541.m00504_at;2689.m00530_at;2689.m00686_at;2689.m00926_at;2802.m00064_at;2856.m00131_at;2911.m001…	1569.m00588_at;1739.m00156_at;1739.m00185_at;1866.m00027_at;1866.m00079_at;1866.m00626_at;1918.m00052_at;1918.m00636_at;1918.m01336_at;2091.m00118_at;2091.m00212_at;2258.m00185_at;2258.m00865_at;2368.m00001_at;2504.m00073_at;2504.m00168_at;2504.m00285_at;2504.m00760_at;2504.m01213_at;2541.m00047_at;2541.m00504_at;2689.m00530_at;2689.m00686_at;2689.m00926_at;2802.m00064_at;2856.m00131_at;2911.m001…	1569.m00044_at;1739.m00002_at;1739.m00166_at;1866.m00111_at;1866.m00149_at;1866.m00202_at;1866.m00604_at;1866.m00942_at;1918.m00193_at;1918.m00349_at;1918.m00812_at;1918.m00902_at;1918.m00964_at;1918.m00990_at;2043.m00046_at;2043.m00050_at;2043.m00340_at;2043.m00756_at;2043.m00862_at;2091.m00140_at;2091.m00512_at;2258.m00002_at;2258.m00051_at;2258.m00662_at;2368.m00593_at;2368.m00714_at;2504.m003…	1569.m00008_at;1569.m00121_at;1569.m00425_at;1569.m00478_at;1739.m00447_at;1866.m00585_at;1866.m00610_at;1866.m00716_at;1918.m00319_at;1918.m00563_at;1918.m01153_at;2043.m00037_at;2043.m00733_at;2043.m00863_at;2258.m00577_at;2258.m00786_at;2368.m00624_at;2368.m00678_at;2504.m00280_at;2504.m00321_at;2504.m00455_at;2504.m00608_at;2504.m01157_at;2504.m01201_at;2504.m01508_at;2541.m00087_at;2541.m002…	1569.m00588_at;1739.m00002_at;1739.m00156_at;1739.m00166_at;1739.m00185_at;1866.m00027_at;1866.m00079_at;1866.m00149_at;1866.m00604_at;1866.m00626_at;1918.m00052_at;1918.m00193_at;1918.m00636_at;1918.m01336_at;2043.m00050_at;2091.m00118_at;2091.m00212_at;2091.m00512_at;2258.m00051_at;2258.m00185_at;2258.m00865_at;2368.m00001_at;2368.m00593_at;2504.m00073_at;2504.m00168_at;2504.m00285_at;2504.m003…	1569.m00044_at;1569.m00588_at;1739.m00156_at;1739.m00185_at;1866.m00027_at;1866.m00079_at;1866.m00111_at;1866.m00202_at;1866.m00626_at;1866.m00942_at;1918.m00052_at;1918.m00349_at;1918.m00636_at;1918.m00812_at;1918.m00902_at;1918.m00964_at;1918.m00990_at;1918.m01336_at;2043.m00046_at;2043.m00340_at;2043.m00756_at;2043.m00862_at;2091.m00118_at;2091.m00140_at;2091.m00212_at;2258.m00002_at;2258.m001…	1569.m00008_at;1569.m00044_at;1569.m00121_at;1569.m00425_at;1569.m00478_at;1739.m00447_at;1866.m00111_at;1866.m00202_at;1866.m00585_at;1866.m00610_at;1866.m00716_at;1866.m00942_at;1918.m00319_at;1918.m00349_at;1918.m00563_at;1918.m00812_at;1918.m00902_at;1918.m00964_at;1918.m00990_at;1918.m01153_at;2043.m00037_at;2043.m00046_at;2043.m00340_at;2043.m00733_at;2043.m00756_at;2043.m00862_at;2043.m008…	1569.m00008_at;1569.m00121_at;1569.m00425_at;1569.m00478_at;1739.m00002_at;1739.m00166_at;1739.m00447_at;1866.m00149_at;1866.m00585_at;1866.m00604_at;1866.m00610_at;1866.m00716_at;1918.m00193_at;1918.m00319_at;1918.m00563_at;1918.m01153_at;2043.m00037_at;2043.m00050_at;2043.m00733_at;2043.m00863_at;2091.m00512_at;2258.m00051_at;2258.m00577_at;2258.m00786_at;2368.m00593_at;2368.m00624_at;2368.m006…	1739.m00002_at;2258.m00051_at;2368.m00593_at;2504.m00704_at	2541.m00047_at	1866.m00202_at;1918.m00319_at;2043.m00046_at;2689.m00579_at;2842.m00524_at	2043.m00037_at;2043.m00050_at;2258.m00051_at;2368.m00593_at;2504.m00394_at;2541.m00228_at;2541.m00643_at;2634.m00411_at;2689.m00902_at
GO-BP	GO:0045941	positive regulation of transcription			3	-1.58461	-2.41553	0.113056	0.0157125	0.103	0.03	1866.m00779_at;2258.m00675_at;2689.m00650_at					1866.m00779_at;2258.m00675_at;2689.m00650_at			1866.m00779_at;2258.m00675_at;2689.m00650_at	1866.m00779_at;2258.m00675_at;2689.m00650_at				1866.m00779_at
GO-BP	GO:0006177	GMP biosynthetic process			2	-1.79938	-2.4608	0.071958	0.0138626	0.068	0.0285	2541.m00448_at;2911.m00656_at					2541.m00448_at;2911.m00656_at			2541.m00448_at;2911.m00656_at	2541.m00448_at;2911.m00656_at
GO-BP	GO:0000103	sulfate assimilation			2	-1.84233	-2.09694	0.0654272	0.0359985	0.0655	0.058	2368.m00273_at;2634.m00344_at					2368.m00273_at;2634.m00344_at			2368.m00273_at;2634.m00344_at	2368.m00273_at;2634.m00344_at			2634.m00344_at
GO-BP	GO:0006364	rRNA processing			5	-1.9668	0.950314	0.0492066	0.341953	0.0545	0.295	1866.m00403_at;2091.m00192_at;2504.m00353_at	1918.m00442_at;2368.m00297_at			1918.m00442_at;2368.m00297_at	1866.m00403_at;2091.m00192_at;2504.m00353_at		1918.m00442_at;2368.m00297_at	1866.m00403_at;1918.m00442_at;2091.m00192_at;2368.m00297_at;2504.m00353_at	1866.m00403_at;2091.m00192_at;2504.m00353_at		1918.m00442_at
GO-BP	GO:0009113	purine base biosynthetic process			2	-1.96905	-2.44249	0.0489469	0.0145865	0.0525	0.029	2258.m00708_at;2258.m00811_at					2258.m00708_at;2258.m00811_at			2258.m00708_at;2258.m00811_at	2258.m00708_at;2258.m00811_at
GO-BP	GO:0006486	protein amino acid glycosylation			5	-2.03457	0.338897	0.0418942	0.734688	0.0475	0.6975	2842.m00358_at	1569.m00211_at;1739.m00406_at;2043.m00496_at;2856.m00666_at			1569.m00211_at;1739.m00406_at;2043.m00496_at;2856.m00666_at	2842.m00358_at		1569.m00211_at;1739.m00406_at;2043.m00496_at;2856.m00666_at	1569.m00211_at;1739.m00406_at;2043.m00496_at;2842.m00358_at;2856.m00666_at	2842.m00358_at
GO-BP	GO:0006526	arginine biosynthetic process			6	-2.14041	-1.01544	0.0323219	0.309896	0.0365	0.279	1866.m00400_at;2043.m00602_at;2689.m00483_at;2689.m00568_at	2911.m00317_at	2258.m00178_at	2258.m00178_at	2911.m00317_at	1866.m00400_at;2043.m00602_at;2689.m00483_at;2689.m00568_at	2258.m00178_at;2911.m00317_at	2258.m00178_at	1866.m00400_at;2043.m00602_at;2689.m00483_at;2689.m00568_at	1866.m00400_at;2043.m00602_at;2689.m00483_at;2689.m00568_at;2911.m00317_at			2043.m00602_at
GO-BP	GO:0006260	DNA replication			17	-2.18124	0.00698567	0.0291653	0.994426	0.037	0.99	1918.m00613_at;2504.m01251_at;2634.m00371_at;2856.m00665_at;2911.m00273_at	1569.m00241_at;1569.m00395_at;2043.m00532_at;2043.m00734_at;2258.m00179_at;2541.m00265_at;2541.m00297_at;2689.m00077_at;2689.m00207_at	2368.m00001_at;2689.m00729_at;2856.m00702_at	2368.m00001_at;2689.m00729_at;2856.m00702_at	1569.m00241_at;1569.m00395_at;2043.m00532_at;2043.m00734_at;2258.m00179_at;2541.m00265_at;2541.m00297_at;2689.m00077_at;2689.m00207_at	1918.m00613_at;2504.m01251_at;2634.m00371_at;2856.m00665_at;2911.m00273_at	1569.m00395_at;2368.m00001_at;2689.m00077_at;2689.m00729_at;2856.m00702_at	1569.m00241_at;2043.m00532_at;2043.m00734_at;2258.m00179_at;2368.m00001_at;2541.m00265_at;2541.m00297_at;2689.m00207_at;2689.m00729_at;2856.m00702_at	1569.m00241_at;1918.m00613_at;2043.m00532_at;2043.m00734_at;2258.m00179_at;2504.m01251_at;2541.m00265_at;2541.m00297_at;2634.m00371_at;2689.m00207_at;2856.m00665_at;2911.m00273_at	1569.m00395_at;1918.m00613_at;2504.m01251_at;2634.m00371_at;2689.m00077_at;2856.m00665_at;2911.m00273_at			1918.m00613_at;2504.m01251_at
GO-BP	GO:0006302	double-strand break repair			1	-2.25295	-0.104723	0.0242625	0.916596	0.037	0.884	2689.m00495_at					2689.m00495_at			2689.m00495_at	2689.m00495_at			2689.m00495_at
GO-BP	GO:0006396	RNA processing			13	-2.27944	-0.249063	0.0226411	0.803312	0.0265	0.7845	1569.m00346_at;2258.m00660_at;2541.m00333_at;2541.m00462_at	1569.m00413_at;2043.m00380_at;2043.m00748_at;2091.m00213_at;2091.m00595_at;2368.m00201_at;2541.m00384_at;2634.m00114_at;2634.m00572_at			1569.m00413_at;2043.m00380_at;2043.m00748_at;2091.m00213_at;2091.m00595_at;2368.m00201_at;2541.m00384_at;2634.m00114_at;2634.m00572_at	1569.m00346_at;2258.m00660_at;2541.m00333_at;2541.m00462_at	2043.m00380_at	1569.m00413_at;2043.m00748_at;2091.m00213_at;2091.m00595_at;2368.m00201_at;2541.m00384_at;2634.m00114_at;2634.m00572_at	1569.m00346_at;1569.m00413_at;2043.m00748_at;2091.m00213_at;2091.m00595_at;2258.m00660_at;2368.m00201_at;2541.m00333_at;2541.m00384_at;2541.m00462_at;2634.m00114_at;2634.m00572_at	1569.m00346_at;2043.m00380_at;2258.m00660_at;2541.m00333_at;2541.m00462_at
GO-BP	GO:0009607	response to biotic stimulus			1	-2.2969	-0.126551	0.0216246	0.899296	0.033	0.865	2541.m00386_at					2541.m00386_at			2541.m00386_at	2541.m00386_at			2541.m00386_at
GO-BP	GO:0009966	regulation of signal transduction			1	-2.2969	-0.126551	0.0216246	0.899296	0.033	0.865	2541.m00386_at					2541.m00386_at			2541.m00386_at	2541.m00386_at			2541.m00386_at
GO-BP	GO:0006595	polyamine metabolic process			1	-2.32012	0.178684	0.0203341	0.858186	0.03	0.8055		2258.m00472_at			2258.m00472_at			2258.m00472_at	2258.m00472_at				2258.m00472_at
GO-BP	GO:0009395	phospholipid catabolic process			4	-2.33323	1.42056	0.0196361	0.155446	0.021	0.147	2258.m00415_at	1866.m00622_at;2689.m00300_at	2911.m00360_at	2911.m00360_at	1866.m00622_at;2689.m00300_at	2258.m00415_at	2911.m00360_at	1866.m00622_at;2689.m00300_at;2911.m00360_at	1866.m00622_at;2258.m00415_at;2689.m00300_at	2258.m00415_at			1866.m00622_at
GO-BP	GO:0009102	biotin biosynthetic process			1	-2.36195	-0.684307	0.0181792	0.493782	0.029	0.357	2091.m00510_at					2091.m00510_at			2091.m00510_at	2091.m00510_at			2091.m00510_at
GO-BP	GO:0006779	porphyrin biosynthetic process			8	-2.40826	-0.499256	0.0160287	0.617599	0.0215	0.6	1739.m00330_at;2504.m00428_at	1866.m00196_at;1866.m00197_at;1918.m00364_at;1918.m00739_at;2634.m00355_at;2856.m00473_at			1866.m00196_at;1866.m00197_at;1918.m00364_at;1918.m00739_at;2634.m00355_at;2856.m00473_at	1739.m00330_at;2504.m00428_at	1866.m00196_at;1866.m00197_at;1918.m00364_at	1918.m00739_at;2634.m00355_at;2856.m00473_at	1739.m00330_at;1918.m00739_at;2504.m00428_at;2634.m00355_at;2856.m00473_at	1739.m00330_at;1866.m00196_at;1866.m00197_at;1918.m00364_at;2504.m00428_at			2634.m00355_at
GO-BP	GO:0006164	purine nucleotide biosynthetic process			5	-2.45806	-3.52061	0.0139691	0.00043055	0.024	0.004	2504.m01125_at;2634.m00296_at;2634.m00296_s_at;2689.m00186_at;2911.m00656_at					2504.m01125_at;2634.m00296_at;2634.m00296_s_at;2689.m00186_at;2911.m00656_at			2504.m01125_at;2634.m00296_at;2634.m00296_s_at;2689.m00186_at;2911.m00656_at	2504.m01125_at;2634.m00296_at;2634.m00296_s_at;2689.m00186_at;2911.m00656_at
GO-BP	GO:0044267	cellular protein metabolic process			9	-2.47249	-0.985648	0.0134177	0.324306	0.0215	0.288	1866.m00190_at;1866.m00759_at;1918.m01152_at;2504.m00923_at;2504.m01247_at;2634.m00280_at;2856.m00448_at	1918.m00173_at;2043.m00711_at			1918.m00173_at;2043.m00711_at	1866.m00190_at;1866.m00759_at;1918.m01152_at;2504.m00923_at;2504.m01247_at;2634.m00280_at;2856.m00448_at	2043.m00711_at	1918.m00173_at	1866.m00190_at;1866.m00759_at;1918.m00173_at;1918.m01152_at;2504.m00923_at;2504.m01247_at;2634.m00280_at;2856.m00448_at	1866.m00190_at;1866.m00759_at;1918.m01152_at;2043.m00711_at;2504.m00923_at;2504.m01247_at;2634.m00280_at;2856.m00448_at
GO-BP	GO:0006414	translational elongation			9	-2.49372	0.0878223	0.0126411	0.930018	0.0205	0.936	1918.m00741_at;2258.m00792_at;2368.m00579_at;2856.m00459_at	2043.m00599_at;2043.m00599_x_at;2368.m00411_at;2541.m00572_at;2689.m00231_at			2043.m00599_at;2043.m00599_x_at;2368.m00411_at;2541.m00572_at;2689.m00231_at	1918.m00741_at;2258.m00792_at;2368.m00579_at;2856.m00459_at		2043.m00599_at;2043.m00599_x_at;2368.m00411_at;2541.m00572_at;2689.m00231_at	1918.m00741_at;2043.m00599_at;2043.m00599_x_at;2258.m00792_at;2368.m00411_at;2368.m00579_at;2541.m00572_at;2689.m00231_at;2856.m00459_at	1918.m00741_at;2258.m00792_at;2368.m00579_at;2856.m00459_at
GO-BP	GO:0006413	translational initiation			18	-2.49547	-1.75427	0.0125792	0.0793848	0.017	0.075	1866.m00849_at;1918.m00868_at;2043.m00333_at;2091.m00569_at;2368.m00514_at;2504.m01265_at;2504.m01361_at;2541.m00263_at;2541.m00523_at;2842.m00219_at;2842.m00649_at;2911.m00037_at;2911.m00144_at	1569.m00122_at;2634.m00557_at;2842.m00302_at;2842.m00649_x_at;2856.m00432_at			1569.m00122_at;2634.m00557_at;2842.m00302_at;2842.m00649_x_at;2856.m00432_at	1866.m00849_at;1918.m00868_at;2043.m00333_at;2091.m00569_at;2368.m00514_at;2504.m01265_at;2504.m01361_at;2541.m00263_at;2541.m00523_at;2842.m00219_at;2842.m00649_at;2911.m00037_at;2911.m00144_at	1569.m00122_at;2634.m00557_at;2842.m00302_at	2842.m00649_x_at;2856.m00432_at	1866.m00849_at;1918.m00868_at;2043.m00333_at;2091.m00569_at;2368.m00514_at;2504.m01265_at;2504.m01361_at;2541.m00263_at;2541.m00523_at;2842.m00219_at;2842.m00649_at;2842.m00649_x_at;2856.m00432_at;2911.m00037_at;2911.m00144_at	1569.m00122_at;1866.m00849_at;1918.m00868_at;2043.m00333_at;2091.m00569_at;2368.m00514_at;2504.m01265_at;2504.m01361_at;2541.m00263_at;2541.m00523_at;2634.m00557_at;2842.m00219_at;2842.m00302_at;2842.m00649_at;2911.m00037_at;2911.m00144_at
GO-BP	GO:0009165	nucleotide biosynthetic process			4	-2.53748	-1.51453	0.0111654	0.129893	0.017	0.1215	1866.m00731_at;1918.m01056_at;2504.m00429_at	2043.m00744_at			2043.m00744_at	1866.m00731_at;1918.m01056_at;2504.m00429_at		2043.m00744_at	1866.m00731_at;1918.m01056_at;2043.m00744_at;2504.m00429_at	1866.m00731_at;1918.m01056_at;2504.m00429_at			2504.m00429_at
GO-BP	GO:0006418	tRNA aminoacylation for protein translation			28	-2.54614	-1.3202	0.0108921	0.186767	0.0105	0.1705	1866.m00191_at;1866.m00362_at;1866.m00471_at;1918.m00163_at;1918.m00804_at;2091.m00191_at;2091.m00264_at;2091.m00579_at;2258.m00134_at;2258.m00864_at;2368.m00264_at;2504.m00671_at;2504.m01242_at;2541.m00673_at;2856.m00651_at;2911.m00234_at	1866.m00367_at;2091.m00158_at;2091.m00614_at;2504.m00713_at;2504.m01070_at;2689.m00201_at;2689.m00261_at;2842.m00212_at	2258.m00827_at;2368.m00001_at;2504.m00840_at;2689.m00262_at	2258.m00827_at;2368.m00001_at;2504.m00840_at;2689.m00262_at	1866.m00367_at;2091.m00158_at;2091.m00614_at;2504.m00713_at;2504.m01070_at;2689.m00201_at;2689.m00261_at;2842.m00212_at	1866.m00191_at;1866.m00362_at;1866.m00471_at;1918.m00163_at;1918.m00804_at;2091.m00191_at;2091.m00264_at;2091.m00579_at;2258.m00134_at;2258.m00864_at;2368.m00264_at;2504.m00671_at;2504.m01242_at;2541.m00673_at;2856.m00651_at;2911.m00234_at	1866.m00367_at;2258.m00827_at;2368.m00001_at;2504.m00840_at;2689.m00262_at	2091.m00158_at;2091.m00614_at;2258.m00827_at;2368.m00001_at;2504.m00713_at;2504.m00840_at;2504.m01070_at;2689.m00201_at;2689.m00261_at;2689.m00262_at;2842.m00212_at	1866.m00191_at;1866.m00362_at;1866.m00471_at;1918.m00163_at;1918.m00804_at;2091.m00158_at;2091.m00191_at;2091.m00264_at;2091.m00579_at;2091.m00614_at;2258.m00134_at;2258.m00864_at;2368.m00264_at;2504.m00671_at;2504.m00713_at;2504.m01070_at;2504.m01242_at;2541.m00673_at;2689.m00201_at;2689.m00261_at;2842.m00212_at;2856.m00651_at;2911.m00234_at	1866.m00191_at;1866.m00362_at;1866.m00367_at;1866.m00471_at;1918.m00163_at;1918.m00804_at;2091.m00191_at;2091.m00264_at;2091.m00579_at;2258.m00134_at;2258.m00864_at;2368.m00264_at;2504.m00671_at;2504.m01242_at;2541.m00673_at;2856.m00651_at;2911.m00234_at	2504.m00840_at
GO-BP	GO:0006270	DNA replication initiation			6	-2.65952	-1.20974	0.0078252	0.22638	0.0125	0.2055	1569.m00232_at;1866.m00671_at;1918.m00887_at;2043.m00595_at;2043.m00730_at;2842.m00337_at					1569.m00232_at;1866.m00671_at;1918.m00887_at;2043.m00595_at;2043.m00730_at;2842.m00337_at			1569.m00232_at;1866.m00671_at;1918.m00887_at;2043.m00595_at;2043.m00730_at;2842.m00337_at	1569.m00232_at;1866.m00671_at;1918.m00887_at;2043.m00595_at;2043.m00730_at;2842.m00337_at
GO-BP	GO:0006886	intracellular protein transport			35	-2.67447	0.541504	0.00748475	0.58816	0.0115	0.567	1866.m00181_at;1918.m00366_at;1918.m00933_at;2043.m00550_at;2091.m00207_at;2091.m00423_at;2258.m00719_at;2368.m00321_at;2504.m00436_at;2504.m00765_at;2504.m01235_at;2504.m01307_at;2634.m00113_at;2802.m00074_at	1569.m00115_at;1866.m00440_at;1866.m00470_at;1866.m00515_at;1918.m00234_at;1918.m00240_at;1918.m01064_at;1918.m01128_at;2258.m00136_at;2258.m00199_at;2368.m00160_at;2368.m00368_at;2541.m00191_at;2634.m00615_at;2689.m00158_at;2689.m00491_at;2856.m00443_at	1918.m00460_at;2258.m00125_at;2368.m00233_at;2856.m00561_at	1918.m00460_at;2258.m00125_at;2368.m00233_at;2856.m00561_at	1569.m00115_at;1866.m00440_at;1866.m00470_at;1866.m00515_at;1918.m00234_at;1918.m00240_at;1918.m01064_at;1918.m01128_at;2258.m00136_at;2258.m00199_at;2368.m00160_at;2368.m00368_at;2541.m00191_at;2634.m00615_at;2689.m00158_at;2689.m00491_at;2856.m00443_at	1866.m00181_at;1918.m00366_at;1918.m00933_at;2043.m00550_at;2091.m00207_at;2091.m00423_at;2258.m00719_at;2368.m00321_at;2504.m00436_at;2504.m00765_at;2504.m01235_at;2504.m01307_at;2634.m00113_at;2802.m00074_at	1918.m00234_at;1918.m00460_at;2258.m00125_at;2368.m00233_at;2634.m00615_at;2856.m00561_at	1569.m00115_at;1866.m00440_at;1866.m00470_at;1866.m00515_at;1918.m00240_at;1918.m00460_at;1918.m01064_at;1918.m01128_at;2258.m00125_at;2258.m00136_at;2258.m00199_at;2368.m00160_at;2368.m00233_at;2368.m00368_at;2541.m00191_at;2689.m00158_at;2689.m00491_at;2856.m00443_at;2856.m00561_at	1569.m00115_at;1866.m00181_at;1866.m00440_at;1866.m00470_at;1866.m00515_at;1918.m00240_at;1918.m00366_at;1918.m00933_at;1918.m01064_at;1918.m01128_at;2043.m00550_at;2091.m00207_at;2091.m00423_at;2258.m00136_at;2258.m00199_at;2258.m00719_at;2368.m00160_at;2368.m00321_at;2368.m00368_at;2504.m00436_at;2504.m00765_at;2504.m01235_at;2504.m01307_at;2541.m00191_at;2634.m00113_at;2689.m00158_at;2689.m004…	1866.m00181_at;1918.m00234_at;1918.m00366_at;1918.m00933_at;2043.m00550_at;2091.m00207_at;2091.m00423_at;2258.m00719_at;2368.m00321_at;2504.m00436_at;2504.m00765_at;2504.m01235_at;2504.m01307_at;2634.m00113_at;2634.m00615_at;2802.m00074_at
GO-BP	GO:0016042	lipid catabolic process			1	-2.68038	0.533285	0.0073539	0.593836	0.0195	0.4615		1866.m00342_at			1866.m00342_at			1866.m00342_at	1866.m00342_at				1866.m00342_at
GO-BP	GO:0006566	threonine metabolic process			1	-2.74955	-0.116895	0.00596763	0.906943	0.0185	0.8715	2091.m00587_at					2091.m00587_at			2091.m00587_at	2091.m00587_at			2091.m00587_at
GO-BP	GO:0000059	protein import into nucleus, docking			7	-2.77386	-1.80873	0.00553948	0.0704935	0.009	0.086	1866.m00215_at;2091.m00373_at;2258.m00761_at;2368.m00146_at;2504.m00459_at;2504.m01108_at	2504.m01589_at			2504.m01589_at	1866.m00215_at;2091.m00373_at;2258.m00761_at;2368.m00146_at;2504.m00459_at;2504.m01108_at		2504.m01589_at	1866.m00215_at;2091.m00373_at;2258.m00761_at;2368.m00146_at;2504.m00459_at;2504.m01108_at;2504.m01589_at	1866.m00215_at;2091.m00373_at;2258.m00761_at;2368.m00146_at;2504.m00459_at;2504.m01108_at
GO-BP	GO:0008033	tRNA processing			8	-2.77657	0.667861	0.00549365	0.504223	0.0095	0.476	2689.m00740_at	1866.m00733_at;2043.m00786_at;2258.m00842_at;2504.m00669_at;2504.m01010_at;2504.m01342_at;2541.m00728_at			1866.m00733_at;2043.m00786_at;2258.m00842_at;2504.m00669_at;2504.m01010_at;2504.m01342_at;2541.m00728_at	2689.m00740_at		1866.m00733_at;2043.m00786_at;2258.m00842_at;2504.m00669_at;2504.m01010_at;2504.m01342_at;2541.m00728_at	1866.m00733_at;2043.m00786_at;2258.m00842_at;2504.m00669_at;2504.m01010_at;2504.m01342_at;2541.m00728_at;2689.m00740_at	2689.m00740_at
GO-BP	GO:0009073	aromatic amino acid family biosynthetic process			10	-2.81681	-2.43409	0.0048503	0.0149292	0.0105	0.0215	1866.m00468_at;1918.m00073_at;2368.m00339_at;2504.m00105_at;2504.m00886_at;2541.m00249_at;2689.m00303_at;2842.m00646_at	1739.m00066_at;2368.m00341_at			1739.m00066_at;2368.m00341_at	1866.m00468_at;1918.m00073_at;2368.m00339_at;2504.m00105_at;2504.m00886_at;2541.m00249_at;2689.m00303_at;2842.m00646_at		1739.m00066_at;2368.m00341_at	1739.m00066_at;1866.m00468_at;1918.m00073_at;2368.m00339_at;2368.m00341_at;2504.m00105_at;2504.m00886_at;2541.m00249_at;2689.m00303_at;2842.m00646_at	1866.m00468_at;1918.m00073_at;2368.m00339_at;2504.m00105_at;2504.m00886_at;2541.m00249_at;2689.m00303_at;2842.m00646_at				2368.m00339_at
GO-BP	GO:0009448	gamma-aminobutyric acid metabolic process			1	-2.86593	0.586265	0.00415792	0.557697	0.0175	0.4245		2258.m00676_at			2258.m00676_at			2258.m00676_at	2258.m00676_at				2258.m00676_at
GO-BP	GO:0006813	potassium ion transport			4	-2.86785	0.562573	0.00413275	0.573726	0.0095	0.515	2911.m00535_at	1569.m00252_at;1569.m00290_at	2541.m00042_at	2541.m00042_at	1569.m00252_at;1569.m00290_at	2911.m00535_at	2541.m00042_at	1569.m00252_at;1569.m00290_at;2541.m00042_at	1569.m00252_at;1569.m00290_at;2911.m00535_at	2911.m00535_at			2911.m00535_at
GO-BP	GO:0006397	mRNA processing			22	-3.02674	0.790131	0.00247211	0.429451	0.005	0.426	1866.m00280_at;1918.m00284_at;1918.m01107_at;2504.m00130_at;2504.m01409_at;2856.m00665_at;2911.m00348_at	1866.m00259_at;1866.m00259_x_at;2043.m00368_at;2368.m00352_at;2504.m00269_at;2504.m00460_s_at;2504.m00653_at;2504.m01465_at;2541.m00289_at;2541.m00304_at;2689.m00193_at;2689.m00716_at;2911.m00364_at	1918.m00599_at;2504.m01095_at	1918.m00599_at;2504.m01095_at	1866.m00259_at;1866.m00259_x_at;2043.m00368_at;2368.m00352_at;2504.m00269_at;2504.m00460_s_at;2504.m00653_at;2504.m01465_at;2541.m00289_at;2541.m00304_at;2689.m00193_at;2689.m00716_at;2911.m00364_at	1866.m00280_at;1918.m00284_at;1918.m01107_at;2504.m00130_at;2504.m01409_at;2856.m00665_at;2911.m00348_at	1918.m00599_at;2043.m00368_at;2504.m01095_at	1866.m00259_at;1866.m00259_x_at;1918.m00599_at;2368.m00352_at;2504.m00269_at;2504.m00460_s_at;2504.m00653_at;2504.m01095_at;2504.m01465_at;2541.m00289_at;2541.m00304_at;2689.m00193_at;2689.m00716_at;2911.m00364_at	1866.m00259_at;1866.m00259_x_at;1866.m00280_at;1918.m00284_at;1918.m01107_at;2368.m00352_at;2504.m00130_at;2504.m00269_at;2504.m00460_s_at;2504.m00653_at;2504.m01409_at;2504.m01465_at;2541.m00289_at;2541.m00304_at;2689.m00193_at;2689.m00716_at;2856.m00665_at;2911.m00348_at;2911.m00364_at	1866.m00280_at;1918.m00284_at;1918.m01107_at;2043.m00368_at;2504.m00130_at;2504.m01409_at;2856.m00665_at;2911.m00348_at
GO-BP	GO:0019856	pyrimidine base biosynthetic process			3	-3.07152	-1.84461	0.0021297	0.0650938	0.0105	0.068	2043.m00602_at;2504.m01035_at;2689.m00483_at					2043.m00602_at;2504.m01035_at;2689.m00483_at			2043.m00602_at;2504.m01035_at;2689.m00483_at	2043.m00602_at;2504.m01035_at;2689.m00483_at			2043.m00602_at
GO-BP	GO:0006511	ubiquitin-dependent protein catabolic process			34	-3.19047	0.951166	0.0014204	0.34152	0.0025	0.3295	1866.m00891_at;1918.m01232_at;2043.m00788_at;2091.m00184_at;2856.m00716_at;2911.m00310_at	1569.m00116_at;1569.m00312_at;1918.m00004_at;1918.m00013_at;1918.m00014_at;1918.m00085_at;1918.m00233_at;1918.m00262_at;1918.m00353_at;1918.m00625_at;1918.m00670_at;2091.m00286_at;2091.m00527_at;2258.m00815_at;2504.m00173_at;2504.m00450_at;2504.m00852_at;2541.m00193_at;2541.m00534_at;2689.m00161_at;2689.m00167_at;2689.m00768_at;2842.m00197_at;2842.m00197_x_at;2856.m00550_at	1918.m00239_at;2504.m01080_at;2856.m00645_at	1918.m00239_at;2504.m01080_at;2856.m00645_at	1569.m00116_at;1569.m00312_at;1918.m00004_at;1918.m00013_at;1918.m00014_at;1918.m00085_at;1918.m00233_at;1918.m00262_at;1918.m00353_at;1918.m00625_at;1918.m00670_at;2091.m00286_at;2091.m00527_at;2258.m00815_at;2504.m00173_at;2504.m00450_at;2504.m00852_at;2541.m00193_at;2541.m00534_at;2689.m00161_at;2689.m00167_at;2689.m00768_at;2842.m00197_at;2842.m00197_x_at;2856.m00550_at	1866.m00891_at;1918.m01232_at;2043.m00788_at;2091.m00184_at;2856.m00716_at;2911.m00310_at	1918.m00239_at;2504.m00852_at;2504.m01080_at;2541.m00193_at;2689.m00768_at;2856.m00645_at	1569.m00116_at;1569.m00312_at;1918.m00004_at;1918.m00013_at;1918.m00014_at;1918.m00085_at;1918.m00233_at;1918.m00239_at;1918.m00262_at;1918.m00353_at;1918.m00625_at;1918.m00670_at;2091.m00286_at;2091.m00527_at;2258.m00815_at;2504.m00173_at;2504.m00450_at;2504.m01080_at;2541.m00534_at;2689.m00161_at;2689.m00167_at;2842.m00197_at;2842.m00197_x_at;2856.m00550_at;2856.m00645_at	1569.m00116_at;1569.m00312_at;1866.m00891_at;1918.m00004_at;1918.m00013_at;1918.m00014_at;1918.m00085_at;1918.m00233_at;1918.m00262_at;1918.m00353_at;1918.m00625_at;1918.m00670_at;1918.m01232_at;2043.m00788_at;2091.m00184_at;2091.m00286_at;2091.m00527_at;2258.m00815_at;2504.m00173_at;2504.m00450_at;2541.m00534_at;2689.m00161_at;2689.m00167_at;2842.m00197_at;2842.m00197_x_at;2856.m00550_at;2856.m0…	1866.m00891_at;1918.m01232_at;2043.m00788_at;2091.m00184_at;2504.m00852_at;2541.m00193_at;2689.m00768_at;2856.m00716_at;2911.m00310_at
GO-BP	GO:0006221	pyrimidine nucleotide biosynthetic process			2	-3.46192	-2.26374	0.000536344	0.0235904	0.006	0.043	2911.m00230_at;2911.m00293_at					2911.m00230_at;2911.m00293_at			2911.m00230_at;2911.m00293_at	2911.m00230_at;2911.m00293_at			2911.m00293_at
GO-BP	GO:0006807	nitrogen compound metabolic process			25	-3.53416	-1.64448	0.000409077	0.100077	0.0015	0.0915	1866.m00210_at;1866.m00911_at;1918.m00071_at;1918.m00431_at;1918.m00816_at;2043.m00127_at;2043.m00602_at;2091.m00378_at;2634.m00141_at;2634.m00307_at;2634.m00464_at;2689.m00483_at	1569.m00248_at;1569.m00608_at;1918.m00410_at;2043.m00302_at;2091.m00246_at;2091.m00482_at;2258.m00190_at;2258.m00668_at;2634.m00305_at;2842.m00240_at;2911.m00091_at;2911.m00710_at	1866.m00183_at	1866.m00183_at	1569.m00248_at;1569.m00608_at;1918.m00410_at;2043.m00302_at;2091.m00246_at;2091.m00482_at;2258.m00190_at;2258.m00668_at;2634.m00305_at;2842.m00240_at;2911.m00091_at;2911.m00710_at	1866.m00210_at;1866.m00911_at;1918.m00071_at;1918.m00431_at;1918.m00816_at;2043.m00127_at;2043.m00602_at;2091.m00378_at;2634.m00141_at;2634.m00307_at;2634.m00464_at;2689.m00483_at	1569.m00608_at;1866.m00183_at;2091.m00246_at;2091.m00482_at;2634.m00305_at;2911.m00710_at	1569.m00248_at;1866.m00183_at;1918.m00410_at;2043.m00302_at;2258.m00190_at;2258.m00668_at;2842.m00240_at;2911.m00091_at	1569.m00248_at;1866.m00210_at;1866.m00911_at;1918.m00071_at;1918.m00410_at;1918.m00431_at;1918.m00816_at;2043.m00127_at;2043.m00302_at;2043.m00602_at;2091.m00378_at;2258.m00190_at;2258.m00668_at;2634.m00141_at;2634.m00307_at;2634.m00464_at;2689.m00483_at;2842.m00240_at;2911.m00091_at	1569.m00608_at;1866.m00210_at;1866.m00911_at;1918.m00071_at;1918.m00431_at;1918.m00816_at;2043.m00127_at;2043.m00602_at;2091.m00246_at;2091.m00378_at;2091.m00482_at;2634.m00141_at;2634.m00305_at;2634.m00307_at;2634.m00464_at;2689.m00483_at;2911.m00710_at	1866.m00183_at		1866.m00911_at;2043.m00127_at;2043.m00602_at;2634.m00141_at;2842.m00240_at
GO-BP	GO:0015698	inorganic anion transport			1	-3.73092	-3.30405	0.000190782	0.000953003	0.0065	0.009	1866.m00574_at					1866.m00574_at			1866.m00574_at	1866.m00574_at			1866.m00574_at	1866.m00574_at
GO-BP	GO:0006836	neurotransmitter transport			1	-3.89593	0.454165	9.78232e-05	0.64971	0.0055	0.533		1739.m00207_at			1739.m00207_at			1739.m00207_at	1739.m00207_at				1739.m00207_at
GO-BP	GO:0015931	nucleobase, nucleoside, nucleotide and nucleic acid transport			12	-4.00611	-2.00598	6.1727e-05	0.0448585	0.0005	0.049	1866.m00522_at;1918.m00236_at;2043.m00615_at;2091.m00442_at;2504.m01516_at;2842.m00419_at;2911.m00191_at	2368.m00283_at;2368.m00676_at;2504.m00042_at;2911.m00736_at	2856.m00012_at	2856.m00012_at	2368.m00283_at;2368.m00676_at;2504.m00042_at;2911.m00736_at	1866.m00522_at;1918.m00236_at;2043.m00615_at;2091.m00442_at;2504.m01516_at;2842.m00419_at;2911.m00191_at	2368.m00283_at;2368.m00676_at;2504.m00042_at;2856.m00012_at	2856.m00012_at;2911.m00736_at	1866.m00522_at;1918.m00236_at;2043.m00615_at;2091.m00442_at;2504.m01516_at;2842.m00419_at;2911.m00191_at;2911.m00736_at	1866.m00522_at;1918.m00236_at;2043.m00615_at;2091.m00442_at;2368.m00283_at;2368.m00676_at;2504.m00042_at;2504.m01516_at;2842.m00419_at;2911.m00191_at			1866.m00522_at;2043.m00615_at;2091.m00442_at
GO-BP	GO:0009116	nucleoside metabolic process			9	-4.28155	-2.29696	1.85599e-05	0.0216212	0	0.0245	1569.m00335_at;1866.m00731_at;1918.m01056_at;2258.m00708_at;2368.m00022_at;2504.m00429_at;2911.m00293_at	1918.m00523_at;2911.m00539_at			1918.m00523_at;2911.m00539_at	1569.m00335_at;1866.m00731_at;1918.m01056_at;2258.m00708_at;2368.m00022_at;2504.m00429_at;2911.m00293_at		1918.m00523_at;2911.m00539_at	1569.m00335_at;1866.m00731_at;1918.m00523_at;1918.m01056_at;2258.m00708_at;2368.m00022_at;2504.m00429_at;2911.m00293_at;2911.m00539_at	1569.m00335_at;1866.m00731_at;1918.m01056_at;2258.m00708_at;2368.m00022_at;2504.m00429_at;2911.m00293_at			2504.m00429_at;2911.m00293_at
GO-BP	GO:0006412	translation			130	-8.71753	-0.311539	0	0.755391	0	0.7675	1569.m00139_at;1569.m00347_at;1569.m00347_x_at;1569.m00435_at;1569.m00435_x_at;1866.m00191_at;1866.m00565_at;1866.m00720_at;1866.m00735_at;1918.m00254_at;1918.m00354_at;1918.m00411_at;1918.m00572_at;1918.m00572_x_at;1918.m00809_at;1918.m00882_at;1918.m01055_at;2043.m00331_at;2043.m00357_at;2043.m00473_at;2043.m00473_x_at;2043.m00560_at;2043.m00566_at;2043.m00817_x_at;2043.m00828_at;2091.m00191_at…	1569.m00038_at;1739.m00465_s_at;1866.m00850_at;1866.m00853_at;1918.m00232_at;1918.m00622_at;1918.m00622_x_at;1918.m00633_at;1918.m00642_at;1918.m00827_at;1918.m00878_at;1918.m00923_at;1918.m01061_at;1918.m01151_at;2043.m00372_at;2043.m00559_at;2043.m00600_at;2043.m00600_x_at;2043.m00817_at;2043.m00872_at;2091.m00158_at;2091.m00428_at;2091.m00528_at;2091.m00601_at;2091.m00618_at;2258.m00791_at;236…	1739.m00465_at;1866.m00736_at;1918.m00852_at;1918.m01081_at;2258.m00153_at;2504.m00774_at;2541.m00303_at	1739.m00465_at;1866.m00736_at;1918.m00852_at;1918.m01081_at;2258.m00153_at;2504.m00774_at;2541.m00303_at	1569.m00038_at;1739.m00465_s_at;1866.m00850_at;1866.m00853_at;1918.m00232_at;1918.m00622_at;1918.m00622_x_at;1918.m00633_at;1918.m00642_at;1918.m00827_at;1918.m00878_at;1918.m00923_at;1918.m01061_at;1918.m01151_at;2043.m00372_at;2043.m00559_at;2043.m00600_at;2043.m00600_x_at;2043.m00817_at;2043.m00872_at;2091.m00158_at;2091.m00428_at;2091.m00528_at;2091.m00601_at;2091.m00618_at;2258.m00791_at;236…	1569.m00139_at;1569.m00347_at;1569.m00347_x_at;1569.m00435_at;1569.m00435_x_at;1866.m00191_at;1866.m00565_at;1866.m00720_at;1866.m00735_at;1918.m00254_at;1918.m00354_at;1918.m00411_at;1918.m00572_at;1918.m00572_x_at;1918.m00809_at;1918.m00882_at;1918.m01055_at;2043.m00331_at;2043.m00357_at;2043.m00473_at;2043.m00473_x_at;2043.m00560_at;2043.m00566_at;2043.m00817_x_at;2043.m00828_at;2091.m00191_at…	1739.m00465_at;1866.m00736_at;1918.m00633_at;1918.m00852_at;1918.m01081_at;2043.m00372_at;2258.m00153_at;2504.m00774_at;2541.m00303_at;2634.m00557_at	1569.m00038_at;1739.m00465_at;1739.m00465_s_at;1866.m00736_at;1866.m00850_at;1866.m00853_at;1918.m00232_at;1918.m00622_at;1918.m00622_x_at;1918.m00642_at;1918.m00827_at;1918.m00852_at;1918.m00878_at;1918.m00923_at;1918.m01061_at;1918.m01081_at;1918.m01151_at;2043.m00559_at;2043.m00600_at;2043.m00600_x_at;2043.m00817_at;2043.m00872_at;2091.m00158_at;2091.m00428_at;2091.m00528_at;2091.m00601_at;209…	1569.m00038_at;1569.m00139_at;1569.m00347_at;1569.m00347_x_at;1569.m00435_at;1569.m00435_x_at;1739.m00465_s_at;1866.m00191_at;1866.m00565_at;1866.m00720_at;1866.m00735_at;1866.m00850_at;1866.m00853_at;1918.m00232_at;1918.m00254_at;1918.m00354_at;1918.m00411_at;1918.m00572_at;1918.m00572_x_at;1918.m00622_at;1918.m00622_x_at;1918.m00642_at;1918.m00809_at;1918.m00827_at;1918.m00878_at;1918.m00882_at…	1569.m00139_at;1569.m00347_at;1569.m00347_x_at;1569.m00435_at;1569.m00435_x_at;1866.m00191_at;1866.m00565_at;1866.m00720_at;1866.m00735_at;1918.m00254_at;1918.m00354_at;1918.m00411_at;1918.m00572_at;1918.m00572_x_at;1918.m00633_at;1918.m00809_at;1918.m00882_at;1918.m01055_at;2043.m00331_at;2043.m00357_at;2043.m00372_at;2043.m00473_at;2043.m00473_x_at;2043.m00560_at;2043.m00566_at;2043.m00817_x_at…	2541.m00303_at
