# Supplementary material for: Genotypic and Phenotypic Versatility of Aspergillus flavus during Maize Exploitation
Source: PLoS One. 2013 Jul 19;8(7):e68735. doi: 10.1371/journal.pone.0068735 (PMC3716879; doi:10.1371/journal.pone.0068735)
Supplement: Table S3 — ANOVAs analyses on the use of 95 different carbon sources by cultures of A. flavus started from conidia harvested from different trophic phases ( chemo, flask, sapro, in vivo ). The test showed statistically significant differences in carbon source use by the conidia obtained from the four trophic phases of the fungus. Tukey's HSD t-test (p<0.01), was used to verify the significance of the differences. (XLS) [file pone.0068735.s004.xls]

## Sheet: 24h
		A1 Water	A2 Tween 80	A3 N-Acetyl-D-Galactosamine	A4 N-Acetyl-D-Glucosamine	A5 N-Acetyl-D-Mannosamine	A6 Adonitol	A7 Amygdalin	A8 D-Arabinose	A9 L-Arabinose	A10 D-Arabitol	A11 Arbutin	A12 D-Cellobiose	B1 a- Cyclodextrin	B2 b-Cyclodextrin	B3 Dextrin	B4 i-Erythritol	B5 D-Fructose	B6 L-Fucose	B7 D-Galactose	B8 D-Galacturonic Acid	B9 Gentibiose	B10 D-Gluconic Acid	B11 D-Glucosamine	B12 a-D-Glucose	C1 Glucose-1-Phophate	C2 Glucuronamide	C3 D-Glucuronic Acid	C4 Glycerol	C5 Glycogen	C6 m-Inositol	C7 2-Keto-D-Gluconic Acid	C8 a-D-Lactose	C9 Lactulose	C10 Maltilol	C11 Maltose	C12 Maltotriose	D1 D-Mannitol	D2 D-Mannose	D3 D-Melezitose	D4 D-Melibiose	D5 a-Methyl-D-Galactoside	D6 b-Methyl-D-Galactoside	D7 a-Methyl-D-Glucoside	D8 b-Methyl-D-Glucoside	D9 Palatinose	D10 D-Psicose	D11 D-Raffinose	D12 L-Rhamnose
24h	F	0.277	0.832	0.328	0.722	0.329	0.648	0.499	0.198	0.429	0.396	0.867	0.389	0.193	0.304	0.628	0.658	0.519	0.234	0.273	0.155	0.413	0.845	0.242	0.593	0.348	0.131	0.451	0.935	0.946	0.598	1.013	0.335	0.33	0.323	0.541	0.542	0.35	0.599	0.514	0.457	0.422	0.438	0.328	0.501	0.502	0.404	0.585	0.421
24h	F	0.15	0.598	0.184	0.451	0.193	0.353	0.304	0.135	0.296	0.233	0.597	0.245	0.091	0.192	0.406	0.444	0.357	0.15	0.174	0.095	0.268	0.507	0.138	0.418	0.213	0.089	0.27	0.821	0.601	0.361	0.679	0.195	0.192	0.183	0.3	0.311	0.195	0.423	0.314	0.252	0.237	0.237	0.2	0.326	0.327	0.258	0.382	0.224
24h	F	0.223	0.732	0.248	0.607	0.256	0.504	0.464	0.12	0.357	0.327	0.855	0.327	0.133	0.22	0.51	0.449	0.413	0.164	0.194	0.085	0.343	0.765	0.147	0.507	0.254	0.077	0.348	0.88	0.861	0.513	0.88	0.247	0.248	0.242	0.451	0.454	0.296	0.497	0.429	0.339	0.303	0.314	0.247	0.428	0.438	0.328	0.508	0.354
24h	C	0.14	0.682	0.834	1.202	1.001	0.223	0.23	0.147	0.358	0.251	1.361	0.577	0.148	0.116	0.515	0.24	0.638	0.118	0.498	0.053	0.57	1.475	0.649	0.6	1.728	0.14	1.254	1.524	0.489	0.674	1.554	0.211	0.189	0.441	0.585	0.534	0.697	0.704	0.304	0.298	0.204	0.376	0.508	0.67	0.642	0.54	0.424	0.095
24h	C	0.218	0.753	1.103	1.409	1.232	0.536	0.248	0.16	0.401	0.33	1.515	0.732	0.224	0.155	0.607	0.316	0.784	0.132	0.619	0.077	0.625	1.598	0.816	0.713	1.741	0.235	1.383	1.542	0.692	0.842	1.705	0.215	0.251	0.541	0.718	0.631	0.754	0.831	0.379	0.333	0.334	0.443	0.698	0.923	0.758	0.703	0.506	0.101
24h	C	0.289	0.944	1.32	1.597	1.377	0.452	0.436	0.339	0.551	0.578	1.657	0.777	0.458	0.262	0.743	0.498	0.876	0.192	0.664	0.124	0.801	1.718	0.822	0.864	1.908	0.25	1.568	1.722	0.746	0.896	1.803	0.288	0.32	0.639	0.769	0.812	1.066	0.917	0.435	0.401	0.333	0.494	0.675	1	0.9	0.786	0.551	0.241
24h	S	0.169	0.427	0.318	0.356	0.317	0.278	0.306	0.396	0.399	0.392	0.274	0.218	0.373	0.018	0.43	0.405	0.386	0.351	0.362	0.317	0.363	0.357	0.395	0.246	0.24	0.364	0.379	0.456	0.402	0.45	0.406	0.376	0.406	0.416	0.428	0.152	0.286	0.403	0.396	0.41	0.387	0.406	0.419	0.438	0.431	0.378	0.374	0.182
24h	S	0.081	0.201	0.093	0.11	0.122	0.122	0.081	0.146	0.172	0.097	0.061	0.092	0.225	0.092	0.18	0.119	0.119	0.082	0.102	0.061	0.102	0.138	0.136	0.132	0.074	0.082	0.079	0.136	0.125	0.136	0.131	0.118	0.115	0.114	0.139	0.069	0.094	0.097	0.111	0.099	0.113	0.104	0.129	0.12	0.155	0.127	0.114	0.107
24h	S	0.054	0.143	-0.064	-0.06	-0.014	-0.016	-0.074	-0.015	0.002	-0.065	-0.128	0.104	0.18	-0.126	0.055	-0.071	-0.087	-0.127	-0.07	-0.166	-0.092	-0.125	-0.029	0.044	-0.08	-0.132	-0.145	-0.032	-0.117	-0.009	-0.108	-0.095	-0.109	-0.1	-0.037	-0.062	-0.02	-0.101	-0.115	-0.116	-0.13	-0.107	-0.083	-0.083	-0.026	-0.117	-0.115	-0.022
24h	IV	0.29	0.507	0.221	0.213	0.209	0.228	0.207	0.262	0.242	0.225	0.224	0.267	0.294	0.261	0.365	0.305	0.299	0.362	0.379	0.305	0.33	0.486	0.34	0.267	0.256	0.362	0.513	0.655	0.5	0.312	0.535	0.364	0.287	0.386	0.381	0.193	0.259	0.412	0.386	0.378	0.402	0.411	0.4	0.364	0.378	0.413	0.407	0.207
24h	IV	0.08	0.352	0.099	0.136	0.096	0.146	0.104	0.122	0.106	0.145	0.138	0.073	0.193	0.093	0.201	0.129	0.147	0.169	0.182	0.044	0.104	0.265	0.111	0.144	0.142	0.13	0.333	0.411	0.282	0.164	0.297	0.121	0.123	0.105	0.115	0.072	0.155	0.177	0.16	0.143	0.156	0.183	0.158	0.145	0.14	0.131	0.171	0.081
24h	IV	0.066	0.36	0.1	0.153	0.086	0.148	0.108	0.115	0.115	0.13	0.161	0.084	0.21	0.105	0.136	0.047	0.046	0.086	0.107	-0.047	0.08	0.224	0.154	0.151	0.169	0.079	0.256	0.359	0.176	0.072	0.19	0.036	0.056	0.072	0.11	0.12	0.189	0.149	0.087	0.059	0.029	0.047	0.036	0.062	0.046	0.069	0.159	0.113
XLSTAT 2010.2.03 - ANOVA - on 17/04/2011 at 7.16.43
Y / Quantitative: Workbook = Marta Reverberi staistica.xlsx / Sheet = 24h / Range = '24h'!$C$1:$CT$13 / 12 rows and 96 columns
X / Qualitative: Workbook = Marta Reverberi staistica.xlsx / Sheet = 24h / Range = '24h'!$B$1:$B$13 / 12 rows and 1 column
Constraints: an=0
Confidence interval (%): 95
Use least squares means: Yes
Summary statistics:
Variable	Observations	Obs. with missing data	Obs. without missing data	Minimum	Maximum	Mean	Std. deviation
A1 Water	12	0	12	0.054	0.29	0.16975	0.0887879
A2 Tween 80	12	0	12	0.143	0.944	0.54425	0.253728
A3 N-Acetyl-D-Galactosamine	12	0	12	-0.064	1.32	0.398667	0.44033
A4 N-Acetyl-D-Glucosamine	12	0	12	-0.06	1.597	0.574667	0.551068
A5 N-Acetyl-D-Mannosamine	12	0	12	-0.014	1.377	0.433667	0.481101
A6 Adonitol	12	0	12	-0.016	0.648	0.301833	0.198688
A7 Amygdalin	12	0	12	-0.074	0.499	0.24275	0.17191
A8 D-Arabinose	12	0	12	-0.015	0.396	0.177083	0.109862
A9 L-Arabinose	12	0	12	0.002	0.551	0.285667	0.160743
A10 D-Arabitol	12	0	12	-0.065	0.578	0.25325	0.167939
A11 Arbutin	12	0	12	-0.128	1.657	0.631833	0.612898
A12 D-Cellobiose	12	0	12	0.073	0.777	0.32375	0.249266
B1 a- Cyclodextrin	12	0	12	0.091	0.458	0.226833	0.10338
B2 b-Cyclodextrin	12	0	12	-0.126	0.304	0.141	0.119732
B3 Dextrin	12	0	12	0.055	0.743	0.398	0.21672
B4 i-Erythritol	12	0	12	-0.071	0.658	0.294917	0.210746
B5 D-Fructose	12	0	12	-0.087	0.876	0.37475	0.294658
B6 L-Fucose	12	0	12	-0.127	0.362	0.159417	0.128082
B7 D-Galactose	12	0	12	-0.07	0.664	0.290333	0.22106
B8 D-Galacturonic Acid	12	0	12	-0.166	0.317	0.0919167	0.132095
B9 Gentibiose	12	0	12	-0.092	0.801	0.325583	0.256172
B10 D-Gluconic Acid	12	0	12	-0.125	1.718	0.68775	0.609006
B11 D-Glucosamine	12	0	12	-0.029	0.822	0.32675	0.287271
B12 a-D-Glucose	12	0	12	0.044	0.864	0.389917	0.264329
C1 Glucose-1-Phophate	12	0	12	-0.08	1.908	0.58275	0.738369
C2 Glucuronamide	12	0	12	-0.132	0.364	0.150583	0.1372
C3 D-Glucuronic Acid	12	0	12	-0.145	1.568	0.557417	0.541309
C4 Glycerol	12	0	12	-0.032	1.722	0.784083	0.5693
C5 Glycogen	12	0	12	-0.117	0.946	0.47525	0.318092
C6 m-Inositol	12	0	12	-0.009	0.896	0.417417	0.297995
C7 2-Keto-D-Gluconic Acid	12	0	12	-0.108	1.803	0.757083	0.643884
C8 a-D-Lactose	12	0	12	-0.095	0.376	0.200917	0.13925
C9 Lactulose	12	0	12	-0.109	0.406	0.200667	0.140052
C10 Maltilol	12	0	12	-0.1	0.639	0.280167	0.215576
C11 Maltose	12	0	12	-0.037	0.769	0.375	0.256205
C12 Maltotriose	12	0	12	-0.062	0.812	0.319	0.270802
D1 D-Mannitol	12	0	12	-0.02	1.066	0.360083	0.316337
D2 D-Mannose	12	0	12	-0.101	0.917	0.425667	0.307895
D3 D-Melezitose	12	0	12	-0.115	0.514	0.283333	0.18422
D4 D-Melibiose	12	0	12	-0.116	0.457	0.254417	0.172996
D5 a-Methyl-D-Galactoside	12	0	12	-0.13	0.422	0.2325	0.167242
D6 b-Methyl-D-Galactoside	12	0	12	-0.107	0.494	0.278833	0.187571
D7 a-Methyl-D-Glucoside	12	0	12	-0.083	0.698	0.309583	0.2421
D8 b-Methyl-D-Glucoside	12	0	12	-0.083	1	0.407833	0.332463
D9 Palatinose	12	0	12	-0.026	0.9	0.390917	0.28425
D10 D-Psicose	12	0	12	-0.117	0.786	0.335	0.262758
D11 D-Raffinose	12	0	12	-0.115	0.585	0.338833	0.21196
D12 L-Rhamnose	12	0	12	-0.022	0.421	0.175333	0.123721
E1 D-Ribose	12	0	12	0.102	0.353	0.218583	0.0946961
E2 Salicin	12	0	12	-0.142	1.227	0.436917	0.390391
E3 Sedoheptulosan	12	0	12	-0.16	0.392	0.214333	0.159194
E4 D-Sorbitol	12	0	12	-0.03	1.144	0.5555	0.377608
E5 L-Sorbose	12	0	12	-0.064	0.677	0.345	0.238848
E6 Stachynose	12	0	12	-0.15	0.443	0.236333	0.173299
E7 Sucrose	12	0	12	-0.008	0.972	0.528417	0.323116
E8 D-Tagatose	12	0	12	-0.131	0.344	0.192667	0.134512
E9 D-Trehalose	12	0	12	-0.081	0.965	0.392583	0.314341
E10 Turanose	12	0	12	-0.087	0.527	0.27675	0.183888
E11 Xylitol	12	0	12	-0.081	0.595	0.2685	0.166929
E12 D-Xylose	12	0	12	0.121	0.55	0.2845	0.128509
F1 g-Amino-butyric Acid	12	0	12	-0.025	0.324	0.1595	0.0967889
F2 Bromosuccinic Acid	12	0	12	-0.139	0.29	0.107667	0.113314
F3 Fumaric Acid	12	0	12	-0.158	1.263	0.453667	0.422207
F4 b-Hydroxy-butyric Acid	12	0	12	-0.193	0.38	0.128583	0.14583
F5 g-Hydroxy-butyric Acid	12	0	12	-0.21	0.571	0.26075	0.194466
F6 p-Hydroxyphenyl-acetic acid	12	0	12	-0.178	0.325	0.152833	0.150791
F7 a-Keto-glutaric Acid	12	0	12	-0.154	0.588	0.28	0.182644
F8 D-Lactic Acid Methyl Ester	12	0	12	-0.14	0.408	0.217667	0.154622
F9 L-Lactic Acid	12	0	12	-0.134	1.264	0.435583	0.403796
F10 D-Malic Acid	12	0	12	-0.153	0.428	0.170667	0.14428
F11 L-Malic Acid	12	0	12	-0.163	1.566	0.568167	0.559677
F12 Quinic Acid	12	0	12	-0.039	0.876	0.396667	0.329306
G1 D-Saccharin Acid	12	0	12	-0.018	1.474	0.644167	0.456194
G2 Sebacic Acid	12	0	12	-0.201	0.348	0.0723333	0.146602
G3 Succinamic Acid	12	0	12	-0.172	0.37	0.14475	0.138278
G4 Succinic Acid	12	0	12	-0.154	1.075	0.432083	0.317458
G5 Succinic Acid Mono-Methyl Ester	12	0	12	-0.22	0.327	0.096	0.144524
G6 N-Acetyly-L-Glutamic Acid	12	0	12	-0.153	0.375	0.144083	0.136833
G7 Alaninamide	12	0	12	-0.146	0.389	0.22075	0.159031
G8 L-Alanine	12	0	12	-0.057	1.112	0.608917	0.390883
G9 L-Alanyl-Glycine	12	0	12	-0.093	1.034	0.462167	0.385726
G10 L-Asparagine	12	0	12	-0.069	0.946	0.499417	0.305896
G11 L-Aspartic Acid	12	0	12	-0.095	0.864	0.45425	0.289481
G12 L-Glutamic Acid	12	0	12	0.071	1.094	0.526083	0.301487
H1 Glycyl-L-Glutamic Acid	12	0	12	0.063	0.292	0.165833	0.069333
H2 L-Ornithine	12	0	12	-0.012	0.818	0.31075	0.288017
H3 L-Phenylalanine	12	0	12	-0.105	0.343	0.1735	0.136714
H4 L-Proline	12	0	12	0.031	0.927	0.42225	0.297872
H5 L-Pyroglutamic Acid	12	0	12	-0.066	0.608	0.250417	0.202858
H6 L-Serine	12	0	12	-0.041	0.99	0.4095	0.308864
H7 L-Threonine	12	0	12	-0.057	0.431	0.221583	0.136376
H8 2-Amino Ethanol	12	0	12	-0.092	0.393	0.22325	0.132363
H9 Putrescine	12	0	12	-0.075	0.669	0.313583	0.217585
H10 Adenosine	12	0	12	-0.667	1.049	0.0229167	0.488505
H11 Uridine	12	0	12	-0.04	0.43	0.2065	0.124817
H12 Adenosine-5'-Monophosphate	12	0	12	0.079	0.813	0.214083	0.20973
Variable	Categories	Frequencies	%
Q1	C	3	25
	F	3	25
	IV	3	25
	S	3	25
Correlation matrix:
Variables	Q1-C	Q1-F	Q1-IV	Q1-S	A1 Water	A2 Tween 80	A3 N-Acetyl-D-Galactosamine	A4 N-Acetyl-D-Glucosamine	A5 N-Acetyl-D-Mannosamine	A6 Adonitol	A7 Amygdalin	A8 D-Arabinose	A9 L-Arabinose	A10 D-Arabitol	A11 Arbutin	A12 D-Cellobiose	B1 a- Cyclodextrin	B2 b-Cyclodextrin	B3 Dextrin	B4 i-Erythritol	B5 D-Fructose	B6 L-Fucose	B7 D-Galactose	B8 D-Galacturonic Acid	B9 Gentibiose	B10 D-Gluconic Acid	B11 D-Glucosamine	B12 a-D-Glucose	C1 Glucose-1-Phophate	C2 Glucuronamide	C3 D-Glucuronic Acid	C4 Glycerol	C5 Glycogen	C6 m-Inositol	C7 2-Keto-D-Gluconic Acid	C8 a-D-Lactose	C9 Lactulose	C10 Maltilol	C11 Maltose	C12 Maltotriose	D1 D-Mannitol	D2 D-Mannose	D3 D-Melezitose	D4 D-Melibiose	D5 a-Methyl-D-Galactoside	D6 b-Methyl-D-Galactoside	D7 a-Methyl-D-Glucoside	D8 b-Methyl-D-Glucoside	D9 Palatinose
Q1-C	1	-0.333333	-0.333333	-0.333333	0.311853	0.591192	0.940831	0.906064	0.964717	0.309067	0.21719	0.20995	0.566473	0.477864	0.865002	0.898934	0.290681	0.18467	0.622352	0.161429	0.8007	-0.0568895	0.827454	-0.0330967	0.799762	0.900317	0.914352	0.765957	0.987861	0.253824	0.940501	0.86001	0.316748	0.78229	0.871216	0.160589	0.226767	0.727756	0.742975	0.757113	0.912943	0.767092	0.292422	0.312266	0.20853	0.510633	0.790622	0.828	0.797136
Q1-F	-0.333333	1	-0.333333	-0.333333	0.318645	0.419281	-0.199031	0.0204266	-0.218513	0.606499	0.629938	-0.143169	0.281361	0.234893	0.138892	-0.00826559	-0.512338	0.491894	0.324625	0.635463	0.112388	0.109463	-0.209137	0.0901599	0.0370751	0.0177407	-0.317146	0.264825	-0.25406	-0.22672	-0.224008	0.100186	0.6207	0.148229	0.0938881	0.25153	0.241119	-0.0862491	0.131021	0.259794	-0.152025	0.157988	0.444088	0.330856	0.317903	0.163424	-0.127654	0.0190449	0.066649
Q1-IV	-0.333333	-0.333333	1	-0.333333	-0.165831	-0.32778	-0.354238	-0.445737	-0.380205	-0.387977	-0.361593	-0.0590056	-0.492694	-0.310896	-0.450129	-0.441302	0.0320819	0.0604375	-0.45633	-0.385093	-0.431304	0.21775	-0.184586	0.0399442	-0.3631	-0.359186	-0.262568	-0.46216	-0.321574	0.17471	-0.211754	-0.327392	-0.295579	-0.47504	-0.389991	-0.118006	-0.195192	-0.258747	-0.407185	-0.424577	-0.303255	-0.351883	-0.236774	-0.212922	-0.13281	-0.209504	-0.277932	-0.394502	-0.430478
Q1-S	-0.333333	-0.333333	-0.333333	1	-0.464667	-0.682693	-0.387562	-0.480754	-0.365999	-0.527588	-0.485535	-0.00777594	-0.35514	-0.401861	-0.553765	-0.449366	0.189575	-0.737002	-0.490647	-0.411799	-0.481784	-0.270323	-0.433731	-0.0970075	-0.473737	-0.558872	-0.334638	-0.568622	-0.412227	-0.201814	-0.504738	-0.632804	-0.64187	-0.455479	-0.575113	-0.294113	-0.272694	-0.382759	-0.466811	-0.592329	-0.457663	-0.573197	-0.499735	-0.4302	-0.393622	-0.464552	-0.385037	-0.452543	-0.433307
A1 Water	0.311853	0.318645	-0.165831	-0.464667	1	0.816475	0.550623	0.590784	0.504657	0.784674	0.803091	0.613597	0.799014	0.803798	0.608044	0.663704	0.417623	0.80683	0.841616	0.829718	0.73362	0.665273	0.682365	0.677185	0.756836	0.626794	0.552737	0.729968	0.429575	0.632648	0.553654	0.649723	0.843152	0.741162	0.654632	0.831528	0.798505	0.777819	0.802323	0.728922	0.594247	0.77096	0.884155	0.8756	0.872598	0.8684	0.725177	0.729553	0.765625
A2 Tween 80	0.591192	0.419281	-0.32778	-0.682693	0.816475	1	0.760332	0.862381	0.732163	0.886275	0.882017	0.427216	0.897081	0.872587	0.90142	0.849594	0.193015	0.784301	0.961173	0.834656	0.910425	0.410056	0.760788	0.36875	0.893936	0.875529	0.68504	0.959555	0.695872	0.403007	0.763969	0.907358	0.93246	0.916587	0.902946	0.649433	0.691234	0.800641	0.915616	0.963233	0.809002	0.940933	0.857034	0.811055	0.727739	0.840388	0.776985	0.877954	0.892335
A3 N-Acetyl-D-Galactosamine	0.940831	-0.199031	-0.354238	-0.387562	0.550623	0.760332	1	0.969919	0.996002	0.532812	0.469175	0.452672	0.775135	0.729631	0.92877	0.964972	0.471358	0.393728	0.806937	0.424516	0.927204	0.181384	0.930993	0.197942	0.931942	0.956294	0.967382	0.886627	0.974262	0.446339	0.979198	0.925068	0.531955	0.911157	0.937881	0.402912	0.486385	0.880607	0.889152	0.880702	0.988097	0.900172	0.534042	0.547735	0.45931	0.709692	0.910211	0.951969	0.928195
A4 N-Acetyl-D-Glucosamine	0.906064	0.0204266	-0.445737	-0.480754	0.590784	0.862381	0.969919	1	0.968829	0.665122	0.599049	0.370835	0.830935	0.760768	0.989687	0.982281	0.302477	0.484882	0.88134	0.543549	0.962458	0.162417	0.886946	0.169845	0.946411	0.989305	0.909573	0.961237	0.951365	0.354804	0.951083	0.972651	0.668603	0.957924	0.986255	0.429745	0.510766	0.855232	0.927262	0.956259	0.96909	0.946158	0.618562	0.606022	0.50215	0.736986	0.882194	0.962541	0.949287
A5 N-Acetyl-D-Mannosamine	0.964717	-0.218513	-0.380205	-0.365999	0.504657	0.732163	0.996002	0.968829	1	0.497598	0.423129	0.397933	0.743241	0.679493	0.928563	0.964584	0.421596	0.34512	0.780854	0.378141	0.913589	0.126535	0.916052	0.151063	0.914114	0.956142	0.965293	0.873042	0.987285	0.40276	0.977438	0.921487	0.495876	0.899054	0.936594	0.358088	0.438185	0.856845	0.871915	0.864953	0.977766	0.883072	0.49183	0.506813	0.413783	0.676941	0.896161	0.937649	0.913502
A6 Adonitol	0.309067	0.606499	-0.387977	-0.527588	0.784674	0.886275	0.532812	0.665122	0.497598	1	0.907767	0.372828	0.828579	0.801167	0.716814	0.655485	0.0764202	0.761186	0.876361	0.896201	0.762818	0.440225	0.559879	0.416566	0.709245	0.663987	0.466928	0.812866	0.421417	0.354821	0.502459	0.683404	0.956542	0.791944	0.708397	0.662356	0.723441	0.643959	0.794503	0.815504	0.553902	0.788201	0.872191	0.804964	0.779503	0.768486	0.627408	0.723174	0.731447
A7 Amygdalin	0.21719	0.629938	-0.361593	-0.485535	0.803091	0.882017	0.469175	0.599049	0.423129	0.907767	1	0.550786	0.884953	0.889044	0.653908	0.569942	0.188501	0.786551	0.879004	0.962824	0.730336	0.590052	0.536102	0.560958	0.717421	0.60258	0.408137	0.766616	0.351775	0.438487	0.450823	0.64482	0.952314	0.751596	0.6457	0.784831	0.825675	0.661591	0.771162	0.77494	0.53692	0.763246	0.929591	0.881414	0.824176	0.805062	0.588521	0.677111	0.719194
A8 D-Arabinose	0.20995	-0.143169	-0.0590056	-0.00777594	0.613597	0.427216	0.452672	0.370835	0.397933	0.372828	0.550786	1	0.704858	0.781192	0.310222	0.376552	0.799453	0.399534	0.575913	0.596584	0.543291	0.835226	0.652481	0.860337	0.616791	0.366603	0.551633	0.382554	0.313858	0.892733	0.440918	0.368963	0.421933	0.520527	0.361469	0.833216	0.867749	0.750249	0.591912	0.381892	0.487129	0.537655	0.681657	0.762432	0.759761	0.752057	0.660071	0.561239	0.585887
A9 L-Arabinose	0.566473	0.281361	-0.492694	-0.35514	0.799014	0.897081	0.775135	0.830935	0.743241	0.828579	0.884953	0.704858	1	0.962627	0.832917	0.815839	0.429109	0.653426	0.971823	0.871815	0.929209	0.561347	0.819042	0.589795	0.929832	0.818082	0.752487	0.893184	0.672653	0.599699	0.739396	0.826371	0.850483	0.93443	0.838862	0.798059	0.864873	0.902053	0.947235	0.888144	0.803642	0.925464	0.899741	0.897392	0.823586	0.912654	0.858304	0.906649	0.931812
A10 D-Arabitol	0.477864	0.234893	-0.310896	-0.401861	0.803798	0.872587	0.729631	0.760768	0.679493	0.801167	0.889044	0.781192	0.962627	1	0.754415	0.735922	0.551602	0.679493	0.926576	0.861283	0.869244	0.641835	0.795227	0.623816	0.885189	0.7482	0.702655	0.83001	0.599127	0.659495	0.701421	0.761488	0.830096	0.869364	0.763531	0.807767	0.885105	0.87606	0.88868	0.834531	0.777403	0.874366	0.892043	0.892268	0.830875	0.898641	0.814279	0.85543	0.873545
A11 Arbutin	0.865002	0.138892	-0.450129	-0.553765	0.608044	0.90142	0.92877	0.989687	0.928563	0.716814	0.653908	0.310222	0.832917	0.754415	1	0.967348	0.192839	0.543771	0.896653	0.587661	0.957088	0.16023	0.847146	0.156945	0.932945	0.987314	0.856365	0.978114	0.91669	0.308134	0.918726	0.982369	0.733875	0.956784	0.991928	0.438022	0.509993	0.823527	0.9252	0.97474	0.93617	0.951899	0.654536	0.6252	0.518717	0.737949	0.848871	0.945574	0.937561
A12 D-Cellobiose	0.898934	-0.00826559	-0.441302	-0.449366	0.663704	0.849594	0.964972	0.982281	0.964584	0.655485	0.569942	0.376552	0.815839	0.735922	0.967348	1	0.33799	0.481266	0.879568	0.535098	0.955091	0.179484	0.89946	0.209044	0.944934	0.977521	0.919793	0.949718	0.940622	0.387901	0.944374	0.958489	0.658826	0.954117	0.97558	0.453598	0.511456	0.872439	0.934941	0.938715	0.95626	0.940715	0.62138	0.61555	0.52638	0.752306	0.902495	0.965766	0.955903
B1 a- Cyclodextrin	0.290681	-0.512338	0.0320819	0.189575	0.417623	0.193015	0.471358	0.302477	0.421596	0.0764202	0.188501	0.799453	0.429109	0.551602	0.192839	0.33799	1	0.109822	0.326878	0.201275	0.357502	0.448176	0.536658	0.478842	0.447548	0.266822	0.523914	0.233431	0.337763	0.642	0.415926	0.215908	0.0624683	0.337423	0.228386	0.424842	0.478809	0.568494	0.384855	0.240759	0.485848	0.321026	0.273685	0.363435	0.361393	0.429492	0.502636	0.424597	0.422592
B2 b-Cyclodextrin	0.18467	0.491894	0.0604375	-0.737002	0.80683	0.784301	0.393728	0.484882	0.34512	0.761186	0.786551	0.399534	0.653426	0.679493	0.543771	0.481266	0.109822	1	0.706818	0.778484	0.601788	0.591784	0.50599	0.517911	0.611012	0.545625	0.357289	0.657144	0.314385	0.458361	0.444787	0.596678	0.850698	0.578717	0.575495	0.690063	0.654538	0.576219	0.634945	0.683201	0.467772	0.66999	0.808212	0.754551	0.753452	0.717462	0.518562	0.562194	0.587347
B3 Dextrin	0.622352	0.324625	-0.45633	-0.490647	0.841616	0.961173	0.806937	0.88134	0.780854	0.876361	0.879004	0.575913	0.971823	0.926576	0.896653	0.879568	0.326878	0.706818	1	0.865231	0.960334	0.491811	0.834154	0.502911	0.94615	0.882091	0.7634	0.953882	0.723086	0.525893	0.787818	0.89461	0.904135	0.968772	0.907325	0.74969	0.800062	0.892078	0.971215	0.947361	0.834132	0.964746	0.898295	0.880498	0.808134	0.916698	0.871347	0.935664	0.956251
B4 i-Erythritol	0.161429	0.635463	-0.385093	-0.411799	0.829718	0.834656	0.424516	0.543549	0.378141	0.896201	0.962824	0.596584	0.871815	0.861283	0.587661	0.535098	0.201275	0.778484	0.865231	1	0.710471	0.649546	0.527106	0.652358	0.689089	0.543995	0.385297	0.721994	0.29581	0.494174	0.401389	0.59359	0.928493	0.723321	0.597305	0.837211	0.860889	0.659846	0.746746	0.716057	0.474776	0.734584	0.939209	0.90626	0.876915	0.826625	0.594334	0.653833	0.699413
B5 D-Fructose	0.8007	0.112388	-0.431304	-0.481784	0.73362	0.910425	0.927204	0.962458	0.913589	0.762818	0.730336	0.543291	0.929209	0.869244	0.957088	0.955091	0.357502	0.601788	0.960334	0.710471	1	0.400163	0.929423	0.416874	0.988501	0.963159	0.898168	0.964534	0.874693	0.538969	0.916378	0.960988	0.786807	0.99433	0.972051	0.649521	0.713483	0.937804	0.985529	0.954822	0.932484	0.990848	0.792235	0.78899	0.711223	0.884916	0.946691	0.99277	0.993441
B6 L-Fucose	-0.0568895	0.109463	0.21775	-0.270323	0.665273	0.410056	0.181384	0.162417	0.126535	0.440225	0.590052	0.835226	0.561347	0.641835	0.16023	0.179484	0.448176	0.591784	0.491811	0.649546	0.400163	1	0.500316	0.967197	0.457667	0.222481	0.313894	0.255258	0.0691742	0.906184	0.249489	0.265586	0.548571	0.379904	0.23886	0.924606	0.886717	0.607893	0.478655	0.259828	0.233665	0.446656	0.778631	0.831165	0.879817	0.765111	0.526227	0.394444	0.426697
B7 D-Galactose	0.827454	-0.209137	-0.184586	-0.433731	0.682365	0.760788	0.930993	0.886946	0.916052	0.559879	0.536102	0.652481	0.819042	0.795227	0.847146	0.89946	0.536658	0.50599	0.834154	0.527106	0.929423	0.500316	1	0.506397	0.955169	0.907633	0.971655	0.826665	0.88955	0.72364	0.953541	0.893263	0.604311	0.905722	0.893691	0.653651	0.698678	0.976694	0.924678	0.819959	0.929695	0.923671	0.699459	0.739351	0.686591	0.87463	0.988228	0.955201	0.941548
B8 D-Galacturonic Acid	-0.0330967	0.0901599	0.0399442	-0.0970075	0.677185	0.36875	0.197942	0.169845	0.151063	0.416566	0.560958	0.860337	0.589795	0.623816	0.156945	0.209044	0.478842	0.517911	0.502911	0.652358	0.416874	0.967197	0.506397	1	0.47068	0.216438	0.339079	0.254848	0.0796764	0.905135	0.23623	0.247885	0.509584	0.400164	0.235583	0.9395	0.895736	0.630995	0.497219	0.246368	0.22755	0.44179	0.76493	0.82826	0.881929	0.766254	0.55564	0.414369	0.456632
B9 Gentibiose	0.799762	0.0370751	-0.3631	-0.473737	0.756836	0.893936	0.931942	0.946411	0.914114	0.709245	0.717421	0.616791	0.929832	0.885189	0.932945	0.944934	0.447548	0.611012	0.94615	0.689089	0.988501	0.457667	0.955169	0.47068	1	0.953819	0.92042	0.941125	0.878243	0.607588	0.930053	0.951435	0.755187	0.977454	0.955236	0.684354	0.736974	0.968061	0.984828	0.936251	0.9489	0.985548	0.793309	0.803441	0.722066	0.900284	0.960011	0.988939	0.993912
B10 D-Gluconic Acid	0.900317	0.0177407	-0.359186	-0.558872	0.626794	0.875529	0.956294	0.989305	0.956142	0.663987	0.60258	0.366603	0.818082	0.7482	0.987314	0.977521	0.266822	0.545625	0.882091	0.543995	0.963159	0.222481	0.907633	0.216438	0.953819	1	0.912596	0.956593	0.950509	0.401836	0.96424	0.989076	0.695365	0.955073	0.996267	0.473532	0.53133	0.872288	0.936677	0.955046	0.962881	0.959917	0.652525	0.641564	0.544162	0.773474	0.899578	0.962611	0.952033
B11 D-Glucosamine	0.914352	-0.317146	-0.262568	-0.334638	0.552737	0.68504	0.967382	0.909573	0.965293	0.466928	0.408137	0.551633	0.752487	0.702655	0.856365	0.919793	0.523914	0.357289	0.7634	0.385297	0.898168	0.313894	0.971655	0.339079	0.92042	0.912596	1	0.804688	0.948256	0.602982	0.969677	0.878566	0.475361	0.877328	0.888119	0.490123	0.554822	0.924951	0.882157	0.797286	0.948171	0.87785	0.551785	0.593863	0.523898	0.755907	0.951671	0.933933	0.908928
B12 a-D-Glucose	0.765957	0.264825	-0.46216	-0.568622	0.729968	0.959555	0.886627	0.961237	0.873042	0.812866	0.766616	0.382554	0.893184	0.83001	0.978114	0.949718	0.233431	0.657144	0.953882	0.721994	0.964534	0.255258	0.826665	0.254848	0.941125	0.956593	0.804688	1	0.840161	0.347842	0.865785	0.962792	0.829608	0.966521	0.972601	0.538353	0.600814	0.836445	0.945704	0.996511	0.905669	0.966203	0.751535	0.715175	0.620831	0.795204	0.840852	0.945061	0.948549
C1 Glucose-1-Phophate	0.987861	-0.25406	-0.321574	-0.412227	0.429575	0.695872	0.974262	0.951365	0.987285	0.421417	0.351775	0.313858	0.672653	0.599127	0.91669	0.940622	0.337763	0.314385	0.723086	0.29581	0.874693	0.0691742	0.88955	0.0796764	0.878243	0.950509	0.948256	0.840161	1	0.347828	0.978399	0.919814	0.440671	0.855493	0.926875	0.289383	0.35576	0.810406	0.827011	0.834966	0.960945	0.851261	0.425861	0.442349	0.338208	0.623028	0.855989	0.895502	0.870442
C2 Glucuronamide	0.253824	-0.22672	0.17471	-0.201814	0.632648	0.403007	0.446339	0.354804	0.40276	0.354821	0.438487	0.892733	0.599699	0.659495	0.308134	0.387901	0.642	0.458361	0.525893	0.494174	0.538969	0.906184	0.72364	0.905135	0.607588	0.401836	0.602982	0.347842	0.347828	1	0.499441	0.410815	0.429322	0.507008	0.393005	0.850272	0.842918	0.776527	0.597907	0.345313	0.46058	0.55997	0.692513	0.77235	0.813262	0.797519	0.729397	0.572185	0.575565
C3 D-Glucuronic Acid	0.940501	-0.224008	-0.211754	-0.504738	0.553654	0.763969	0.979198	0.951083	0.977438	0.502459	0.450823	0.440918	0.739396	0.701421	0.918726	0.944374	0.415926	0.444787	0.787818	0.401389	0.916378	0.249489	0.953541	0.23623	0.930053	0.96424	0.969677	0.865785	0.978399	0.499441	1	0.944477	0.540761	0.892649	0.94368	0.435535	0.493932	0.888903	0.882571	0.864448	0.979404	0.907344	0.553567	0.572759	0.486525	0.739444	0.919771	0.93857	0.914916
C4 Glycerol	0.86001	0.100186	-0.327392	-0.632804	0.649723	0.907358	0.925068	0.972651	0.921487	0.683404	0.64482	0.368963	0.826371	0.761488	0.982369	0.958489	0.215908	0.596678	0.89461	0.59359	0.960988	0.265586	0.893263	0.247885	0.951435	0.989076	0.878566	0.962792	0.919814	0.410815	0.944477	1	0.738728	0.94823	0.99323	0.505608	0.553416	0.863716	0.931867	0.958223	0.941641	0.969473	0.68997	0.672485	0.574211	0.789761	0.88342	0.95137	0.945069
C5 Glycogen	0.316748	0.6207	-0.295579	-0.64187	0.843152	0.93246	0.531955	0.668603	0.495876	0.956542	0.952314	0.421933	0.850483	0.830096	0.733875	0.658826	0.0624683	0.850698	0.904135	0.928493	0.786807	0.548571	0.604311	0.509584	0.755187	0.695365	0.475361	0.829608	0.440671	0.429322	0.540761	0.738728	1	0.804051	0.740419	0.75369	0.775263	0.691092	0.819237	0.83344	0.580891	0.828618	0.936822	0.876395	0.838873	0.838021	0.65841	0.738801	0.765407
C6 m-Inositol	0.78229	0.148229	-0.47504	-0.455479	0.741162	0.916587	0.911157	0.957924	0.899054	0.791944	0.751596	0.520527	0.93443	0.869364	0.956784	0.954117	0.337423	0.578717	0.968772	0.723321	0.99433	0.379904	0.905722	0.400164	0.977454	0.955073	0.877328	0.966521	0.855493	0.507008	0.892649	0.94823	0.804051	1	0.966255	0.645066	0.712842	0.922313	0.988496	0.95665	0.915358	0.984167	0.799232	0.791733	0.710743	0.878876	0.931723	0.98618	0.989157
C7 2-Keto-D-Gluconic Acid	0.871216	0.0938881	-0.389991	-0.575113	0.654632	0.902946	0.937881	0.986255	0.936594	0.708397	0.6457	0.361469	0.838862	0.763531	0.991928	0.97558	0.228386	0.575495	0.907325	0.597305	0.972051	0.23886	0.893691	0.235583	0.955236	0.996267	0.888119	0.972601	0.926875	0.393005	0.94368	0.99323	0.740419	0.966255	1	0.500284	0.555321	0.867755	0.945861	0.967788	0.945261	0.970744	0.68865	0.671453	0.576221	0.791273	0.894108	0.964152	0.957614
C8 a-D-Lactose	0.160589	0.25153	-0.118006	-0.294113	0.831528	0.649433	0.402912	0.429745	0.358088	0.662356	0.784831	0.833216	0.798059	0.807767	0.438022	0.453598	0.424842	0.690063	0.74969	0.837211	0.649521	0.924606	0.653651	0.9395	0.684354	0.473532	0.490123	0.538353	0.289383	0.850272	0.435535	0.505608	0.75369	0.645066	0.500284	1	0.976065	0.777536	0.722877	0.534971	0.447372	0.679043	0.932349	0.967636	0.97618	0.917538	0.705989	0.629661	0.675831
C9 Lactulose	0.226767	0.241119	-0.195192	-0.272694	0.798505	0.691234	0.486385	0.510766	0.438185	0.723441	0.825675	0.867749	0.864873	0.885105	0.509993	0.511456	0.478809	0.654538	0.800062	0.860889	0.713483	0.886717	0.698678	0.895736	0.736974	0.53133	0.554822	0.600814	0.35576	0.842918	0.493932	0.553416	0.775263	0.712842	0.555321	0.976065	1	0.817065	0.77344	0.598122	0.522145	0.73019	0.941591	0.970771	0.968263	0.928752	0.750391	0.696539	0.729066
C10 Maltilol	0.727756	-0.0862491	-0.258747	-0.382759	0.777819	0.800641	0.880607	0.855232	0.856845	0.643959	0.661591	0.750249	0.902053	0.87606	0.823527	0.872439	0.568494	0.576219	0.892078	0.659846	0.937804	0.607893	0.976694	0.630995	0.968061	0.872288	0.924951	0.836445	0.810406	0.776527	0.888903	0.863716	0.691092	0.922313	0.867755	0.777536	0.817065	1	0.955487	0.830161	0.890208	0.935759	0.807497	0.845481	0.79503	0.938045	0.984781	0.953999	0.957654
C11 Maltose	0.742975	0.131021	-0.407185	-0.466811	0.802323	0.915616	0.889152	0.927262	0.871915	0.794503	0.771162	0.591912	0.947235	0.88868	0.9252	0.934941	0.384855	0.634945	0.971215	0.746746	0.985529	0.478655	0.924678	0.497219	0.984828	0.936677	0.882157	0.945704	0.827011	0.597907	0.882571	0.931867	0.819237	0.988496	0.945861	0.722877	0.77344	0.955487	1	0.940272	0.901102	0.98729	0.846407	0.847363	0.775421	0.922831	0.949734	0.981546	0.988857
C12 Maltotriose	0.757113	0.259794	-0.424577	-0.592329	0.728922	0.963233	0.880702	0.956259	0.864953	0.815504	0.77494	0.381892	0.888144	0.834531	0.97474	0.938715	0.240759	0.683201	0.947361	0.716057	0.954822	0.259828	0.819959	0.246368	0.936251	0.955046	0.797286	0.996511	0.834966	0.345313	0.864448	0.958223	0.83344	0.95665	0.967788	0.534971	0.598122	0.830161	0.940272	1	0.907256	0.961276	0.751789	0.713345	0.616336	0.789972	0.82847	0.935408	0.938319
D1 D-Mannitol	0.912943	-0.152025	-0.303255	-0.457663	0.594247	0.809002	0.988097	0.96909	0.977766	0.553902	0.53692	0.487129	0.803642	0.777403	0.93617	0.95626	0.485848	0.467772	0.834132	0.474776	0.932484	0.233665	0.929695	0.22755	0.9489	0.962881	0.948171	0.905669	0.960945	0.46058	0.979404	0.941641	0.580891	0.915358	0.945261	0.447372	0.522145	0.890208	0.901102	0.907256	1	0.917901	0.58094	0.592145	0.490858	0.73855	0.899337	0.949946	0.935208
D2 D-Mannose	0.767092	0.157988	-0.351883	-0.573197	0.77096	0.940933	0.900172	0.946158	0.883072	0.788201	0.763246	0.537655	0.925464	0.874366	0.951899	0.940715	0.321026	0.66999	0.964746	0.734584	0.990848	0.446656	0.923671	0.44179	0.985548	0.959917	0.87785	0.966203	0.851261	0.55997	0.907344	0.969473	0.828618	0.984167	0.970744	0.679043	0.73019	0.935759	0.98729	0.961276	0.917901	1	0.828302	0.819032	0.741763	0.902702	0.935427	0.980994	0.982428
D3 D-Melezitose	0.292422	0.444088	-0.236774	-0.499735	0.884155	0.857034	0.534042	0.618562	0.49183	0.872191	0.929591	0.681657	0.899741	0.892043	0.654536	0.62138	0.273685	0.808212	0.898295	0.939209	0.792235	0.778631	0.699459	0.76493	0.793309	0.652525	0.551785	0.751535	0.425861	0.692513	0.553567	0.68997	0.936822	0.799232	0.68865	0.932349	0.941591	0.807497	0.846407	0.751789	0.58094	0.828302	1	0.987792	0.966857	0.946999	0.754124	0.758135	0.792733
D4 D-Melibiose	0.312266	0.330856	-0.212922	-0.4302	0.8756	0.811055	0.547735	0.606022	0.506813	0.804964	0.881414	0.762432	0.897392	0.892268	0.6252	0.61555	0.363435	0.754551	0.880498	0.90626	0.78899	0.831165	0.739351	0.82826	0.803441	0.641564	0.593863	0.715175	0.442349	0.77235	0.572759	0.672485	0.876395	0.791733	0.671453	0.967636	0.970771	0.845481	0.847363	0.713345	0.592145	0.819032	0.987792	1	0.980134	0.969872	0.788944	0.762138	0.798924
D5 a-Methyl-D-Galactoside	0.20853	0.317903	-0.13281	-0.393622	0.872598	0.727739	0.45931	0.50215	0.413783	0.779503	0.824176	0.759761	0.823586	0.830875	0.518717	0.52638	0.361393	0.753452	0.808134	0.876915	0.711223	0.879817	0.686591	0.881929	0.722066	0.544162	0.523898	0.620831	0.338208	0.813262	0.486525	0.574211	0.838873	0.710743	0.576221	0.97618	0.968263	0.79503	0.775421	0.616336	0.490858	0.741763	0.966857	0.980134	1	0.942677	0.746487	0.691733	0.722979
D6 b-Methyl-D-Galactoside	0.510633	0.163424	-0.209504	-0.464552	0.8684	0.840388	0.709692	0.736986	0.676941	0.768486	0.805062	0.752057	0.912654	0.898641	0.737949	0.752306	0.429492	0.717462	0.916698	0.826625	0.884916	0.765111	0.87463	0.766254	0.900284	0.773474	0.755907	0.795204	0.623028	0.797519	0.739444	0.789761	0.838021	0.878876	0.791273	0.917538	0.928752	0.938045	0.922831	0.789972	0.73855	0.902702	0.946999	0.969872	0.942677	1	0.908561	0.873996	0.896375
D7 a-Methyl-D-Glucoside	0.790622	-0.127654	-0.277932	-0.385037	0.725177	0.776985	0.910211	0.882194	0.896161	0.627408	0.588521	0.660071	0.858304	0.814279	0.848871	0.902495	0.502636	0.518562	0.871347	0.594334	0.946691	0.526227	0.988228	0.55564	0.960011	0.899578	0.951671	0.840852	0.855989	0.729397	0.919771	0.88342	0.65841	0.931723	0.894108	0.705989	0.750391	0.984781	0.949734	0.82847	0.899337	0.935427	0.754124	0.788944	0.746487	0.908561	1	0.967255	0.959629
D8 b-Methyl-D-Glucoside	0.828	0.0190449	-0.394502	-0.452543	0.729553	0.877954	0.951969	0.962541	0.937649	0.723174	0.677111	0.561239	0.906649	0.85543	0.945574	0.965766	0.424597	0.562194	0.935664	0.653833	0.99277	0.394444	0.955201	0.414369	0.988939	0.962611	0.933933	0.945061	0.895502	0.572185	0.93857	0.95137	0.738801	0.98618	0.964152	0.629661	0.696539	0.953999	0.981546	0.935408	0.949946	0.980994	0.758135	0.762138	0.691733	0.873996	0.967255	1	0.993215
D9 Palatinose	0.797136	0.066649	-0.430478	-0.433307	0.765625	0.892335	0.928195	0.949287	0.913502	0.731447	0.719194	0.585887	0.931812	0.873545	0.937561	0.955903	0.422592	0.587347	0.956251	0.699413	0.993441	0.426697	0.941548	0.456632	0.993912	0.952033	0.908928	0.948549	0.870442	0.575565	0.914916	0.945069	0.765407	0.989157	0.957614	0.675831	0.729066	0.957654	0.988857	0.938319	0.935208	0.982428	0.792733	0.798924	0.722979	0.896375	0.959629	0.993215	1
D10 D-Psicose	0.78335	-0.0114748	-0.299876	-0.471999	0.779418	0.862865	0.921362	0.918981	0.901862	0.702206	0.681825	0.638437	0.905954	0.865502	0.900457	0.930784	0.469499	0.623235	0.925972	0.669619	0.977003	0.510888	0.975663	0.526979	0.989676	0.935431	0.931958	0.909354	0.861425	0.677182	0.92707	0.92932	0.743036	0.962321	0.93509	0.713897	0.758122	0.983964	0.979384	0.903037	0.927769	0.975563	0.801014	0.816628	0.760011	0.920577	0.984671	0.986744	0.985395
D11 D-Raffinose	0.440498	0.434808	-0.265058	-0.610249	0.868377	0.937097	0.648608	0.743917	0.61399	0.903476	0.926529	0.588209	0.922352	0.896745	0.784972	0.737534	0.215252	0.831595	0.945475	0.908528	0.870479	0.659891	0.760385	0.633004	0.864698	0.776932	0.641704	0.85879	0.564713	0.613607	0.670813	0.8125	0.963131	0.875021	0.808485	0.848614	0.870228	0.839674	0.908844	0.862145	0.694014	0.909631	0.9759	0.949073	0.903838	0.93833	0.800741	0.836921	0.860407
D12 L-Rhamnose	-0.144597	0.768478	-0.203086	-0.420795	0.738013	0.685808	0.119073	0.269906	0.0658691	0.810799	0.910949	0.404333	0.650045	0.675834	0.346028	0.256895	0.0479461	0.806047	0.64857	0.894493	0.426431	0.570032	0.216724	0.5295	0.417041	0.287794	0.0597921	0.504651	-0.00516685	0.295202	0.108802	0.338888	0.852932	0.452821	0.340189	0.701587	0.69385	0.376165	0.496827	0.52448	0.20336	0.480832	0.812207	0.749265	0.732463	0.603589	0.279072	0.361867	0.418734
E1 D-Ribose	-0.107725	0.355015	-0.328481	0.0811917	0.719258	0.466907	0.193962	0.213688	0.131145	0.554854	0.725424	0.741762	0.6648	0.715591	0.204444	0.2461	0.578755	0.501486	0.568187	0.764976	0.386279	0.620294	0.295293	0.682274	0.42466	0.181454	0.182707	0.369094	0.00870434	0.496057	0.110452	0.191372	0.559859	0.405289	0.210517	0.729782	0.743931	0.475587	0.462275	0.370763	0.247256	0.3848	0.676646	0.687831	0.685573	0.577117	0.355711	0.370475	0.432427
E2 Salicin	0.888311	-0.104909	-0.274307	-0.509096	0.653013	0.840502	0.974274	0.964008	0.96259	0.594603	0.586486	0.533154	0.839078	0.804674	0.940005	0.955663	0.45334	0.540878	0.86885	0.537477	0.958042	0.339291	0.961331	0.33316	0.976373	0.972759	0.956001	0.916782	0.94752	0.544581	0.983083	0.963111	0.642842	0.937194	0.960487	0.544411	0.602345	0.932771	0.935889	0.916522	0.9889	0.95383	0.663145	0.676142	0.584932	0.811037	0.938462	0.97029	0.960551
E3 Sedoheptulosan	0.13763	0.28031	-0.0227278	-0.395211	0.83618	0.682358	0.401695	0.429766	0.346648	0.688981	0.818657	0.82985	0.793035	0.83905	0.443305	0.437125	0.437229	0.76762	0.748597	0.850044	0.642746	0.934546	0.643722	0.913169	0.680233	0.475197	0.468357	0.55104	0.277545	0.841962	0.439903	0.514157	0.785141	0.631781	0.50021	0.983138	0.969578	0.761511	0.708938	0.55699	0.460343	0.682143	0.939685	0.961112	0.971063	0.906798	0.681677	0.622035	0.661197
E4 D-Sorbitol	0.661405	0.371292	-0.450607	-0.58209	0.780465	0.979187	0.804825	0.902781	0.787328	0.847627	0.859574	0.449269	0.930065	0.870508	0.934696	0.886676	0.196149	0.716168	0.980044	0.821652	0.951032	0.39018	0.799012	0.384877	0.931536	0.911162	0.736943	0.975236	0.75405	0.40974	0.800874	0.933341	0.90123	0.956474	0.936904	0.662585	0.704834	0.839012	0.946795	0.97161	0.841579	0.962351	0.849576	0.816957	0.723949	0.860284	0.824908	0.915598	0.937904
E5 L-Sorbose	0.297916	0.591624	-0.437616	-0.451923	0.844311	0.883357	0.519309	0.644187	0.486923	0.906992	0.957807	0.546793	0.904136	0.859397	0.695472	0.643464	0.142246	0.750693	0.919078	0.967145	0.795261	0.616866	0.61765	0.629698	0.770118	0.658453	0.487551	0.79609	0.419041	0.502093	0.510164	0.700235	0.959861	0.815494	0.7073	0.841015	0.858259	0.732385	0.832545	0.786264	0.56008	0.817412	0.961872	0.928389	0.886524	0.878744	0.689763	0.744416	0.789083
E6 Stachynose	0.182102	0.390882	-0.122948	-0.450036	0.878033	0.774133	0.449844	0.506321	0.396528	0.78508	0.890004	0.76989	0.847145	0.877934	0.530773	0.511772	0.37413	0.811455	0.825479	0.921871	0.707412	0.86945	0.653817	0.850608	0.726218	0.543041	0.481467	0.646989	0.323626	0.762124	0.474946	0.58675	0.869817	0.702594	0.577165	0.966705	0.961788	0.771479	0.762792	0.648904	0.507222	0.743928	0.975824	0.979101	0.977419	0.925658	0.699872	0.676515	0.717022
E7 Sucrose	0.683522	0.314	-0.413846	-0.583677	0.789158	0.968583	0.826842	0.911957	0.810328	0.859157	0.8393	0.474852	0.931844	0.872482	0.939135	0.902598	0.212344	0.698747	0.982254	0.802418	0.968947	0.435907	0.846366	0.429535	0.948309	0.926581	0.783747	0.968363	0.774166	0.483924	0.829914	0.942208	0.901441	0.976152	0.948888	0.69217	0.739004	0.878819	0.97221	0.963299	0.851177	0.981234	0.869018	0.84197	0.763471	0.895713	0.876461	0.943986	0.956322
E8 D-Tagatose	0.0672455	0.360137	-0.0313812	-0.396001	0.801835	0.657406	0.323056	0.375255	0.272105	0.710908	0.823123	0.772678	0.762363	0.789798	0.402458	0.379392	0.322881	0.76257	0.715546	0.854547	0.594556	0.928561	0.575798	0.90544	0.623609	0.424783	0.401474	0.51052	0.207991	0.805257	0.366314	0.46835	0.794764	0.590295	0.455259	0.974934	0.958204	0.704428	0.672978	0.517717	0.379247	0.643733	0.940933	0.954028	0.96727	0.875513	0.624128	0.565925	0.605023
E9 D-Trehalose	0.826979	0.028296	-0.373923	-0.481352	0.746541	0.891283	0.949047	0.96273	0.934323	0.718166	0.686979	0.5616	0.908037	0.857379	0.94882	0.966857	0.420123	0.592959	0.940433	0.661806	0.993252	0.404837	0.956291	0.42045	0.994689	0.968259	0.93014	0.951454	0.89753	0.572414	0.942918	0.961044	0.748285	0.984193	0.969857	0.640061	0.69683	0.95651	0.983687	0.943908	0.954872	0.986439	0.766634	0.770907	0.696153	0.880864	0.96402	0.997732	0.995356
E10 Turanose	0.220532	0.473037	-0.247313	-0.446256	0.916065	0.828766	0.483513	0.563987	0.43622	0.875791	0.925766	0.687215	0.87962	0.87665	0.597669	0.583261	0.30266	0.809841	0.875698	0.952186	0.748666	0.780712	0.65038	0.78101	0.750423	0.592018	0.498862	0.715928	0.356095	0.682295	0.488095	0.629042	0.925963	0.7588	0.631903	0.9332	0.936329	0.77333	0.811657	0.71399	0.527473	0.783991	0.990283	0.97605	0.969263	0.921601	0.713465	0.717738	0.755382
E11 Xylitol	0.443729	0.0945257	-0.0921174	-0.446137	0.863748	0.804063	0.691888	0.680572	0.636602	0.684446	0.798164	0.847129	0.887798	0.943343	0.664858	0.684313	0.639103	0.760802	0.854001	0.788747	0.81078	0.76246	0.825375	0.739933	0.861922	0.700929	0.709935	0.746583	0.569149	0.796997	0.700912	0.717941	0.762016	0.789873	0.705698	0.866486	0.891507	0.899797	0.846474	0.757548	0.749891	0.833331	0.877611	0.89904	0.865127	0.917811	0.826075	0.812128	0.834195
E12 D-Xylose	0.585773	0.287021	-0.471591	-0.401204	0.845501	0.926789	0.801583	0.852605	0.764523	0.848804	0.856028	0.602882	0.953864	0.93631	0.851053	0.858587	0.465032	0.680663	0.964853	0.839249	0.912778	0.42562	0.78514	0.44488	0.909453	0.829473	0.734059	0.929398	0.686247	0.476971	0.746352	0.830962	0.843029	0.921944	0.849371	0.682323	0.749356	0.853011	0.925449	0.927463	0.831452	0.909661	0.829578	0.809917	0.737476	0.841794	0.814252	0.89967	0.917583
F1 g-Amino-butyric Acid	0.0155757	0.00519191	0.300092	-0.32086	0.615648	0.453514	0.290666	0.235697	0.212156	0.38904	0.577611	0.827881	0.545468	0.717877	0.207624	0.22187	0.706837	0.611051	0.460889	0.560823	0.374156	0.779179	0.464982	0.689286	0.461311	0.252247	0.331689	0.315627	0.145443	0.729712	0.311791	0.280596	0.45924	0.344539	0.245952	0.6932	0.713223	0.551654	0.429085	0.347707	0.380311	0.420141	0.615269	0.648035	0.649091	0.600636	0.428434	0.38559	0.400349
F2 Bromosuccinic Acid	-0.0762777	0.0886949	0.175616	-0.188033	0.646164	0.369999	0.169637	0.136166	0.111436	0.376807	0.572242	0.877106	0.560873	0.63973	0.126584	0.153454	0.514474	0.57297	0.461446	0.630491	0.370145	0.979802	0.471408	0.969274	0.442575	0.185121	0.296825	0.228803	0.0483743	0.896069	0.219451	0.229106	0.492713	0.342725	0.198097	0.906502	0.86839	0.593288	0.446895	0.233627	0.22606	0.411415	0.738658	0.794607	0.83687	0.721082	0.492972	0.366914	0.406238
F3 Fumaric Acid	0.87362	-0.416576	0.0509414	-0.507985	0.427262	0.612511	0.894994	0.818328	0.886972	0.295736	0.296873	0.481469	0.593439	0.610848	0.769055	0.798836	0.505166	0.379983	0.618843	0.23447	0.775813	0.292301	0.90468	0.23836	0.822763	0.844549	0.917599	0.698731	0.907913	0.55936	0.947893	0.828446	0.365579	0.732307	0.80647	0.372049	0.420814	0.817118	0.740001	0.708969	0.911656	0.778506	0.42648	0.468294	0.389578	0.642773	0.832015	0.811854	0.779371
F4 b-Hydroxy-butyric Acid	-0.0671957	0.162993	0.038939	-0.134736	0.640635	0.387059	0.172697	0.163664	0.123116	0.451647	0.610094	0.852959	0.604946	0.64615	0.160734	0.17741	0.426022	0.548457	0.507709	0.687208	0.412136	0.974377	0.475877	0.988731	0.459564	0.207543	0.302578	0.259142	0.0536067	0.880472	0.212451	0.245563	0.544001	0.394704	0.229637	0.940135	0.911009	0.6061	0.486881	0.255642	0.210363	0.440873	0.785674	0.838298	0.885249	0.758877	0.524304	0.398524	0.43991
F5 g-Hydroxy-butyric Acid	0.214738	-0.0540076	0.344976	-0.505707	0.685911	0.524399	0.411372	0.368769	0.362206	0.472613	0.534166	0.758204	0.576578	0.667033	0.358535	0.382149	0.463191	0.660523	0.56358	0.563422	0.548699	0.918373	0.694356	0.842081	0.601687	0.444685	0.530985	0.409775	0.32835	0.926795	0.50776	0.476361	0.579203	0.514512	0.445187	0.845282	0.821464	0.729146	0.599769	0.420589	0.453755	0.599969	0.761644	0.806575	0.84889	0.821526	0.687716	0.562149	0.562414
F6 p-Hydroxyphenyl-acetic acid	0.0499882	0.39524	-0.0793147	-0.365914	0.824725	0.654638	0.301949	0.35941	0.252328	0.677391	0.828737	0.744274	0.750382	0.7762	0.391071	0.369979	0.319558	0.772899	0.718331	0.867234	0.583363	0.899411	0.54212	0.892933	0.611087	0.410773	0.35173	0.510788	0.18746	0.74642	0.341218	0.456302	0.795396	0.578488	0.44571	0.970023	0.931566	0.67555	0.649802	0.513803	0.365913	0.621001	0.928382	0.940148	0.951854	0.863921	0.59584	0.546763	0.603852
F7 a-Keto-glutaric Acid	-0.079239	0.245421	0.471032	-0.637214	0.625717	0.472511	0.116746	0.145172	0.0644741	0.488059	0.563532	0.538191	0.414057	0.5168	0.185772	0.148733	0.156346	0.738825	0.429778	0.579806	0.337847	0.877919	0.412734	0.75385	0.376125	0.240299	0.211263	0.269352	0.0477408	0.729316	0.239357	0.308334	0.616949	0.313698	0.260823	0.766777	0.709042	0.47125	0.404549	0.289056	0.187976	0.427023	0.725672	0.729706	0.782131	0.669985	0.412649	0.321739	0.333654
F8 D-Lactic Acid Methyl Ester	0.0623998	0.373099	0.0480998	-0.483598	0.842214	0.688946	0.326753	0.376056	0.269651	0.707747	0.826235	0.750818	0.740345	0.795027	0.404952	0.385227	0.341668	0.82133	0.719683	0.863133	0.591168	0.922615	0.573757	0.878707	0.622239	0.430517	0.382318	0.526727	0.207895	0.782892	0.378723	0.484221	0.811444	0.580305	0.46307	0.957442	0.928505	0.690653	0.658508	0.534715	0.39498	0.64543	0.934191	0.942006	0.957986	0.87206	0.609561	0.561432	0.601619
F9 L-Lactic Acid	0.887196	-0.319958	-0.076536	-0.490702	0.574596	0.710877	0.951682	0.886972	0.938515	0.436955	0.412634	0.539381	0.707781	0.709355	0.840097	0.888257	0.546021	0.460485	0.739844	0.371635	0.870062	0.342579	0.962467	0.318828	0.905582	0.90548	0.962758	0.797878	0.932615	0.602665	0.979951	0.886881	0.488042	0.835374	0.877854	0.47305	0.523185	0.89941	0.842949	0.800471	0.95904	0.865805	0.542676	0.576465	0.50857	0.743444	0.915559	0.905074	0.879165
F10 D-Malic Acid	-0.0821977	0.0292568	0.373372	-0.320432	0.627166	0.362188	0.153466	0.110599	0.09094	0.33956	0.523185	0.821642	0.480323	0.600279	0.10305	0.123116	0.511497	0.61221	0.407922	0.557801	0.324753	0.970453	0.460386	0.907694	0.405946	0.176086	0.277399	0.197906	0.0443214	0.88297	0.232414	0.221769	0.468535	0.292015	0.181044	0.848883	0.803329	0.554888	0.400733	0.21485	0.225069	0.382887	0.693286	0.745393	0.790879	0.684999	0.456115	0.327979	0.356297
F11 L-Malic Acid	0.897693	-0.429363	0.0515379	-0.519868	0.390871	0.592917	0.891438	0.819103	0.890354	0.273591	0.246049	0.396406	0.547485	0.548997	0.77328	0.80428	0.443151	0.352144	0.586407	0.17616	0.755116	0.21541	0.882315	0.162111	0.798272	0.847984	0.912688	0.690926	0.921272	0.497355	0.947074	0.827905	0.33487	0.713909	0.807684	0.303632	0.348711	0.78265	0.719575	0.702049	0.902243	0.76054	0.37477	0.411144	0.329597	0.594494	0.807498	0.79362	0.756239
F12 Quinic Acid	0.115976	0.734919	-0.227068	-0.623826	0.689868	0.823917	0.337497	0.487104	0.288238	0.801219	0.891562	0.26513	0.673623	0.712753	0.563797	0.451566	0.0314658	0.808487	0.718597	0.82937	0.555113	0.333711	0.315308	0.259823	0.536304	0.488575	0.19557	0.690197	0.238093	0.129083	0.320697	0.552614	0.862872	0.567363	0.534727	0.506881	0.531195	0.411026	0.565638	0.707069	0.42798	0.603755	0.721937	0.63198	0.568693	0.552701	0.336983	0.493567	0.531849
G1 D-Saccharin Acid	0.495476	0.497239	-0.235511	-0.757204	0.682707	0.936504	0.64099	0.759946	0.610048	0.76771	0.820908	0.26793	0.75714	0.761608	0.816219	0.718902	0.0822657	0.793906	0.83098	0.744599	0.769739	0.260613	0.585724	0.183427	0.756869	0.771568	0.509957	0.878614	0.595607	0.194743	0.651239	0.823716	0.850572	0.76335	0.799335	0.472312	0.50521	0.613005	0.747444	0.892108	0.717902	0.809442	0.711272	0.64114	0.541198	0.655949	0.57468	0.72198	0.741874
G2 Sebacic Acid	0.106947	-0.130256	0.367458	-0.344149	0.599905	0.373264	0.29127	0.217625	0.240573	0.26082	0.404256	0.819456	0.477065	0.571437	0.185954	0.249981	0.553916	0.51268	0.422388	0.478755	0.398305	0.898619	0.581683	0.849506	0.483117	0.276513	0.436782	0.253962	0.212883	0.908832	0.377945	0.329412	0.383649	0.352162	0.276814	0.786107	0.739494	0.633021	0.45384	0.255168	0.344234	0.452652	0.62354	0.699543	0.727235	0.693381	0.555076	0.41348	0.427276
G3 Succinamic Acid	-0.0803138	0.054875	0.326706	-0.301268	0.619896	0.371335	0.164552	0.123691	0.100752	0.357732	0.542856	0.84298	0.506855	0.624713	0.11443	0.129	0.514981	0.609617	0.426984	0.589434	0.3442	0.974903	0.466176	0.919644	0.418298	0.180792	0.28144	0.212962	0.0476199	0.885694	0.234122	0.229653	0.480865	0.308859	0.189478	0.8598	0.824445	0.563504	0.410021	0.22558	0.231597	0.395138	0.706664	0.757679	0.804224	0.69552	0.46661	0.343152	0.371304
G4 Succinic Acid	0.771054	-0.221771	0.0675919	-0.616875	0.625496	0.753684	0.873159	0.826417	0.846026	0.478895	0.513313	0.593805	0.721141	0.762687	0.797358	0.811778	0.535448	0.594265	0.743851	0.447166	0.834358	0.46952	0.925162	0.399238	0.885973	0.861568	0.886904	0.776947	0.844461	0.655454	0.926574	0.863055	0.565319	0.796363	0.836655	0.555163	0.593846	0.88349	0.824225	0.793511	0.914705	0.85781	0.62319	0.647907	0.578323	0.775804	0.866967	0.859111	0.840656
G5 Succinic Acid Mono-Methyl Ester	-0.129346	0.172462	0.136301	-0.179416	0.599665	0.334473	0.0938355	0.0861974	0.0455586	0.390961	0.551945	0.799826	0.521715	0.567325	0.0901818	0.103444	0.353398	0.544453	0.434175	0.640051	0.338434	0.976822	0.41766	0.977782	0.388337	0.141884	0.234746	0.188367	-0.010631	0.863502	0.153917	0.194463	0.501622	0.314403	0.166254	0.908005	0.859388	0.539991	0.412392	0.183904	0.135211	0.379436	0.742179	0.794229	0.850253	0.708764	0.458904	0.322292	0.362718
G6 N-Acetyly-L-Glutamic Acid	0.143595	0.130374	-0.0929144	-0.181055	0.688247	0.557021	0.401505	0.388347	0.346217	0.522761	0.729591	0.9367	0.773533	0.83739	0.372114	0.373622	0.589333	0.570569	0.672034	0.762715	0.593657	0.904758	0.622617	0.907655	0.644772	0.404434	0.469951	0.462289	0.269404	0.852394	0.412991	0.435092	0.620484	0.575629	0.419544	0.931121	0.947626	0.740468	0.637882	0.46183	0.456128	0.603342	0.830791	0.879908	0.87382	0.833763	0.649713	0.579061	0.621215
G7 Alaninamide	0.148831	0.364967	-0.0673056	-0.446492	0.852023	0.725711	0.404502	0.456131	0.353947	0.742719	0.851685	0.766388	0.80605	0.833384	0.483975	0.46625	0.339633	0.783587	0.779577	0.880707	0.668032	0.907425	0.639523	0.887192	0.692019	0.504408	0.461918	0.590254	0.287645	0.801371	0.444748	0.551554	0.840075	0.662965	0.536798	0.978625	0.963018	0.756564	0.732925	0.591392	0.458996	0.711824	0.966448	0.974366	0.982174	0.916921	0.687006	0.641294	0.680347
G8 L-Alanine	0.354439	0.647556	-0.324356	-0.677639	0.793777	0.945758	0.560269	0.698084	0.52337	0.924011	0.934846	0.360003	0.834153	0.817651	0.766578	0.678836	0.03997	0.831658	0.889136	0.894566	0.785059	0.439794	0.5797	0.397644	0.752155	0.711425	0.468002	0.857741	0.471478	0.335066	0.555456	0.767091	0.974296	0.795402	0.756623	0.653995	0.688958	0.654346	0.79504	0.858774	0.612033	0.825929	0.872325	0.795963	0.742736	0.766064	0.620732	0.736758	0.758638
G9 L-Alanyl-Glycine	0.0601888	0.78506	-0.34576	-0.499489	0.6675	0.772933	0.254883	0.425204	0.219628	0.744364	0.911116	0.344953	0.709931	0.69126	0.50964	0.391142	-0.0555847	0.746618	0.721492	0.887825	0.544674	0.454521	0.301351	0.427069	0.530322	0.43839	0.163706	0.631808	0.182798	0.207046	0.2561	0.517611	0.853865	0.557602	0.495156	0.643413	0.633079	0.430784	0.567709	0.634996	0.345531	0.589542	0.786816	0.724875	0.651489	0.61559	0.346202	0.461757	0.529424
G10 L-Asparagine	-0.12633	0.779827	0.0346626	-0.68816	0.674359	0.693969	0.102796	0.254462	0.0505689	0.761536	0.836338	0.300848	0.550609	0.597825	0.348501	0.23329	-0.117698	0.846575	0.588979	0.825127	0.405844	0.588108	0.233944	0.490116	0.390197	0.298846	0.0541609	0.484313	0.0112937	0.317845	0.146911	0.393878	0.84994	0.409489	0.355618	0.643953	0.622936	0.343062	0.448997	0.497001	0.187903	0.490081	0.781209	0.703982	0.701408	0.57993	0.269381	0.341272	0.375143
G11 L-Aspartic Acid	0.0661389	0.668159	-0.0505155	-0.683782	0.732197	0.807394	0.293224	0.430526	0.240709	0.764928	0.911498	0.410688	0.688212	0.741678	0.508258	0.393838	0.0657564	0.873138	0.712187	0.853291	0.546997	0.567047	0.377665	0.469505	0.55582	0.466115	0.219594	0.630002	0.206858	0.339857	0.327571	0.541638	0.87866	0.549642	0.507577	0.675376	0.668437	0.484162	0.5841	0.65361	0.401771	0.618265	0.8188	0.756265	0.701761	0.662069	0.390599	0.485085	0.530898
G12 L-Glutamic Acid	0.390531	0.377864	0.0385031	-0.806898	0.623144	0.83464	0.533351	0.623117	0.492465	0.619317	0.728296	0.285319	0.624653	0.690932	0.672931	0.577402	0.158857	0.789969	0.688895	0.623231	0.623075	0.303373	0.50869	0.172518	0.646873	0.652025	0.422898	0.735099	0.496821	0.218909	0.576501	0.708492	0.733148	0.607231	0.665115	0.423091	0.436793	0.527305	0.616807	0.767227	0.641838	0.686903	0.618952	0.561919	0.46175	0.566822	0.459617	0.585503	0.603403
H1 Glycyl-L-Glutamic Acid	0.178299	0.294265	-0.0101471	-0.462416	0.867109	0.729608	0.433479	0.456688	0.371542	0.5945	0.797627	0.707742	0.735048	0.814831	0.475059	0.485764	0.512273	0.754358	0.717365	0.764893	0.594312	0.709567	0.566927	0.673675	0.661228	0.486928	0.420933	0.597398	0.309659	0.623462	0.448177	0.539248	0.729142	0.587068	0.505134	0.789643	0.763921	0.677594	0.654761	0.609372	0.528877	0.646305	0.801069	0.798481	0.760571	0.754455	0.567065	0.584769	0.634291
H2 L-Ornithine	-0.179535	0.957347	-0.331678	-0.446134	0.51235	0.617886	0.00983837	0.215741	-0.0236056	0.750274	0.814578	0.0753662	0.50177	0.480954	0.324919	0.179084	-0.305515	0.669528	0.532288	0.79149	0.322615	0.277511	0.0185019	0.241972	0.268337	0.21817	-0.108598	0.458772	-0.0716755	-0.030918	-0.0116724	0.294467	0.787052	0.352803	0.286564	0.441863	0.44586	0.1513	0.348725	0.46365	0.0769409	0.371522	0.639198	0.533829	0.502553	0.382898	0.0891725	0.23521	0.285739
H3 L-Phenylalanine	-0.609431	0.178639	0.525625	-0.0948331	0.104869	-0.115941	-0.423982	-0.422126	-0.47906	0.187094	0.143859	0.18237	-0.12357	0.0480191	-0.405106	-0.42664	0.0809362	0.178803	-0.155875	0.138385	-0.29615	0.443652	-0.239555	0.315797	-0.288623	-0.398654	-0.355322	-0.317041	-0.536801	0.259439	-0.395499	-0.387641	0.113777	-0.272282	-0.388652	0.217445	0.235949	-0.17071	-0.206281	-0.284523	-0.394703	-0.235193	0.167488	0.150713	0.258399	0.0171016	-0.222767	-0.284314	-0.309015
H4 L-Proline	-0.0241246	0.814668	-0.246813	-0.54373	0.64869	0.743926	0.190951	0.359662	0.145135	0.749195	0.880585	0.259288	0.624579	0.643488	0.445834	0.324141	-0.0521309	0.789698	0.650502	0.84498	0.455937	0.372202	0.201496	0.315329	0.439604	0.366253	0.0683193	0.587147	0.101181	0.105823	0.180945	0.441505	0.827025	0.468546	0.420926	0.535781	0.533896	0.325248	0.47844	0.602071	0.288523	0.509047	0.711499	0.628956	0.568741	0.510611	0.234919	0.377773	0.434287
H5 L-Pyroglutamic Acid	-0.316338	0.805336	0.0334421	-0.522441	0.58003	0.550236	-0.087987	0.0749082	-0.140988	0.673672	0.788381	0.221837	0.42753	0.488279	0.173945	0.0475841	-0.131864	0.769272	0.444108	0.741725	0.214426	0.501646	0.0191682	0.404676	0.208638	0.113328	-0.150466	0.322486	-0.183279	0.167224	-0.0611749	0.185376	0.745613	0.236603	0.164419	0.54896	0.521029	0.159449	0.283899	0.352569	0.0142382	0.296149	0.667626	0.586542	0.580554	0.41856	0.0601245	0.145859	0.195756
H6 L-Serine	0.553503	0.482566	-0.442216	-0.593852	0.761456	0.968545	0.732595	0.838814	0.701786	0.855635	0.885195	0.404256	0.892962	0.863899	0.878363	0.812739	0.193908	0.758956	0.934794	0.837124	0.876711	0.321652	0.68303	0.304874	0.855497	0.829617	0.61883	0.947688	0.653883	0.302237	0.702808	0.863925	0.897695	0.878585	0.860467	0.583367	0.639068	0.736456	0.862512	0.948514	0.780866	0.891879	0.801468	0.742967	0.653352	0.760051	0.70383	0.836949	0.858374
H7 L-Threonine	-0.142602	0.699007	0.110913	-0.667318	0.714414	0.674018	0.0993501	0.232288	0.0423273	0.74186	0.834265	0.370803	0.551988	0.615825	0.31812	0.215359	-0.0221675	0.889782	0.579463	0.811612	0.392819	0.65959	0.256916	0.555909	0.396077	0.28797	0.0696462	0.457377	0.00182977	0.392336	0.152372	0.367634	0.837162	0.395076	0.335024	0.69622	0.66387	0.37369	0.454003	0.481697	0.194061	0.480027	0.799728	0.73485	0.739181	0.610251	0.28696	0.336077	0.373972
H8 2-Amino Ethanol	-0.0421413	0.600229	0.197798	-0.755886	0.609374	0.652896	0.164007	0.27386	0.111061	0.645641	0.746114	0.390674	0.529959	0.591836	0.350143	0.233549	-0.0454655	0.872737	0.547358	0.745008	0.422436	0.665815	0.330275	0.547658	0.429561	0.333025	0.152255	0.459597	0.0949031	0.450152	0.242113	0.434304	0.766818	0.393685	0.375519	0.65954	0.633954	0.408212	0.446869	0.477343	0.252298	0.511923	0.750324	0.696449	0.695875	0.60392	0.332904	0.36482	0.386973
H9 Putrescine	0.597014	0.369756	-0.403475	-0.563295	0.831798	0.977273	0.792517	0.873754	0.760894	0.899618	0.900347	0.547231	0.960723	0.929577	0.898226	0.859979	0.294622	0.765179	0.987678	0.865943	0.945367	0.481838	0.809537	0.471989	0.931573	0.876323	0.736389	0.958055	0.704035	0.503861	0.775453	0.895075	0.927066	0.949587	0.900837	0.724154	0.782252	0.866361	0.954202	0.95858	0.826489	0.960197	0.897665	0.863436	0.79338	0.891149	0.839983	0.919951	0.933933
H10 Adenosine	0.871196	-0.0138873	-0.26571	-0.591598	0.58056	0.851667	0.929199	0.953781	0.92162	0.59085	0.581203	0.361233	0.771573	0.737829	0.948145	0.92063	0.320569	0.588296	0.828747	0.502857	0.90583	0.184976	0.854899	0.150142	0.913083	0.963525	0.85914	0.924062	0.926318	0.341965	0.942033	0.953016	0.642698	0.885393	0.951997	0.41091	0.466354	0.814011	0.867507	0.936905	0.96195	0.905589	0.587164	0.575448	0.463893	0.705089	0.819835	0.900307	0.894408
H11 Uridine	0.396967	0.318057	-0.0346239	-0.6804	0.875588	0.88373	0.605964	0.662398	0.557535	0.723931	0.841489	0.590046	0.808543	0.847836	0.69362	0.662205	0.363936	0.906003	0.838718	0.798793	0.759545	0.627058	0.699755	0.564718	0.800093	0.708041	0.570799	0.785604	0.525451	0.567964	0.646334	0.750896	0.848354	0.741493	0.724297	0.761923	0.744754	0.766661	0.791862	0.806839	0.695476	0.813049	0.855587	0.835174	0.779293	0.834919	0.690837	0.734564	0.7699
H12 Adenosine-5'-Monophosphate	0.678316	-0.226425	-0.167003	-0.284888	0.543733	0.620036	0.772972	0.714358	0.74686	0.274878	0.431491	0.565614	0.646951	0.685969	0.663604	0.714161	0.678657	0.400092	0.639455	0.381662	0.686959	0.242756	0.721617	0.240101	0.756707	0.701937	0.718886	0.678012	0.730964	0.398455	0.758844	0.693911	0.369529	0.656615	0.678235	0.39113	0.417281	0.71486	0.662208	0.687312	0.83343	0.672872	0.419028	0.458565	0.347425	0.56729	0.660045	0.702587	0.724599
Multicolinearity statistics:
Statistic	Q1-C	Q1-F	Q1-IV	Q1-S
Tolerance	0	0	0	0
VIF	0	0	0	0
Regression of variable A1 Water:
Goodness of fit statistics (Variable A1 Water):
Observations	12
Sum of weights	12
DF	8
R²	0.331652
Adjusted R²	0.081021
MSE	0.00724458
RMSE	0.0851151
MAPE	46.1757
DW	2.22532
Cp	4
AIC	-55.9956
SBC	-54.056
PC	1.3367
Analysis of variance (Variable A1 Water):
Source	DF	Sum of squares	Mean squares	F	Pr > F
Model	3	0.0287596	0.00958653	1.32327	0.332828
Error	8	0.0579567	0.00724458
Corrected Total	11	0.0867163
Computed against model Y=Mean(Y)
Model parameters (Variable A1 Water):
Source	Value	Standard error	t	Pr > |t|	Lower bound (95%)	Upper bound (95%)
Intercept	0.101333	0.0491412	2.06208	0.073123	-0.0119866	0.214653
Q1-C	0.114333	0.0694962	1.64517	0.138553	-0.0459252	0.274592
Q1-F	0.115333	0.0694962	1.65956	0.135585	-0.0449252	0.275592
Q1-IV	0.044	0.0694962	0.633128	0.54432	-0.116259	0.204259
Q1-S	0	0
Equation of the model (Variable A1 Water):
A1 Water = 0.101333333333333+0.114333333333333*Q1-C+0.115333333333333*Q1-F+0.044*Q1-IV
Q1 / Tukey (HSD) / Analysis of the differences between the categories with a confidence interval of 95%:
Contrast	Difference	Standardized difference	Critical value	Pr > Diff	Significant
F vs S	0.115333	1.65956	3.20252	0.401595	No
F vs IV	0.0713333	1.02643	3.20252	0.739684	No
F vs C	0.001	0.0143893	3.20252	0.999999	No
C vs S	0.114333	1.64517	3.20252	0.408333	No
C vs IV	0.0703333	1.01205	3.20252	0.747415	No
IV vs S	0.044	0.633128	3.20252	0.918444	No
Tukey's d critical value:			4.52905
Category	LS means	Groups
F	0.216667	A
C	0.215667	A
IV	0.145333	A
S	0.101333	A
Q1 / Fisher (LSD) / Analysis of the differences between the categories with a confidence interval of 95%:
Contrast	Difference	Standardized difference	Critical value	Pr > Diff	Significant
F vs S	0.115333	1.65956	2.306	0.135585	No
F vs IV	0.0713333	1.02643	2.306	0.334719	No
F vs C	0.001	0.0143893	2.306	0.988872	No
C vs S	0.114333	1.64517	2.306	0.138553	No
C vs IV	0.0703333	1.01205	2.306	0.341143	No
IV vs S	0.044	0.633128	2.306	0.54432	No
Category	LS means	Groups
F	0.216667	A
C	0.215667	A
IV	0.145333	A
S	0.101333	A
Q1 / Bonferroni / Analysis of the differences between the categories with a confidence interval of 95%:
Contrast	Difference	Standardized difference	Critical value	Pr > Diff	Significant
F vs S	0.115333	1.65956	3.47926	0.135585	No
F vs IV	0.0713333	1.02643	3.47926	0.334719	No
F vs C	0.001	0.0143893	3.47926	0.988872	No
C vs S	0.114333	1.64517	3.47926	0.138553	No
C vs IV	0.0703333	1.01205	3.47926	0.341143	No
IV vs S	0.044	0.633128	3.47926	0.54432	No
Modified significance level:			0.00833333
Category	LS means	Groups
F	0.216667	A
C	0.215667	A
IV	0.145333	A
S	0.101333	A
Regression of variable A2 Tween 80:
Goodness of fit statistics (Variable A2 Tween 80):
Observations	12
Sum of weights	12
DF	8
R²	0.82411
Adjusted R²	0.758152
MSE	0.0155697
RMSE	0.124778
MAPE	22.3817
DW	2.0406
Cp	4
AIC	-46.8147
SBC	-44.8751
PC	0.351779
Analysis of variance (Variable A2 Tween 80):
Source	DF	Sum of squares	Mean squares	F	Pr > F
Model	3	0.583599	0.194533	12.4944	0.00218309
Error	8	0.124557	0.0155697
Corrected Total	11	0.708156
Computed against model Y=Mean(Y)
Model parameters (Variable A2 Tween 80):
Source	Value	Standard error	t	Pr > |t|	Lower bound (95%)	Upper bound (95%)
Intercept	0.257	0.0720409	3.56742	0.00732115	0.0908734	0.423127
Q1-C	0.536	0.101881	5.26103	0.000763549	0.301062	0.770938
Q1-F	0.463667	0.101881	4.55105	0.00187178	0.228728	0.698605
Q1-IV	0.149333	0.101881	1.46576	0.180883	-0.0856051	0.384272
Q1-S	0	0
Equation of the model (Variable A2 Tween 80):
A2 Tween 80 = 0.257+0.536*Q1-C+0.463666666666666*Q1-F+0.149333333333333*Q1-IV
Q1 / Tukey (HSD) / Analysis of the differences between the categories with a confidence interval of 95%:
Contrast	Difference	Standardized difference	Critical value	Pr > Diff	Significant
C vs S	0.536	5.26103	3.20252	0.00338426	Yes
C vs IV	0.386667	3.79527	3.20252	0.0219687	Yes
C vs F	0.0723333	0.709977	3.20252	0.890414	No
F vs S	0.463667	4.55105	3.20252	0.00810148	Yes
F vs IV	0.314333	3.08529	3.20252	0.0589724	No
IV vs S	0.149333	1.46576	3.20252	0.497875	No
Tukey's d critical value:			4.52905
Category	LS means	Groups
C	0.793	A
F	0.720667	A	B
IV	0.406333		B	C
S	0.257			C
Q1 / Fisher (LSD) / Analysis of the differences between the categories with a confidence interval of 95%:
Contrast	Difference	Standardized difference	Critical value	Pr > Diff	Significant
C vs S	0.536	5.26103	2.306	0.000763549	Yes
C vs IV	0.386667	3.79527	2.306	0.00527207	Yes
C vs F	0.0723333	0.709977	2.306	0.497888	No
F vs S	0.463667	4.55105	2.306	0.00187178	Yes
F vs IV	0.314333	3.08529	2.306	0.0149961	Yes
IV vs S	0.149333	1.46576	2.306	0.180883	No
Category	LS means	Groups
C	0.793	A
F	0.720667	A
IV	0.406333		B
S	0.257		B
Q1 / Bonferroni / Analysis of the differences between the categories with a confidence interval of 95%:
Contrast	Difference	Standardized difference	Critical value	Pr > Diff	Significant
C vs S	0.536	5.26103	3.47926	0.000763549	Yes
C vs IV	0.386667	3.79527	3.47926	0.00527207	Yes
C vs F	0.0723333	0.709977	3.47926	0.497888	No
F vs S	0.463667	4.55105	3.47926	0.00187178	Yes
F vs IV	0.314333	3.08529	3.47926	0.0149961	No
IV vs S	0.149333	1.46576	3.47926	0.180883	No
Modified significance level:			0.00833333
Category	LS means	Groups
C	0.793	A
F	0.720667	A	B
IV	0.406333		B	C
S	0.257			C
Regression of variable A3 N-Acetyl-D-Galactosamine:
Goodness of fit statistics (Variable A3 N-Acetyl-D-Galactosamine):
Observations	12
Sum of weights	12
DF	8
R²	0.90035
Adjusted R²	0.862981
MSE	0.0265668
RMSE	0.162993
MAPE	49.9075
DW	1.7131
Cp	4
AIC	-40.4027
SBC	-38.4631
PC	0.199301
Analysis of variance (Variable A3 N-Acetyl-D-Galactosamine):
Source	DF	Sum of squares	Mean squares	F	Pr > F
Model	3	1.92026	0.640088	24.0936	0.000232787
Error	8	0.212534	0.0265668
Corrected Total	11	2.1328
Computed against model Y=Mean(Y)
Model parameters (Variable A3 N-Acetyl-D-Galactosamine):
Source	Value	Standard error	t	Pr > |t|	Lower bound (95%)	Upper bound (95%)
Intercept	0.115667	0.0941041	1.22914	0.253945	-0.101338	0.332671
Q1-C	0.97	0.133083	7.28867	< 0.0001	0.663109	1.27689
Q1-F	0.137667	0.133083	1.03444	0.331185	-0.169224	0.444557
Q1-IV	0.0243333	0.133083	0.182843	0.85947	-0.282557	0.331224
Q1-S	0	0
Equation of the model (Variable A3 N-Acetyl-D-Galactosamine):
A3 N-Acetyl-D-Galactosamine = 0.115666666666667+0.969999999999999*Q1-C+0.137666666666666*Q1-F+0.024333333333333*Q1-IV
Q1 / Tukey (HSD) / Analysis of the differences between the categories with a confidence interval of 95%:
Contrast	Difference	Standardized difference	Critical value	Pr > Diff	Significant
C vs S	0.97	7.28867	3.20252	0.000394694	Yes
C vs IV	0.945667	7.10582	3.20252	0.00046967	Yes
C vs F	0.832333	6.25423	3.20252	0.00111071	Yes
F vs S	0.137667	1.03444	3.20252	0.73536	No
F vs IV	0.113333	0.851597	3.20252	0.828886	No
IV vs S	0.0243333	0.182843	3.20252	0.997647	No
Tukey's d critical value:			4.52905
Category	LS means	Groups
C	1.08567	A
F	0.253333		B
IV	0.14		B
S	0.115667		B
Q1 / Fisher (LSD) / Analysis of the differences between the categories with a confidence interval of 95%:
Contrast	Difference	Standardized difference	Critical value	Pr > Diff	Significant
C vs S	0.97	7.28867	2.306	< 0.0001	Yes
C vs IV	0.945667	7.10582	2.306	0.000101408	Yes
C vs F	0.832333	6.25423	2.306	0.000244587	Yes
F vs S	0.137667	1.03444	2.306	0.331185	No
F vs IV	0.113333	0.851597	2.306	0.419198	No
IV vs S	0.0243333	0.182843	2.306	0.85947	No
Category	LS means	Groups
C	1.08567	A
F	0.253333		B
IV	0.14		B
S	0.115667		B
Q1 / Bonferroni / Analysis of the differences between the categories with a confidence interval of 95%:
Contrast	Difference	Standardized difference	Critical value	Pr > Diff	Significant
C vs S	0.97	7.28867	3.47926	< 0.0001	Yes
C vs IV	0.945667	7.10582	3.47926	0.000101408	Yes
C vs F	0.832333	6.25423	3.47926	0.000244587	Yes
F vs S	0.137667	1.03444	3.47926	0.331185	No
F vs IV	0.113333	0.851597	3.47926	0.419198	No
IV vs S	0.0243333	0.182843	3.47926	0.85947	No
Modified significance level:			0.00833333
Category	LS means	Groups
C	1.08567	A
F	0.253333		B
IV	0.14		B
S	0.115667		B
Regression of variable A4 N-Acetyl-D-Glucosamine:
Goodness of fit statistics (Variable A4 N-Acetyl-D-Glucosamine):
Observations	12
Sum of weights	12
DF	8
R²	0.93838
Adjusted R²	0.915273
MSE	0.0257296
RMSE	0.160404
MAPE	45.4469
DW	1.82823
Cp	4
AIC	-40.7869
SBC	-38.8473
PC	0.123239
Analysis of variance (Variable A4 N-Acetyl-D-Glucosamine):
Source	DF	Sum of squares	Mean squares	F	Pr > F
Model	3	3.1346	1.04487	40.6095	< 0.0001
Error	8	0.205837	0.0257296
Corrected Total	11	3.34044
Computed against model Y=Mean(Y)
Model parameters (Variable A4 N-Acetyl-D-Glucosamine):
Source	Value	Standard error	t	Pr > |t|	Lower bound (95%)	Upper bound (95%)
Intercept	0.135333	0.0926095	1.46133	0.18206	-0.0782247	0.348891
Q1-C	1.26733	0.13097	9.67654	< 0.0001	0.965317	1.56935
Q1-F	0.458	0.13097	3.49699	0.00811478	0.155983	0.760017
Q1-IV	0.032	0.13097	0.244331	0.813124	-0.270017	0.334017
Q1-S	0	0
Equation of the model (Variable A4 N-Acetyl-D-Glucosamine):
A4 N-Acetyl-D-Glucosamine = 0.135333333333334+1.26733333333333*Q1-C+0.458*Q1-F+3.19999999999997E-02*Q1-IV
Q1 / Tukey (HSD) / Analysis of the differences between the categories with a confidence interval of 95%:
Contrast	Difference	Standardized difference	Critical value	Pr > Diff	Significant
C vs S	1.26733	9.67654	3.20252	< 0.0001	Yes
C vs IV	1.23533	9.43221	3.20252	< 0.0001	Yes
C vs F	0.809333	6.17955	3.20252	0.00120268	Yes
F vs S	0.458	3.49699	3.20252	0.0331167	Yes
F vs IV	0.426	3.25266	3.20252	0.046591	Yes
IV vs S	0.032	0.244331	3.20252	0.994459	No
Tukey's d critical value:			4.52905
Category	LS means	Groups
C	1.40267	A
F	0.593333		B
IV	0.167333			C
S	0.135333			C
Q1 / Fisher (LSD) / Analysis of the differences between the categories with a confidence interval of 95%:
Contrast	Difference	Standardized difference	Critical value	Pr > Diff	Significant
C vs S	1.26733	9.67654	2.306	< 0.0001	Yes
C vs IV	1.23533	9.43221	2.306	< 0.0001	Yes
C vs F	0.809333	6.17955	2.306	0.000265281	Yes
F vs S	0.458	3.49699	2.306	0.00811478	Yes
F vs IV	0.426	3.25266	2.306	0.0116546	Yes
IV vs S	0.032	0.244331	2.306	0.813124	No
Category	LS means	Groups
C	1.40267	A
F	0.593333		B
IV	0.167333			C
S	0.135333			C
Q1 / Bonferroni / Analysis of the differences between the categories with a confidence interval of 95%:
Contrast	Difference	Standardized difference	Critical value	Pr > Diff	Significant
C vs S	1.26733	9.67654	3.47926	< 0.0001	Yes
C vs IV	1.23533	9.43221	3.47926	< 0.0001	Yes
C vs F	0.809333	6.17955	3.47926	0.000265281	Yes
F vs S	0.458	3.49699	3.47926	0.00811478	Yes
F vs IV	0.426	3.25266	3.47926	0.0116546	No
IV vs S	0.032	0.244331	3.47926	0.813124	No
Modified significance level:			0.00833333
Category	LS means	Groups
C	1.40267	A
F	0.593333		B
IV	0.167333		B	C
S	0.135333			C
Regression of variable A5 N-Acetyl-D-Mannosamine:
Goodness of fit statistics (Variable A5 N-Acetyl-D-Mannosamine):
Observations	12
Sum of weights	12
DF	8
R²	0.942704
Adjusted R²	0.921218
MSE	0.0182348
RMSE	0.135036
MAPE	116.691
DW	1.78749
Cp	4
AIC	-44.9186
SBC	-42.979
PC	0.114593
Analysis of variance (Variable A5 N-Acetyl-D-Mannosamine):
Source	DF	Sum of squares	Mean squares	F	Pr > F
Model	3	2.40016	0.800054	43.875	< 0.0001
Error	8	0.145879	0.0182348
Corrected Total	11	2.54604
Computed against model Y=Mean(Y)
Model parameters (Variable A5 N-Acetyl-D-Mannosamine):
Source	Value	Standard error	t	Pr > |t|	Lower bound (95%)	Upper bound (95%)
Intercept	0.141667	0.0779633	1.81709	0.106726	-0.038117	0.32145
Q1-C	1.06167	0.110257	9.62904	< 0.0001	0.807414	1.31592
Q1-F	0.117667	0.110257	1.06721	0.317023	-0.136586	0.371919
Q1-IV	-0.0113333	0.110257	-0.10279	0.920659	-0.265586	0.242919
Q1-S	0	0
Equation of the model (Variable A5 N-Acetyl-D-Mannosamine):
A5 N-Acetyl-D-Mannosamine = 0.141666666666667+1.06166666666667*Q1-C+0.117666666666667*Q1-F-1.13333333333334E-02*Q1-IV
Q1 / Tukey (HSD) / Analysis of the differences between the categories with a confidence interval of 95%:
Contrast	Difference	Standardized difference	Critical value	Pr > Diff	Significant
C vs IV	1.073	9.73183	3.20252	< 0.0001	Yes
C vs S	1.06167	9.62904	3.20252	< 0.0001	Yes
C vs F	0.944	8.56183	3.20252	0.000130556	Yes
F vs IV	0.129	1.17	3.20252	0.660453	No
F vs S	0.117667	1.06721	3.20252	0.717514	No
S vs IV	0.0113333	0.10279	3.20252	0.999577	No
Tukey's d critical value:			4.52905
Category	LS means	Groups
C	1.20333	A
F	0.259333		B
S	0.141667		B
IV	0.130333		B
Q1 / Fisher (LSD) / Analysis of the differences between the categories with a confidence interval of 95%:
Contrast	Difference	Standardized difference	Critical value	Pr > Diff	Significant
C vs IV	1.073	9.73183	2.306	< 0.0001	Yes
C vs S	1.06167	9.62904	2.306	< 0.0001	Yes
C vs F	0.944	8.56183	2.306	< 0.0001	Yes
F vs IV	0.129	1.17	2.306	0.275675	No
F vs S	0.117667	1.06721	2.306	0.317023	No
S vs IV	0.0113333	0.10279	2.306	0.920659	No
Category	LS means	Groups
C	1.20333	A
F	0.259333		B
S	0.141667		B
IV	0.130333		B
Q1 / Bonferroni / Analysis of the differences between the categories with a confidence interval of 95%:
Contrast	Difference	Standardized difference	Critical value	Pr > Diff	Significant
C vs IV	1.073	9.73183	3.47926	< 0.0001	Yes
C vs S	1.06167	9.62904	3.47926	< 0.0001	Yes
C vs F	0.944	8.56183	3.47926	< 0.0001	Yes
F vs IV	0.129	1.17	3.47926	0.275675	No
F vs S	0.117667	1.06721	3.47926	0.317023	No
S vs IV	0.0113333	0.10279	3.47926	0.920659	No
Modified significance level:			0.00833333
Category	LS means	Groups
C	1.20333	A
F	0.259333		B
S	0.141667		B
IV	0.130333		B
Regression of variable A6 Adonitol:
Goodness of fit statistics (Variable A6 Adonitol):
Observations	12
Sum of weights	12
DF	8
R²	0.66918
Adjusted R²	0.545122
MSE	0.0179572
RMSE	0.134004
MAPE	100.072
DW	2.42235
Cp	4
AIC	-45.1028
SBC	-43.1631
PC	0.661641
Analysis of variance (Variable A6 Adonitol):
Source	DF	Sum of squares	Mean squares	F	Pr > F
Model	3	0.290588	0.0968628	5.3941	0.0252599
Error	8	0.143657	0.0179572
Corrected Total	11	0.434246
Computed against model Y=Mean(Y)
Model parameters (Variable A6 Adonitol):
Source	Value	Standard error	t	Pr > |t|	Lower bound (95%)	Upper bound (95%)
Intercept	0.128	0.0773674	1.65444	0.136634	-0.0504097	0.30641
Q1-C	0.275667	0.109414	2.51948	0.0358378	0.0233573	0.527976
Q1-F	0.373667	0.109414	3.41516	0.00915311	0.121357	0.625976
Q1-IV	0.046	0.109414	0.420421	0.685243	-0.206309	0.298309
Q1-S	0	0
Equation of the model (Variable A6 Adonitol):
A6 Adonitol = 0.128+0.275666666666667*Q1-C+0.373666666666667*Q1-F+0.046*Q1-IV
Q1 / Tukey (HSD) / Analysis of the differences between the categories with a confidence interval of 95%:
Contrast	Difference	Standardized difference	Critical value	Pr > Diff	Significant
F vs S	0.373667	3.41516	3.20252	0.0371116	Yes
F vs IV	0.327667	2.99474	3.20252	0.0670154	No
F vs C	0.098	0.89568	3.20252	0.807532	No
C vs S	0.275667	2.51948	3.20252	0.130824	No
C vs IV	0.229667	2.09906	3.20252	0.231987	No
IV vs S	0.046	0.420421	3.20252	0.973384	No
Tukey's d critical value:			4.52905
Category	LS means	Groups
F	0.501667	A
C	0.403667	A	B
IV	0.174	A	B
S	0.128		B
Q1 / Fisher (LSD) / Analysis of the differences between the categories with a confidence interval of 95%:
Contrast	Difference	Standardized difference	Critical value	Pr > Diff	Significant
F vs S	0.373667	3.41516	2.306	0.00915311	Yes
F vs IV	0.327667	2.99474	2.306	0.0172091	Yes
F vs C	0.098	0.89568	2.306	0.396573	No
C vs S	0.275667	2.51948	2.306	0.0358378	Yes
C vs IV	0.229667	2.09906	2.306	0.0690385	No
IV vs S	0.046	0.420421	2.306	0.685243	No
Category	LS means	Groups
F	0.501667	A
C	0.403667	A	B
IV	0.174		B	C
S	0.128			C
Q1 / Bonferroni / Analysis of the differences between the categories with a confidence interval of 95%:
Contrast	Difference	Standardized difference	Critical value	Pr > Diff	Significant
F vs S	0.373667	3.41516	3.47926	0.00915311	No
F vs IV	0.327667	2.99474	3.47926	0.0172091	No
F vs C	0.098	0.89568	3.47926	0.396573	No
C vs S	0.275667	2.51948	3.47926	0.0358378	No
C vs IV	0.229667	2.09906	3.47926	0.0690385	No
IV vs S	0.046	0.420421	3.47926	0.685243	No
Modified significance level:			0.00833333
Category	LS means	Groups
F	0.501667	A
C	0.403667	A
IV	0.174	A
S	0.128	A
Regression of variable A7 Amygdalin:
Goodness of fit statistics (Variable A7 Amygdalin):
Observations	12
Sum of weights	12
DF	8
R²	0.607866
Adjusted R²	0.460815
MSE	0.0159346
RMSE	0.126232
MAPE	48.3792
DW	2.06626
Cp	4
AIC	-46.5367
SBC	-44.5971
PC	0.784268
Analysis of variance (Variable A7 Amygdalin):
Source	DF	Sum of squares	Mean squares	F	Pr > F
Model	3	0.197608	0.0658692	4.13373	0.0481549
Error	8	0.127477	0.0159346
Corrected Total	11	0.325084
Computed against model Y=Mean(Y)
Model parameters (Variable A7 Amygdalin):
Source	Value	Standard error	t	Pr > |t|	Lower bound (95%)	Upper bound (95%)
Intercept	0.104333	0.0728802	1.43157	0.190151	-0.0637288	0.272395
Q1-C	0.200333	0.103068	1.9437	0.0878434	-0.0373424	0.438009
Q1-F	0.318	0.103068	3.08534	0.0149952	0.0803243	0.555676
Q1-IV	0.0353333	0.103068	0.342815	0.740571	-0.202342	0.273009
Q1-S	0	0
Equation of the model (Variable A7 Amygdalin):
A7 Amygdalin = 0.104333333333333+0.200333333333333*Q1-C+0.318*Q1-F+3.53333333333332E-02*Q1-IV
Q1 / Tukey (HSD) / Analysis of the differences between the categories with a confidence interval of 95%:
Contrast	Difference	Standardized difference	Critical value	Pr > Diff	Significant
F vs S	0.318	3.08534	3.20252	0.0589689	No
F vs IV	0.282667	2.74252	3.20252	0.0956837	No
F vs C	0.117667	1.14164	3.20252	0.676305	No
C vs S	0.200333	1.9437	3.20252	0.283857	No
C vs IV	0.165	1.60088	3.20252	0.42951	No
IV vs S	0.0353333	0.342815	3.20252	0.985137	No
Tukey's d critical value:			4.52905
Category	LS means	Groups
F	0.422333	A
C	0.304667	A
IV	0.139667	A
S	0.104333	A
Q1 / Fisher (LSD) / Analysis of the differences between the categories with a confidence interval of 95%:
Contrast	Difference	Standardized difference	Critical value	Pr > Diff	Significant
F vs S	0.318	3.08534	2.306	0.0149952	Yes
F vs IV	0.282667	2.74252	2.306	0.0253503	Yes
F vs C	0.117667	1.14164	2.306	0.286622	No
C vs S	0.200333	1.9437	2.306	0.0878434	No
C vs IV	0.165	1.60088	2.306	0.148071	No
IV vs S	0.0353333	0.342815	2.306	0.740571	No
Category	LS means	Groups
F	0.422333	A
C	0.304667	A	B
IV	0.139667		B
S	0.104333		B
Q1 / Bonferroni / Analysis of the differences between the categories with a confidence interval of 95%:
Contrast	Difference	Standardized difference	Critical value	Pr > Diff	Significant
F vs S	0.318	3.08534	3.47926	0.0149952	No
F vs IV	0.282667	2.74252	3.47926	0.0253503	No
F vs C	0.117667	1.14164	3.47926	0.286622	No
C vs S	0.200333	1.9437	3.47926	0.0878434	No
C vs IV	0.165	1.60088	3.47926	0.148071	No
IV vs S	0.0353333	0.342815	3.47926	0.740571	No
Modified significance level:			0.00833333
Category	LS means	Groups
F	0.422333	A
C	0.304667	A
IV	0.139667	A
S	0.104333	A
Regression of variable A8 D-Arabinose:
Goodness of fit statistics (Variable A8 D-Arabinose):
Observations	12
Sum of weights	12
DF	8
R²	0.0510889
Adjusted R²	-0.304753
MSE	0.015748
RMSE	0.125491
MAPE	136.961
DW	1.88277
Cp	4
AIC	-46.6781
SBC	-44.7385
PC	1.89782
Analysis of variance (Variable A8 D-Arabinose):
Source	DF	Sum of squares	Mean squares	F	Pr > F
Model	3	0.00678292	0.00226097	0.143572	0.930937
Error	8	0.125984	0.015748
Corrected Total	11	0.132767
Computed against model Y=Mean(Y)
Model parameters (Variable A8 D-Arabinose):
Source	Value	Standard error	t	Pr > |t|	Lower bound (95%)	Upper bound (95%)
Intercept	0.175667	0.0724523	2.42458	0.0415518	0.0085914	0.342742
Q1-C	0.0396667	0.102463	0.387132	0.708754	-0.196613	0.275947
Q1-F	-0.0246667	0.102463	-0.240737	0.815814	-0.260947	0.211613
Q1-IV	-0.00933333	0.102463	-0.0910898	0.929661	-0.245613	0.226947
Q1-S	0	0
Equation of the model (Variable A8 D-Arabinose):
A8 D-Arabinose = 0.175666666666667+3.96666666666666E-02*Q1-C-2.46666666666667E-02*Q1-F-9.33333333333336E-03*Q1-IV
Q1 / Tukey (HSD) / Analysis of the differences between the categories with a confidence interval of 95%:
Contrast	Difference	Standardized difference	Critical value	Pr > Diff	Significant
C vs F	0.0643333	0.627869	3.20252	0.92021	No
C vs IV	0.049	0.478221	3.20252	0.961818	No
C vs S	0.0396667	0.387132	3.20252	0.978939	No
S vs F	0.0246667	0.240737	3.20252	0.994696	No
S vs IV	0.00933333	0.0910898	3.20252	0.999705	No
IV vs F	0.0153333	0.149648	3.20252	0.998703	No
Tukey's d critical value:			4.52905
Category	LS means	Groups
C	0.215333	A
S	0.175667	A
IV	0.166333	A
F	0.151	A
Q1 / Fisher (LSD) / Analysis of the differences between the categories with a confidence interval of 95%:
Contrast	Difference	Standardized difference	Critical value	Pr > Diff	Significant
C vs F	0.0643333	0.627869	2.306	0.54759	No
C vs IV	0.049	0.478221	2.306	0.645288	No
C vs S	0.0396667	0.387132	2.306	0.708754	No
S vs F	0.0246667	0.240737	2.306	0.815814	No
S vs IV	0.00933333	0.0910898	2.306	0.929661	No
IV vs F	0.0153333	0.149648	2.306	0.884747	No
Category	LS means	Groups
C	0.215333	A
S	0.175667	A
IV	0.166333	A
F	0.151	A
Q1 / Bonferroni / Analysis of the differences between the categories with a confidence interval of 95%:
Contrast	Difference	Standardized difference	Critical value	Pr > Diff	Significant
C vs F	0.0643333	0.627869	3.47926	0.54759	No
C vs IV	0.049	0.478221	3.47926	0.645288	No
C vs S	0.0396667	0.387132	3.47926	0.708754	No
S vs F	0.0246667	0.240737	3.47926	0.815814	No
S vs IV	0.00933333	0.0910898	3.47926	0.929661	No
IV vs F	0.0153333	0.149648	3.47926	0.884747	No
Modified significance level:			0.00833333
Category	LS means	Groups
C	0.215333	A
S	0.175667	A
IV	0.166333	A
F	0.151	A
Regression of variable A9 L-Arabinose:
Goodness of fit statistics (Variable A9 L-Arabinose):
Observations	12
Sum of weights	12
DF	8
R²	0.576695
Adjusted R²	0.417956
MSE	0.015039
RMSE	0.122634
MAPE	809.969
DW	1.95914
Cp	4
AIC	-47.2309
SBC	-45.2913
PC	0.84661
Analysis of variance (Variable A9 L-Arabinose):
Source	DF	Sum of squares	Mean squares	F	Pr > F
Model	3	0.163909	0.0546362	3.63297	0.0641747
Error	8	0.120312	0.015039
Corrected Total	11	0.284221
Computed against model Y=Mean(Y)
Model parameters (Variable A9 L-Arabinose):
Source	Value	Standard error	t	Pr > |t|	Lower bound (95%)	Upper bound (95%)
Intercept	0.191	0.0708025	2.69764	0.027173	0.027729	0.354271
Q1-C	0.245667	0.10013	2.45348	0.0397206	0.0147667	0.476567
Q1-F	0.169667	0.10013	1.69447	0.128626	-0.0612333	0.400567
Q1-IV	-0.0366667	0.10013	-0.366191	0.723717	-0.267567	0.194233
Q1-S	0	0
Equation of the model (Variable A9 L-Arabinose):
A9 L-Arabinose = 0.191+0.245666666666667*Q1-C+0.169666666666667*Q1-F-3.66666666666667E-02*Q1-IV
Q1 / Tukey (HSD) / Analysis of the differences between the categories with a confidence interval of 95%:
Contrast	Difference	Standardized difference	Critical value	Pr > Diff	Significant
C vs IV	0.282333	2.81967	3.20252	0.0858181	No
C vs S	0.245667	2.45348	3.20252	0.143394	No
C vs F	0.076	0.759014	3.20252	0.870459	No
F vs IV	0.206333	2.06066	3.20252	0.244009	No
F vs S	0.169667	1.69447	3.20252	0.385551	No
S vs IV	0.0366667	0.366191	3.20252	0.982034	No
Tukey's d critical value:			4.52905
Category	LS means	Groups
C	0.436667	A
F	0.360667	A
S	0.191	A
IV	0.154333	A
Q1 / Fisher (LSD) / Analysis of the differences between the categories with a confidence interval of 95%:
Contrast	Difference	Standardized difference	Critical value	Pr > Diff	Significant
C vs IV	0.282333	2.81967	2.306	0.0225053	Yes
C vs S	0.245667	2.45348	2.306	0.0397206	Yes
C vs F	0.076	0.759014	2.306	0.469615	No
F vs IV	0.206333	2.06066	2.306	0.0732853	No
F vs S	0.169667	1.69447	2.306	0.128626	No
S vs IV	0.0366667	0.366191	2.306	0.723717	No
Category	LS means	Groups
C	0.436667	A
F	0.360667	A	B
S	0.191		B
IV	0.154333		B
Q1 / Bonferroni / Analysis of the differences between the categories with a confidence interval of 95%:
Contrast	Difference	Standardized difference	Critical value	Pr > Diff	Significant
C vs IV	0.282333	2.81967	3.47926	0.0225053	No
C vs S	0.245667	2.45348	3.47926	0.0397206	No
C vs F	0.076	0.759014	3.47926	0.469615	No
F vs IV	0.206333	2.06066	3.47926	0.0732853	No
F vs S	0.169667	1.69447	3.47926	0.128626	No
S vs IV	0.0366667	0.366191	3.47926	0.723717	No
Modified significance level:			0.00833333
Category	LS means	Groups
C	0.436667	A
F	0.360667	A
S	0.191	A
IV	0.154333	A
Regression of variable A10 D-Arabitol:
Goodness of fit statistics (Variable A10 D-Arabitol):
Observations	12
Sum of weights	12
DF	8
R²	0.406258
Adjusted R²	0.183605
MSE	0.0230253
RMSE	0.151741
MAPE	54.9293
DW	1.72209
Cp	4
AIC	-42.1195
SBC	-40.1799
PC	1.18748
Analysis of variance (Variable A10 D-Arabitol):
Source	DF	Sum of squares	Mean squares	F	Pr > F
Model	3	0.126038	0.0420125	1.82462	0.22072
Error	8	0.184203	0.0230253
Corrected Total	11	0.31024
Computed against model Y=Mean(Y)
Model parameters (Variable A10 D-Arabitol):
Source	Value	Standard error	t	Pr > |t|	Lower bound (95%)	Upper bound (95%)
Intercept	0.141333	0.0876077	1.61325	0.145354	-0.0606904	0.343357
Q1-C	0.245	0.123896	1.97746	0.0833752	-0.0407047	0.530705
Q1-F	0.177333	0.123896	1.43131	0.190224	-0.108371	0.463038
Q1-IV	0.0253333	0.123896	0.204473	0.84309	-0.260371	0.311038
Q1-S	0	0
Equation of the model (Variable A10 D-Arabitol):
A10 D-Arabitol = 0.141333333333333+0.245*Q1-C+0.177333333333333*Q1-F+2.53333333333332E-02*Q1-IV
Q1 / Tukey (HSD) / Analysis of the differences between the categories with a confidence interval of 95%:
Contrast	Difference	Standardized difference	Critical value	Pr > Diff	Significant
C vs S	0.245	1.97746	3.20252	0.271843	No
C vs IV	0.219667	1.77299	3.20252	0.351041	No
C vs F	0.0676667	0.546157	3.20252	0.945019	No
F vs S	0.177333	1.43131	3.20252	0.516101	No
F vs IV	0.152	1.22684	3.20252	0.628597	No
IV vs S	0.0253333	0.204473	3.20252	0.996723	No
Tukey's d critical value:			4.52905
Category	LS means	Groups
C	0.386333	A
F	0.318667	A
IV	0.166667	A
S	0.141333	A
Q1 / Fisher (LSD) / Analysis of the differences between the categories with a confidence interval of 95%:
Contrast	Difference	Standardized difference	Critical value	Pr > Diff	Significant
C vs S	0.245	1.97746	2.306	0.0833752	No
C vs IV	0.219667	1.77299	2.306	0.114164	No
C vs F	0.0676667	0.546157	2.306	0.599854	No
F vs S	0.177333	1.43131	2.306	0.190224	No
F vs IV	0.152	1.22684	2.306	0.254763	No
IV vs S	0.0253333	0.204473	2.306	0.84309	No
Category	LS means	Groups
C	0.386333	A
F	0.318667	A
IV	0.166667	A
S	0.141333	A
Q1 / Bonferroni / Analysis of the differences between the categories with a confidence interval of 95%:
Contrast	Difference	Standardized difference	Critical value	Pr > Diff	Significant
C vs S	0.245	1.97746	3.47926	0.0833752	No
C vs IV	0.219667	1.77299	3.47926	0.114164	No
C vs F	0.0676667	0.546157	3.47926	0.599854	No
F vs S	0.177333	1.43131	3.47926	0.190224	No
F vs IV	0.152	1.22684	3.47926	0.254763	No
IV vs S	0.0253333	0.204473	3.47926	0.84309	No
Modified significance level:			0.00833333
Category	LS means	Groups
C	0.386333	A
F	0.318667	A
IV	0.166667	A
S	0.141333	A
Regression of variable A11 Arbutin:
Goodness of fit statistics (Variable A11 Arbutin):
Observations	12
Sum of weights	12
DF	8
R²	0.957593
Adjusted R²	0.94169
MSE	0.0219038
RMSE	0.147999
MAPE	30.7193
DW	2.22854
Cp	4
AIC	-42.7187
SBC	-40.7791
PC	0.0848148
Analysis of variance (Variable A11 Arbutin):
Source	DF	Sum of squares	Mean squares	F	Pr > F
Model	3	3.95685	1.31895	60.2155	< 0.0001
Error	8	0.175231	0.0219038
Corrected Total	11	4.13208
Computed against model Y=Mean(Y)
Model parameters (Variable A11 Arbutin):
Source	Value	Standard error	t	Pr > |t|	Lower bound (95%)	Upper bound (95%)
Intercept	0.069	0.0854475	0.807513	0.442716	-0.128042	0.266042
Q1-C	1.442	0.120841	11.933	< 0.0001	1.16334	1.72066
Q1-F	0.704	0.120841	5.82584	0.000393422	0.42534	0.98266
Q1-IV	0.105333	0.120841	0.871669	0.408786	-0.173327	0.383993
Q1-S	0	0
Equation of the model (Variable A11 Arbutin):
A11 Arbutin = 6.90000000000002E-02+1.442*Q1-C+0.704*Q1-F+0.105333333333333*Q1-IV
Q1 / Tukey (HSD) / Analysis of the differences between the categories with a confidence interval of 95%:
Contrast	Difference	Standardized difference	Critical value	Pr > Diff	Significant
C vs S	1.442	11.933	3.20252	< 0.0001	Yes
C vs IV	1.33667	11.0614	3.20252	< 0.0001	Yes
C vs F	0.738	6.1072	3.20252	0.00129988	Yes
F vs S	0.704	5.82584	3.20252	0.00176923	Yes
F vs IV	0.598667	4.95417	3.20252	0.00489646	Yes
IV vs S	0.105333	0.871669	3.20252	0.819276	No
Tukey's d critical value:			4.52905
Category	LS means	Groups
C	1.511	A
F	0.773		B
IV	0.174333			C
S	0.069			C
Q1 / Fisher (LSD) / Analysis of the differences between the categories with a confidence interval of 95%:
Contrast	Difference	Standardized difference	Critical value	Pr > Diff	Significant
C vs S	1.442	11.933	2.306	< 0.0001	Yes
C vs IV	1.33667	11.0614	2.306	< 0.0001	Yes
C vs F	0.738	6.1072	2.306	0.000287185	Yes
F vs S	0.704	5.82584	2.306	0.000393422	Yes
F vs IV	0.598667	4.95417	2.306	0.00111503	Yes
IV vs S	0.105333	0.871669	2.306	0.408786	No
Category	LS means	Groups
C	1.511	A
F	0.773		B
IV	0.174333			C
S	0.069			C
Q1 / Bonferroni / Analysis of the differences between the categories with a confidence interval of 95%:
Contrast	Difference	Standardized difference	Critical value	Pr > Diff	Significant
C vs S	1.442	11.933	3.47926	< 0.0001	Yes
C vs IV	1.33667	11.0614	3.47926	< 0.0001	Yes
C vs F	0.738	6.1072	3.47926	0.000287185	Yes
F vs S	0.704	5.82584	3.47926	0.000393422	Yes
F vs IV	0.598667	4.95417	3.47926	0.00111503	Yes
IV vs S	0.105333	0.871669	3.47926	0.408786	No
Modified significance level:			0.00833333
Category	LS means	Groups
C	1.511	A
F	0.773		B
IV	0.174333			C
S	0.069			C
Regression of variable A12 D-Cellobiose:
Goodness of fit statistics (Variable A12 D-Cellobiose):
Observations	12
Sum of weights	12
DF	8
R²	0.903621
Adjusted R²	0.867478
MSE	0.008234
RMSE	0.0907414
MAPE	34.5653
DW	2.25298
Cp	4
AIC	-54.4594
SBC	-52.5198
PC	0.192759
Analysis of variance (Variable A12 D-Cellobiose):
Source	DF	Sum of squares	Mean squares	F	Pr > F
Model	3	0.617594	0.205865	25.0018	0.000203984
Error	8	0.065872	0.008234
Corrected Total	11	0.683466
Computed against model Y=Mean(Y)
Model parameters (Variable A12 D-Cellobiose):
Source	Value	Standard error	t	Pr > |t|	Lower bound (95%)	Upper bound (95%)
Intercept	0.138	0.0523896	2.63411	0.0299861	0.0171894	0.258811
Q1-C	0.557333	0.07409	7.52238	< 0.0001	0.386481	0.728185
Q1-F	0.182333	0.07409	2.46097	0.0392594	0.0114814	0.353185
Q1-IV	0.00333333	0.07409	0.0449903	0.965218	-0.167519	0.174185
Q1-S	0	0
Equation of the model (Variable A12 D-Cellobiose):
A12 D-Cellobiose = 0.138+0.557333333333333*Q1-C+0.182333333333333*Q1-F+3.33333333333319E-03*Q1-IV
Q1 / Tukey (HSD) / Analysis of the differences between the categories with a confidence interval of 95%:
Contrast	Difference	Standardized difference	Critical value	Pr > Diff	Significant
C vs S	0.557333	7.52238	3.20252	0.000317762	Yes
C vs IV	0.554	7.47739	3.20252	0.000331146	Yes
C vs F	0.375	5.06141	3.20252	0.00429758	Yes
F vs S	0.182333	2.46097	3.20252	0.141912	No
F vs IV	0.179	2.41598	3.20252	0.151032	No
IV vs S	0.00333333	0.0449903	3.20252	0.999964	No
Tukey's d critical value:			4.52905
Category	LS means	Groups
C	0.695333	A
F	0.320333		B
IV	0.141333		B
S	0.138		B
Q1 / Fisher (LSD) / Analysis of the differences between the categories with a confidence interval of 95%:
Contrast	Difference	Standardized difference	Critical value	Pr > Diff	Significant
C vs S	0.557333	7.52238	2.306	< 0.0001	Yes
C vs IV	0.554	7.47739	2.306	< 0.0001	Yes
C vs F	0.375	5.06141	2.306	0.000975342	Yes
F vs S	0.182333	2.46097	2.306	0.0392594	Yes
F vs IV	0.179	2.41598	2.306	0.0421134	Yes
IV vs S	0.00333333	0.0449903	2.306	0.965218	No
Category	LS means	Groups
C	0.695333	A
F	0.320333		B
IV	0.141333			C
S	0.138			C
Q1 / Bonferroni / Analysis of the differences between the categories with a confidence interval of 95%:
Contrast	Difference	Standardized difference	Critical value	Pr > Diff	Significant
C vs S	0.557333	7.52238	3.47926	< 0.0001	Yes
C vs IV	0.554	7.47739	3.47926	< 0.0001	Yes
C vs F	0.375	5.06141	3.47926	0.000975342	Yes
F vs S	0.182333	2.46097	3.47926	0.0392594	No
F vs IV	0.179	2.41598	3.47926	0.0421134	No
IV vs S	0.00333333	0.0449903	3.47926	0.965218	No
Modified significance level:			0.00833333
Category	LS means	Groups
C	0.695333	A
F	0.320333		B
IV	0.141333		B
S	0.138		B
Regression of variable B1 a- Cyclodextrin:
Goodness of fit statistics (Variable B1 a- Cyclodextrin):
Observations	12
Sum of weights	12
DF	8
R²	0.287965
Adjusted R²	0.0209521
MSE	0.0104635
RMSE	0.102291
MAPE	31.423
DW	1.75164
Cp	4
AIC	-51.5839
SBC	-49.6443
PC	1.42407
Analysis of variance (Variable B1 a- Cyclodextrin):
Source	DF	Sum of squares	Mean squares	F	Pr > F
Model	3	0.0338537	0.0112846	1.07847	0.4115
Error	8	0.083708	0.0104635
Corrected Total	11	0.117562
Computed against model Y=Mean(Y)
Model parameters (Variable B1 a- Cyclodextrin):
Source	Value	Standard error	t	Pr > |t|	Lower bound (95%)	Upper bound (95%)
Intercept	0.259333	0.0590579	4.39117	0.00231391	0.123146	0.395521
Q1-C	0.0173333	0.0835205	0.207534	0.840778	-0.175265	0.209932
Q1-F	-0.120333	0.0835205	-1.44076	0.187619	-0.312932	0.0722652
Q1-IV	-0.027	0.0835205	-0.323274	0.754776	-0.219599	0.165599
Q1-S	0	0
Equation of the model (Variable B1 a- Cyclodextrin):
B1 a- Cyclodextrin = 0.259333333333333+1.73333333333333E-02*Q1-C-0.120333333333333*Q1-F-0.027*Q1-IV
Q1 / Tukey (HSD) / Analysis of the differences between the categories with a confidence interval of 95%:
Contrast	Difference	Standardized difference	Critical value	Pr > Diff	Significant
C vs F	0.137667	1.6483	3.20252	0.406863	No
C vs IV	0.0443333	0.530808	3.20252	0.94912	No
C vs S	0.0173333	0.207534	3.20252	0.996576	No
S vs F	0.120333	1.44076	3.20252	0.51107	No
S vs IV	0.027	0.323274	3.20252	0.987455	No
IV vs F	0.0933333	1.11749	3.20252	0.689753	No
Tukey's d critical value:			4.52905
Category	LS means	Groups
C	0.276667	A
S	0.259333	A
IV	0.232333	A
F	0.139	A
Q1 / Fisher (LSD) / Analysis of the differences between the categories with a confidence interval of 95%:
Contrast	Difference	Standardized difference	Critical value	Pr > Diff	Significant
C vs F	0.137667	1.6483	2.306	0.137904	No
C vs IV	0.0443333	0.530808	2.306	0.609967	No
C vs S	0.0173333	0.207534	2.306	0.840778	No
S vs F	0.120333	1.44076	2.306	0.187619	No
S vs IV	0.027	0.323274	2.306	0.754776	No
IV vs F	0.0933333	1.11749	2.306	0.296218	No
Category	LS means	Groups
C	0.276667	A
S	0.259333	A
IV	0.232333	A
F	0.139	A
Q1 / Bonferroni / Analysis of the differences between the categories with a confidence interval of 95%:
Contrast	Difference	Standardized difference	Critical value	Pr > Diff	Significant
C vs F	0.137667	1.6483	3.47926	0.137904	No
C vs IV	0.0443333	0.530808	3.47926	0.609967	No
C vs S	0.0173333	0.207534	3.47926	0.840778	No
S vs F	0.120333	1.44076	3.47926	0.187619	No
S vs IV	0.027	0.323274	3.47926	0.754776	No
IV vs F	0.0933333	1.11749	3.47926	0.296218	No
Modified significance level:			0.00833333
Category	LS means	Groups
C	0.276667	A
S	0.259333	A
IV	0.232333	A
F	0.139	A
Regression of variable B2 b-Cyclodextrin:
Goodness of fit statistics (Variable B2 b-Cyclodextrin):
Observations	12
Sum of weights	12
DF	8
R²	0.617165
Adjusted R²	0.473602
MSE	0.00754625
RMSE	0.0868692
MAPE	53.0882
DW	2.74183
Cp	4
AIC	-55.506
SBC	-53.5664
PC	0.76567
Analysis of variance (Variable B2 b-Cyclodextrin):
Source	DF	Sum of squares	Mean squares	F	Pr > F
Model	3	0.097322	0.0324407	4.29891	0.0439864
Error	8	0.06037	0.00754625
Corrected Total	11	0.157692
Computed against model Y=Mean(Y)
Model parameters (Variable B2 b-Cyclodextrin):
Source	Value	Standard error	t	Pr > |t|	Lower bound (95%)	Upper bound (95%)
Intercept	-0.00533333	0.0501539	-0.106339	0.917931	-0.120989	0.110322
Q1-C	0.183	0.0709284	2.58007	0.0326129	0.0194389	0.346561
Q1-F	0.244	0.0709284	3.44009	0.00882263	0.0804389	0.407561
Q1-IV	0.158333	0.0709284	2.2323	0.0560954	-0.00522777	0.321894
Q1-S	0	0
Equation of the model (Variable B2 b-Cyclodextrin):
B2 b-Cyclodextrin = -5.33333333333322E-03+0.183*Q1-C+0.244*Q1-F+0.158333333333333*Q1-IV
Q1 / Tukey (HSD) / Analysis of the differences between the categories with a confidence interval of 95%:
Contrast	Difference	Standardized difference	Critical value	Pr > Diff	Significant
F vs S	0.244	3.44009	3.20252	0.0358442	Yes
F vs IV	0.0856667	1.20779	3.20252	0.639272	No
F vs C	0.061	0.860023	3.20252	0.824876	No
C vs S	0.183	2.58007	3.20252	0.120211	No
C vs IV	0.0246667	0.347769	3.20252	0.98451	No
IV vs S	0.158333	2.2323	3.20252	0.194148	No
Tukey's d critical value:			4.52905
Category	LS means	Groups
F	0.238667	A
C	0.177667	A	B
IV	0.153	A	B
S	-0.00533333		B
Q1 / Fisher (LSD) / Analysis of the differences between the categories with a confidence interval of 95%:
Contrast	Difference	Standardized difference	Critical value	Pr > Diff	Significant
F vs S	0.244	3.44009	2.306	0.00882263	Yes
F vs IV	0.0856667	1.20779	2.306	0.261619	No
F vs C	0.061	0.860023	2.306	0.414805	No
C vs S	0.183	2.58007	2.306	0.0326129	Yes
C vs IV	0.0246667	0.347769	2.306	0.736987	No
IV vs S	0.158333	2.2323	2.306	0.0560954	No
Category	LS means	Groups
F	0.238667	A
C	0.177667	A
IV	0.153	A	B
S	-0.00533333		B
Q1 / Bonferroni / Analysis of the differences between the categories with a confidence interval of 95%:
Contrast	Difference	Standardized difference	Critical value	Pr > Diff	Significant
F vs S	0.244	3.44009	3.47926	0.00882263	No
F vs IV	0.0856667	1.20779	3.47926	0.261619	No
F vs C	0.061	0.860023	3.47926	0.414805	No
C vs S	0.183	2.58007	3.47926	0.0326129	No
C vs IV	0.0246667	0.347769	3.47926	0.736987	No
IV vs S	0.158333	2.2323	3.47926	0.0560954	No
Modified significance level:			0.00833333
Category	LS means	Groups
F	0.238667	A
C	0.177667	A
IV	0.153	A
S	-0.00533333	A
Regression of variable B3 Dextrin:
Goodness of fit statistics (Variable B3 Dextrin):
Observations	12
Sum of weights	12
DF	8
R²	0.706257
Adjusted R²	0.596103
MSE	0.01897
RMSE	0.137732
MAPE	48.6817
DW	1.99581
Cp	4
AIC	-44.4443
SBC	-42.5047
PC	0.587486
Analysis of variance (Variable B3 Dextrin):
Source	DF	Sum of squares	Mean squares	F	Pr > F
Model	3	0.364882	0.121627	6.41156	0.0160175
Error	8	0.15176	0.01897
Corrected Total	11	0.516642
Computed against model Y=Mean(Y)
Model parameters (Variable B3 Dextrin):
Source	Value	Standard error	t	Pr > |t|	Lower bound (95%)	Upper bound (95%)
Intercept	0.221667	0.0795194	2.78758	0.0236464	0.0382946	0.405039
Q1-C	0.4	0.112457	3.5569	0.00743422	0.140673	0.659327
Q1-F	0.293	0.112457	2.60543	0.0313521	0.0336728	0.552327
Q1-IV	0.0123333	0.112457	0.109671	0.915371	-0.246994	0.271661
Q1-S	0	0
Equation of the model (Variable B3 Dextrin):
B3 Dextrin = 0.221666666666667+0.4*Q1-C+0.293*Q1-F+1.23333333333332E-02*Q1-IV
Q1 / Tukey (HSD) / Analysis of the differences between the categories with a confidence interval of 95%:
Contrast	Difference	Standardized difference	Critical value	Pr > Diff	Significant
C vs S	0.4	3.5569	3.20252	0.0304772	Yes
C vs IV	0.387667	3.44723	3.20252	0.0354895	Yes
C vs F	0.107	0.951471	3.20252	0.779306	No
F vs S	0.293	2.60543	3.20252	0.116017	No
F vs IV	0.280667	2.49576	3.20252	0.135217	No
IV vs S	0.0123333	0.109671	3.20252	0.999487	No
Tukey's d critical value:			4.52905
Category	LS means	Groups
C	0.621667	A
F	0.514667	A	B
IV	0.234		B
S	0.221667		B
Q1 / Fisher (LSD) / Analysis of the differences between the categories with a confidence interval of 95%:
Contrast	Difference	Standardized difference	Critical value	Pr > Diff	Significant
C vs S	0.4	3.5569	2.306	0.00743422	Yes
C vs IV	0.387667	3.44723	2.306	0.00873032	Yes
C vs F	0.107	0.951471	2.306	0.369222	No
F vs S	0.293	2.60543	2.306	0.0313521	Yes
F vs IV	0.280667	2.49576	2.306	0.0371869	Yes
IV vs S	0.0123333	0.109671	2.306	0.915371	No
Category	LS means	Groups
C	0.621667	A
F	0.514667	A
IV	0.234		B
S	0.221667		B
Q1 / Bonferroni / Analysis of the differences between the categories with a confidence interval of 95%:
Contrast	Difference	Standardized difference	Critical value	Pr > Diff	Significant
C vs S	0.4	3.5569	3.47926	0.00743422	Yes
C vs IV	0.387667	3.44723	3.47926	0.00873032	No
C vs F	0.107	0.951471	3.47926	0.369222	No
F vs S	0.293	2.60543	3.47926	0.0313521	No
F vs IV	0.280667	2.49576	3.47926	0.0371869	No
IV vs S	0.0123333	0.109671	3.47926	0.915371	No
Modified significance level:			0.00833333
Category	LS means	Groups
C	0.621667	A
F	0.514667	A	B
IV	0.234	A	B
S	0.221667		B
Regression of variable B4 i-Erythritol:
Goodness of fit statistics (Variable B4 i-Erythritol):
Observations	12
Sum of weights	12
DF	8
R²	0.56081
Adjusted R²	0.396114
MSE	0.0268209
RMSE	0.163771
MAPE	71.2646
DW	1.80903
Cp	4
AIC	-40.2885
SBC	-38.3488
PC	0.878379
Analysis of variance (Variable B4 i-Erythritol):
Source	DF	Sum of squares	Mean squares	F	Pr > F
Model	3	0.273986	0.0913285	3.40512	0.0736342
Error	8	0.214567	0.0268209
Corrected Total	11	0.488553
Computed against model Y=Mean(Y)
Model parameters (Variable B4 i-Erythritol):
Source	Value	Standard error	t	Pr > |t|	Lower bound (95%)	Upper bound (95%)
Intercept	0.151	0.0945532	1.59698	0.148936	-0.06704	0.36904
Q1-C	0.200333	0.133718	1.49817	0.172467	-0.108022	0.508689
Q1-F	0.366	0.133718	2.7371	0.0255638	0.0576448	0.674355
Q1-IV	0.00933333	0.133718	0.0697984	0.946067	-0.299022	0.317689
Q1-S	0	0
Equation of the model (Variable B4 i-Erythritol):
B4 i-Erythritol = 0.151+0.200333333333333*Q1-C+0.366*Q1-F+9.3333333333332E-03*Q1-IV
Q1 / Tukey (HSD) / Analysis of the differences between the categories with a confidence interval of 95%:
Contrast	Difference	Standardized difference	Critical value	Pr > Diff	Significant
F vs S	0.366	2.7371	3.20252	0.096418	No
F vs IV	0.356667	2.6673	3.20252	0.106369	No
F vs C	0.165667	1.23892	3.20252	0.621826	No
C vs S	0.200333	1.49817	3.20252	0.481	No
C vs IV	0.191	1.42837	3.20252	0.517665	No
IV vs S	0.00933333	0.0697984	3.20252	0.999867	No
Tukey's d critical value:			4.52905
Category	LS means	Groups
F	0.517	A
C	0.351333	A
IV	0.160333	A
S	0.151	A
Q1 / Fisher (LSD) / Analysis of the differences between the categories with a confidence interval of 95%:
Contrast	Difference	Standardized difference	Critical value	Pr > Diff	Significant
F vs S	0.366	2.7371	2.306	0.0255638	Yes
F vs IV	0.356667	2.6673	2.306	0.0284814	Yes
F vs C	0.165667	1.23892	2.306	0.25049	No
C vs S	0.200333	1.49817	2.306	0.172467	No
C vs IV	0.191	1.42837	2.306	0.191039	No
IV vs S	0.00933333	0.0697984	2.306	0.946067	No
Category	LS means	Groups
F	0.517	A
C	0.351333	A	B
IV	0.160333		B
S	0.151		B
Q1 / Bonferroni / Analysis of the differences between the categories with a confidence interval of 95%:
Contrast	Difference	Standardized difference	Critical value	Pr > Diff	Significant
F vs S	0.366	2.7371	3.47926	0.0255638	No
F vs IV	0.356667	2.6673	3.47926	0.0284814	No
F vs C	0.165667	1.23892	3.47926	0.25049	No
C vs S	0.200333	1.49817	3.47926	0.172467	No
C vs IV	0.191	1.42837	3.47926	0.191039	No
IV vs S	0.00933333	0.0697984	3.47926	0.946067	No
Modified significance level:			0.00833333
Category	LS means	Groups
F	0.517	A
C	0.351333	A
IV	0.160333	A
S	0.151	A
Regression of variable B5 D-Fructose:
Goodness of fit statistics (Variable B5 D-Fructose):
Observations	12
Sum of weights	12
DF	8
R²	0.803918
Adjusted R²	0.730387
MSE	0.0234087
RMSE	0.152999
MAPE	60.9082
DW	1.96415
Cp	4
AIC	-41.9214
SBC	-39.9817
PC	0.392164
Analysis of variance (Variable B5 D-Fructose):
Source	DF	Sum of squares	Mean squares	F	Pr > F
Model	3	0.767787	0.255929	10.9331	0.00333982
Error	8	0.187269	0.0234087
Corrected Total	11	0.955056
Computed against model Y=Mean(Y)
Model parameters (Variable B5 D-Fructose):
Source	Value	Standard error	t	Pr > |t|	Lower bound (95%)	Upper bound (95%)
Intercept	0.139333	0.088334	1.57735	0.153367	-0.0643651	0.343032
Q1-C	0.626667	0.124923	5.01642	0.00103147	0.338594	0.91474
Q1-F	0.290333	0.124923	2.3241	0.0486076	0.00226018	0.578406
Q1-IV	0.0246667	0.124923	0.197455	0.848396	-0.263406	0.31274
Q1-S	0	0
Equation of the model (Variable B5 D-Fructose):
B5 D-Fructose = 0.139333333333333+0.626666666666666*Q1-C+0.290333333333333*Q1-F+2.46666666666665E-02*Q1-IV
Q1 / Tukey (HSD) / Analysis of the differences between the categories with a confidence interval of 95%:
Contrast	Difference	Standardized difference	Critical value	Pr > Diff	Significant
C vs S	0.626667	5.01642	3.20252	0.00453852	Yes
C vs IV	0.602	4.81897	3.20252	0.00578395	Yes
C vs F	0.336333	2.69232	3.20252	0.102691	No
F vs S	0.290333	2.3241	3.20252	0.171368	No
F vs IV	0.265667	2.12664	3.20252	0.223668	No
IV vs S	0.0246667	0.197455	3.20252	0.997045	No
Tukey's d critical value:			4.52905
Category	LS means	Groups
C	0.766	A
F	0.429667	A	B
IV	0.164		B
S	0.139333		B
Q1 / Fisher (LSD) / Analysis of the differences between the categories with a confidence interval of 95%:
Contrast	Difference	Standardized difference	Critical value	Pr > Diff	Significant
C vs S	0.626667	5.01642	2.306	0.00103147	Yes
C vs IV	0.602	4.81897	2.306	0.00132311	Yes
C vs F	0.336333	2.69232	2.306	0.0273979	Yes
F vs S	0.290333	2.3241	2.306	0.0486076	Yes
F vs IV	0.265667	2.12664	2.306	0.0661378	No
IV vs S	0.0246667	0.197455	2.306	0.848396	No
Category	LS means	Groups
C	0.766	A
F	0.429667		B
IV	0.164		B	C
S	0.139333			C
Q1 / Bonferroni / Analysis of the differences between the categories with a confidence interval of 95%:
Contrast	Difference	Standardized difference	Critical value	Pr > Diff	Significant
C vs S	0.626667	5.01642	3.47926	0.00103147	Yes
C vs IV	0.602	4.81897	3.47926	0.00132311	Yes
C vs F	0.336333	2.69232	3.47926	0.0273979	No
F vs S	0.290333	2.3241	3.47926	0.0486076	No
F vs IV	0.265667	2.12664	3.47926	0.0661378	No
IV vs S	0.0246667	0.197455	3.47926	0.848396	No
Modified significance level:			0.00833333
Category	LS means	Groups
C	0.766	A
F	0.429667	A	B
IV	0.164		B
S	0.139333		B
Regression of variable B6 L-Fucose:
Goodness of fit statistics (Variable B6 L-Fucose):
Observations	12
Sum of weights	12
DF	8
R²	0.101781
Adjusted R²	-0.235051
MSE	0.020261
RMSE	0.142341
MAPE	49.5426
DW	2.23074
Cp	4
AIC	-43.6543
SBC	-41.7146
PC	1.79644
Analysis of variance (Variable B6 L-Fucose):
Source	DF	Sum of squares	Mean squares	F	Pr > F
Model	3	0.0183669	0.00612231	0.302172	0.823183
Error	8	0.162088	0.020261
Corrected Total	11	0.180455
Computed against model Y=Mean(Y)
Model parameters (Variable B6 L-Fucose):
Source	Value	Standard error	t	Pr > |t|	Lower bound (95%)	Upper bound (95%)
Intercept	0.102	0.0821807	1.24117	0.249703	-0.087509	0.291509
Q1-C	0.0453333	0.116221	0.390061	0.706671	-0.222673	0.31334
Q1-F	0.0806667	0.116221	0.69408	0.507283	-0.18734	0.348673
Q1-IV	0.103667	0.116221	0.891978	0.398439	-0.16434	0.371673
Q1-S	0	0
Equation of the model (Variable B6 L-Fucose):
B6 L-Fucose = 0.102+4.53333333333333E-02*Q1-C+8.06666666666666E-02*Q1-F+0.103666666666667*Q1-IV
Q1 / Tukey (HSD) / Analysis of the differences between the categories with a confidence interval of 95%:
Contrast	Difference	Standardized difference	Critical value	Pr > Diff	Significant
IV vs S	0.103667	0.891978	3.20252	0.809359	No
IV vs C	0.0583333	0.501917	3.20252	0.956355	No
IV vs F	0.023	0.197899	3.20252	0.997025	No
F vs S	0.0806667	0.69408	3.20252	0.896547	No
F vs C	0.0353333	0.304018	3.20252	0.989502	No
C vs S	0.0453333	0.390061	3.20252	0.978482	No
Tukey's d critical value:			4.52905
Category	LS means	Groups
IV	0.205667	A
F	0.182667	A
C	0.147333	A
S	0.102	A
Q1 / Fisher (LSD) / Analysis of the differences between the categories with a confidence interval of 95%:
Contrast	Difference	Standardized difference	Critical value	Pr > Diff	Significant
IV vs S	0.103667	0.891978	2.306	0.398439	No
IV vs C	0.0583333	0.501917	2.306	0.629246	No
IV vs F	0.023	0.197899	2.306	0.84806	No
F vs S	0.0806667	0.69408	2.306	0.507283	No
F vs C	0.0353333	0.304018	2.306	0.768871	No
C vs S	0.0453333	0.390061	2.306	0.706671	No
Category	LS means	Groups
IV	0.205667	A
F	0.182667	A
C	0.147333	A
S	0.102	A
Q1 / Bonferroni / Analysis of the differences between the categories with a confidence interval of 95%:
Contrast	Difference	Standardized difference	Critical value	Pr > Diff	Significant
IV vs S	0.103667	0.891978	3.47926	0.398439	No
IV vs C	0.0583333	0.501917	3.47926	0.629246	No
IV vs F	0.023	0.197899	3.47926	0.84806	No
F vs S	0.0806667	0.69408	3.47926	0.507283	No
F vs C	0.0353333	0.304018	3.47926	0.768871	No
C vs S	0.0453333	0.390061	3.47926	0.706671	No
Modified significance level:			0.00833333
Category	LS means	Groups
IV	0.205667	A
F	0.182667	A
C	0.147333	A
S	0.102	A
Regression of variable B7 D-Galactose:
Goodness of fit statistics (Variable B7 D-Galactose):
Observations	12
Sum of weights	12
DF	8
R²	0.712959
Adjusted R²	0.605319
MSE	0.0192871
RMSE	0.138878
MAPE	53.3628
DW	2.12508
Cp	4
AIC	-44.2454
SBC	-42.3058
PC	0.574082
Analysis of variance (Variable B7 D-Galactose):
Source	DF	Sum of squares	Mean squares	F	Pr > F
Model	3	0.383246	0.127749	6.62353	0.0146564
Error	8	0.154297	0.0192871
Corrected Total	11	0.537543
Computed against model Y=Mean(Y)
Model parameters (Variable B7 D-Galactose):
Source	Value	Standard error	t	Pr > |t|	Lower bound (95%)	Upper bound (95%)
Intercept	0.131333	0.0801812	1.63796	0.140065	-0.0535649	0.316232
Q1-C	0.462333	0.113393	4.07725	0.00354761	0.200848	0.723819
Q1-F	0.0823333	0.113393	0.726086	0.488482	-0.179152	0.343819
Q1-IV	0.0913333	0.113393	0.805456	0.443836	-0.170152	0.352819
Q1-S	0	0
Equation of the model (Variable B7 D-Galactose):
B7 D-Galactose = 0.131333333333333+0.462333333333333*Q1-C+8.23333333333331E-02*Q1-F+9.13333333333331E-02*Q1-IV
Q1 / Tukey (HSD) / Analysis of the differences between the categories with a confidence interval of 95%:
Contrast	Difference	Standardized difference	Critical value	Pr > Diff	Significant
C vs S	0.462333	4.07725	3.20252	0.0150251	Yes
C vs F	0.38	3.35117	3.20252	0.0405819	Yes
C vs IV	0.371	3.2718	3.20252	0.045356	Yes
IV vs S	0.0913333	0.805456	3.20252	0.850202	No
IV vs F	0.009	0.0793697	3.20252	0.999805	No
F vs S	0.0823333	0.726086	3.20252	0.884029	No
Tukey's d critical value:			4.52905
Category	LS means	Groups
C	0.593667	A
IV	0.222667		B
F	0.213667		B
S	0.131333		B
Q1 / Fisher (LSD) / Analysis of the differences between the categories with a confidence interval of 95%:
Contrast	Difference	Standardized difference	Critical value	Pr > Diff	Significant
C vs S	0.462333	4.07725	2.306	0.00354761	Yes
C vs F	0.38	3.35117	2.306	0.0100629	Yes
C vs IV	0.371	3.2718	2.306	0.0113258	Yes
IV vs S	0.0913333	0.805456	2.306	0.443836	No
IV vs F	0.009	0.0793697	2.306	0.938688	No
F vs S	0.0823333	0.726086	2.306	0.488482	No
Category	LS means	Groups
C	0.593667	A
IV	0.222667		B
F	0.213667		B
S	0.131333		B
Q1 / Bonferroni / Analysis of the differences between the categories with a confidence interval of 95%:
Contrast	Difference	Standardized difference	Critical value	Pr > Diff	Significant
C vs S	0.462333	4.07725	3.47926	0.00354761	Yes
C vs F	0.38	3.35117	3.47926	0.0100629	No
C vs IV	0.371	3.2718	3.47926	0.0113258	No
IV vs S	0.0913333	0.805456	3.47926	0.443836	No
IV vs F	0.009	0.0793697	3.47926	0.938688	No
F vs S	0.0823333	0.726086	3.47926	0.488482	No
Modified significance level:			0.00833333
Category	LS means	Groups
C	0.593667	A
IV	0.222667	A	B
F	0.213667	A	B
S	0.131333		B
Regression of variable B8 D-Galacturonic Acid:
Goodness of fit statistics (Variable B8 D-Galacturonic Acid):
Observations	12
Sum of weights	12
DF	8
R²	0.0151726
Adjusted R²	-0.354138
MSE	0.0236286
RMSE	0.153716
MAPE	77.0326
DW	2.31344
Cp	4
AIC	-41.8092
SBC	-39.8695
PC	1.96965
Analysis of variance (Variable B8 D-Galacturonic Acid):
Source	DF	Sum of squares	Mean squares	F	Pr > F
Model	3	0.00291225	0.00097075	0.0410837	0.988067
Error	8	0.189029	0.0236286
Corrected Total	11	0.191941
Computed against model Y=Mean(Y)
Model parameters (Variable B8 D-Galacturonic Acid):
Source	Value	Standard error	t	Pr > |t|	Lower bound (95%)	Upper bound (95%)
Intercept	0.0706667	0.0887479	0.796263	0.448861	-0.133986	0.27532
Q1-C	0.014	0.125509	0.111546	0.913931	-0.275423	0.303423
Q1-F	0.041	0.125509	0.326671	0.752299	-0.248423	0.330423
Q1-IV	0.03	0.125509	0.239028	0.817094	-0.259423	0.319423
Q1-S	0	0
Equation of the model (Variable B8 D-Galacturonic Acid):
B8 D-Galacturonic Acid = 7.06666666666667E-02+0.014*Q1-C+0.041*Q1-F+0.03*Q1-IV
Q1 / Tukey (HSD) / Analysis of the differences between the categories with a confidence interval of 95%:
Contrast	Difference	Standardized difference	Critical value	Pr > Diff	Significant
F vs S	0.041	0.326671	3.20252	0.987069	No
F vs C	0.027	0.215125	3.20252	0.996192	No
F vs IV	0.011	0.0876435	3.20252	0.999737	No
IV vs S	0.03	0.239028	3.20252	0.994806	No
IV vs C	0.016	0.127481	3.20252	0.999195	No
C vs S	0.014	0.111546	3.20252	0.99946	No
Tukey's d critical value:			4.52905
Category	LS means	Groups
F	0.111667	A
IV	0.100667	A
C	0.0846667	A
S	0.0706667	A
Q1 / Fisher (LSD) / Analysis of the differences between the categories with a confidence interval of 95%:
Contrast	Difference	Standardized difference	Critical value	Pr > Diff	Significant
F vs S	0.041	0.326671	2.306	0.752299	No
F vs C	0.027	0.215125	2.306	0.835053	No
F vs IV	0.011	0.0876435	2.306	0.932314	No
IV vs S	0.03	0.239028	2.306	0.817094	No
IV vs C	0.016	0.127481	2.306	0.901706	No
C vs S	0.014	0.111546	2.306	0.913931	No
Category	LS means	Groups
F	0.111667	A
IV	0.100667	A
C	0.0846667	A
S	0.0706667	A
Q1 / Bonferroni / Analysis of the differences between the categories with a confidence interval of 95%:
Contrast	Difference	Standardized difference	Critical value	Pr > Diff	Significant
F vs S	0.041	0.326671	3.47926	0.752299	No
F vs C	0.027	0.215125	3.47926	0.835053	No
F vs IV	0.011	0.0876435	3.47926	0.932314	No
IV vs S	0.03	0.239028	3.47926	0.817094	No
IV vs C	0.016	0.127481	3.47926	0.901706	No
C vs S	0.014	0.111546	3.47926	0.913931	No
Modified significance level:			0.00833333
Category	LS means	Groups
F	0.111667	A
IV	0.100667	A
C	0.0846667	A
S	0.0706667	A
Regression of variable B9 Gentibiose:
Goodness of fit statistics (Variable B9 Gentibiose):
Observations	12
Sum of weights	12
DF	8
R²	0.747947
Adjusted R²	0.653427
MSE	0.0227436
RMSE	0.15081
MAPE	52.9248
DW	2.08137
Cp	4
AIC	-42.2672
SBC	-40.3276
PC	0.504106
Analysis of variance (Variable B9 Gentibiose):
Source	DF	Sum of squares	Mean squares	F	Pr > F
Model	3	0.539918	0.179973	7.91312	0.00887208
Error	8	0.181949	0.0227436
Corrected Total	11	0.721867
Computed against model Y=Mean(Y)
Model parameters (Variable B9 Gentibiose):
Source	Value	Standard error	t	Pr > |t|	Lower bound (95%)	Upper bound (95%)
Intercept	0.124333	0.0870701	1.42797	0.191152	-0.0764506	0.325117
Q1-C	0.541	0.123136	4.39353	0.00230663	0.257049	0.824951
Q1-F	0.217	0.123136	1.76228	0.116042	-0.0669513	0.500951
Q1-IV	0.047	0.123136	0.381693	0.712628	-0.236951	0.330951
Q1-S	0	0
Equation of the model (Variable B9 Gentibiose):
B9 Gentibiose = 0.124333333333333+0.541*Q1-C+0.217*Q1-F+4.69999999999999E-02*Q1-IV
Q1 / Tukey (HSD) / Analysis of the differences between the categories with a confidence interval of 95%:
Contrast	Difference	Standardized difference	Critical value	Pr > Diff	Significant
C vs S	0.541	4.39353	3.20252	0.00991829	Yes
C vs IV	0.494	4.01184	3.20252	0.0163968	Yes
C vs F	0.324	2.63124	3.20252	0.111893	No
F vs S	0.217	1.76228	3.20252	0.355615	No
F vs IV	0.17	1.38059	3.20252	0.543411	No
IV vs S	0.047	0.381693	3.20252	0.979772	No
Tukey's d critical value:			4.52905
Category	LS means	Groups
C	0.665333	A
F	0.341333	A	B
IV	0.171333		B
S	0.124333		B
Q1 / Fisher (LSD) / Analysis of the differences between the categories with a confidence interval of 95%:
Contrast	Difference	Standardized difference	Critical value	Pr > Diff	Significant
C vs S	0.541	4.39353	2.306	0.00230663	Yes
C vs IV	0.494	4.01184	2.306	0.0038851	Yes
C vs F	0.324	2.63124	2.306	0.0301199	Yes
F vs S	0.217	1.76228	2.306	0.116042	No
F vs IV	0.17	1.38059	2.306	0.204748	No
IV vs S	0.047	0.381693	2.306	0.712628	No
Category	LS means	Groups
C	0.665333	A
F	0.341333		B
IV	0.171333		B
S	0.124333		B
Q1 / Bonferroni / Analysis of the differences between the categories with a confidence interval of 95%:
Contrast	Difference	Standardized difference	Critical value	Pr > Diff	Significant
C vs S	0.541	4.39353	3.47926	0.00230663	Yes
C vs IV	0.494	4.01184	3.47926	0.0038851	Yes
C vs F	0.324	2.63124	3.47926	0.0301199	No
F vs S	0.217	1.76228	3.47926	0.116042	No
F vs IV	0.17	1.38059	3.47926	0.204748	No
IV vs S	0.047	0.381693	3.47926	0.712628	No
Modified significance level:			0.00833333
Category	LS means	Groups
C	0.665333	A
F	0.341333	A	B
IV	0.171333		B
S	0.124333		B
Regression of variable B10 D-Gluconic Acid:
Goodness of fit statistics (Variable B10 D-Gluconic Acid):
Observations	12
Sum of weights	12
DF	8
R²	0.939179
Adjusted R²	0.916371
MSE	0.0310169
RMSE	0.176116
MAPE	37.8677
DW	2.38224
Cp	4
AIC	-38.5443
SBC	-36.6046
PC	0.121642
Analysis of variance (Variable B10 D-Gluconic Acid):
Source	DF	Sum of squares	Mean squares	F	Pr > F
Model	3	3.83163	1.27721	41.1779	< 0.0001
Error	8	0.248135	0.0310169
Corrected Total	11	4.07977
Computed against model Y=Mean(Y)
Model parameters (Variable B10 D-Gluconic Acid):
Source	Value	Standard error	t	Pr > |t|	Lower bound (95%)	Upper bound (95%)
Intercept	0.123333	0.101681	1.21295	0.259748	-0.111143	0.35781
Q1-C	1.47367	0.143798	10.2482	< 0.0001	1.14207	1.80527
Q1-F	0.582333	0.143798	4.04965	0.00368598	0.250734	0.913933
Q1-IV	0.201667	0.143798	1.40243	0.19838	-0.129933	0.533266
Q1-S	0	0
Equation of the model (Variable B10 D-Gluconic Acid):
B10 D-Gluconic Acid = 0.123333333333333+1.47366666666667*Q1-C+0.582333333333333*Q1-F+0.201666666666666*Q1-IV
Q1 / Tukey (HSD) / Analysis of the differences between the categories with a confidence interval of 95%:
Contrast	Difference	Standardized difference	Critical value	Pr > Diff	Significant
C vs S	1.47367	10.2482	3.20252	< 0.0001	Yes
C vs IV	1.272	8.84572	3.20252	0.000104644	Yes
C vs F	0.891333	6.1985	3.20252	0.00117857	Yes
F vs S	0.582333	4.04965	3.20252	0.0155883	Yes
F vs IV	0.380667	2.64723	3.20252	0.109411	No
IV vs S	0.201667	1.40243	3.20252	0.531587	No
Tukey's d critical value:			4.52905
Category	LS means	Groups
C	1.597	A
F	0.705667		B
IV	0.325		B	C
S	0.123333			C
Q1 / Fisher (LSD) / Analysis of the differences between the categories with a confidence interval of 95%:
Contrast	Difference	Standardized difference	Critical value	Pr > Diff	Significant
C vs S	1.47367	10.2482	2.306	< 0.0001	Yes
C vs IV	1.272	8.84572	2.306	< 0.0001	Yes
C vs F	0.891333	6.1985	2.306	0.000259853	Yes
F vs S	0.582333	4.04965	2.306	0.00368598	Yes
F vs IV	0.380667	2.64723	2.306	0.029382	Yes
IV vs S	0.201667	1.40243	2.306	0.19838	No
Category	LS means	Groups
C	1.597	A
F	0.705667		B
IV	0.325			C
S	0.123333			C
Q1 / Bonferroni / Analysis of the differences between the categories with a confidence interval of 95%:
Contrast	Difference	Standardized difference	Critical value	Pr > Diff	Significant
C vs S	1.47367	10.2482	3.47926	< 0.0001	Yes
C vs IV	1.272	8.84572	3.47926	< 0.0001	Yes
C vs F	0.891333	6.1985	3.47926	0.000259853	Yes
F vs S	0.582333	4.04965	3.47926	0.00368598	Yes
F vs IV	0.380667	2.64723	3.47926	0.029382	No
IV vs S	0.201667	1.40243	3.47926	0.19838	No
Modified significance level:			0.00833333
Category	LS means	Groups
C	1.597	A
F	0.705667		B
IV	0.325		B	C
S	0.123333			C
Regression of variable B11 D-Glucosamine:
Goodness of fit statistics (Variable B11 D-Glucosamine):
Observations	12
Sum of weights	12
DF	8
R²	0.838159
Adjusted R²	0.777468
MSE	0.0183643
RMSE	0.135515
MAPE	84.7094
DW	2.27896
Cp	4
AIC	-44.8337
SBC	-42.8941
PC	0.323682
Analysis of variance (Variable B11 D-Glucosamine):
Source	DF	Sum of squares	Mean squares	F	Pr > F
Model	3	0.760856	0.253619	13.8104	0.00157507
Error	8	0.146915	0.0183643
Corrected Total	11	0.90777
Computed against model Y=Mean(Y)
Model parameters (Variable B11 D-Glucosamine):
Source	Value	Standard error	t	Pr > |t|	Lower bound (95%)	Upper bound (95%)
Intercept	0.167333	0.0782397	2.13873	0.0649049	-0.0130876	0.347754
Q1-C	0.595	0.110648	5.37743	0.000663672	0.339846	0.850154
Q1-F	0.00833333	0.110648	0.0753142	0.941814	-0.24682	0.263487
Q1-IV	0.0343333	0.110648	0.310294	0.764267	-0.22082	0.289487
Q1-S	0	0
Equation of the model (Variable B11 D-Glucosamine):
B11 D-Glucosamine = 0.167333333333333+0.595*Q1-C+8.33333333333328E-03*Q1-F+3.43333333333333E-02*Q1-IV
Q1 / Tukey (HSD) / Analysis of the differences between the categories with a confidence interval of 95%:
Contrast	Difference	Standardized difference	Critical value	Pr > Diff	Significant
C vs S	0.595	5.37743	3.20252	0.00295107	Yes
C vs F	0.586667	5.30212	3.20252	0.00322389	Yes
C vs IV	0.560667	5.06714	3.20252	0.00426791	Yes
IV vs S	0.0343333	0.310294	3.20252	0.98886	No
IV vs F	0.026	0.23498	3.20252	0.99506	No
F vs S	0.00833333	0.0753142	3.20252	0.999833	No
Tukey's d critical value:			4.52905
Category	LS means	Groups
C	0.762333	A
IV	0.201667		B
F	0.175667		B
S	0.167333		B
Q1 / Fisher (LSD) / Analysis of the differences between the categories with a confidence interval of 95%:
Contrast	Difference	Standardized difference	Critical value	Pr > Diff	Significant
C vs S	0.595	5.37743	2.306	0.000663672	Yes
C vs F	0.586667	5.30212	2.306	0.000726529	Yes
C vs IV	0.560667	5.06714	2.306	0.000968437	Yes
IV vs S	0.0343333	0.310294	2.306	0.764267	No
IV vs F	0.026	0.23498	2.306	0.820127	No
F vs S	0.00833333	0.0753142	2.306	0.941814	No
Category	LS means	Groups
C	0.762333	A
IV	0.201667		B
F	0.175667		B
S	0.167333		B
Q1 / Bonferroni / Analysis of the differences between the categories with a confidence interval of 95%:
Contrast	Difference	Standardized difference	Critical value	Pr > Diff	Significant
C vs S	0.595	5.37743	3.47926	0.000663672	Yes
C vs F	0.586667	5.30212	3.47926	0.000726529	Yes
C vs IV	0.560667	5.06714	3.47926	0.000968437	Yes
IV vs S	0.0343333	0.310294	3.47926	0.764267	No
IV vs F	0.026	0.23498	3.47926	0.820127	No
F vs S	0.00833333	0.0753142	3.47926	0.941814	No
Modified significance level:			0.00833333
Category	LS means	Groups
C	0.762333	A
IV	0.201667		B
F	0.175667		B
S	0.167333		B
Regression of variable B12 a-D-Glucose:
Goodness of fit statistics (Variable B12 a-D-Glucose):
Observations	12
Sum of weights	12
DF	8
R²	0.895309
Adjusted R²	0.85605
MSE	0.0100578
RMSE	0.100288
MAPE	35.6438
DW	1.9669
Cp	4
AIC	-52.0585
SBC	-50.1189
PC	0.209381
Analysis of variance (Variable B12 a-D-Glucose):
Source	DF	Sum of squares	Mean squares	F	Pr > F
Model	3	0.688107	0.229369	22.8052	0.000282957
Error	8	0.080462	0.0100578
Corrected Total	11	0.768569
Computed against model Y=Mean(Y)
Model parameters (Variable B12 a-D-Glucose):
Source	Value	Standard error	t	Pr > |t|	Lower bound (95%)	Upper bound (95%)
Intercept	0.140667	0.0579015	2.42941	0.04124	0.00714558	0.274188
Q1-C	0.585	0.0818851	7.14416	< 0.0001	0.396173	0.773827
Q1-F	0.365333	0.0818851	4.46154	0.00210676	0.176506	0.554161
Q1-IV	0.0466667	0.0818851	0.569904	0.584387	-0.142161	0.235494
Q1-S	0	0
Equation of the model (Variable B12 a-D-Glucose):
B12 a-D-Glucose = 0.140666666666667+0.585*Q1-C+0.365333333333333*Q1-F+4.66666666666666E-02*Q1-IV
Q1 / Tukey (HSD) / Analysis of the differences between the categories with a confidence interval of 95%:
Contrast	Difference	Standardized difference	Critical value	Pr > Diff	Significant
C vs S	0.585	7.14416	3.20252	0.000452711	Yes
C vs IV	0.538333	6.57425	3.20252	0.000795824	Yes
C vs F	0.219667	2.68262	3.20252	0.104102	No
F vs S	0.365333	4.46154	3.20252	0.00908521	Yes
F vs IV	0.318667	3.89163	3.20252	0.0192756	Yes
IV vs S	0.0466667	0.569904	3.20252	0.938323	No
Tukey's d critical value:			4.52905
Category	LS means	Groups
C	0.725667	A
F	0.506	A
IV	0.187333		B
S	0.140667		B
Q1 / Fisher (LSD) / Analysis of the differences between the categories with a confidence interval of 95%:
Contrast	Difference	Standardized difference	Critical value	Pr > Diff	Significant
C vs S	0.585	7.14416	2.306	< 0.0001	Yes
C vs IV	0.538333	6.57425	2.306	0.000174001	Yes
C vs F	0.219667	2.68262	2.306	0.0278128	Yes
F vs S	0.365333	4.46154	2.306	0.00210676	Yes
F vs IV	0.318667	3.89163	2.306	0.00459862	Yes
IV vs S	0.0466667	0.569904	2.306	0.584387	No
Category	LS means	Groups
C	0.725667	A
F	0.506		B
IV	0.187333			C
S	0.140667			C
Q1 / Bonferroni / Analysis of the differences between the categories with a confidence interval of 95%:
Contrast	Difference	Standardized difference	Critical value	Pr > Diff	Significant
C vs S	0.585	7.14416	3.47926	< 0.0001	Yes
C vs IV	0.538333	6.57425	3.47926	0.000174001	Yes
C vs F	0.219667	2.68262	3.47926	0.0278128	No
F vs S	0.365333	4.46154	3.47926	0.00210676	Yes
F vs IV	0.318667	3.89163	3.47926	0.00459862	Yes
IV vs S	0.0466667	0.569904	3.47926	0.584387	No
Modified significance level:			0.00833333
Category	LS means	Groups
C	0.725667	A
F	0.506	A
IV	0.187333		B
S	0.140667		B
Regression of variable C1 Glucose-1-Phophate:
Goodness of fit statistics (Variable C1 Glucose-1-Phophate):
Observations	12
Sum of weights	12
DF	8
R²	0.985317
Adjusted R²	0.979811
MSE	0.0110069
RMSE	0.104914
MAPE	34.2231
DW	1.90688
Cp	4
AIC	-50.9764
SBC	-49.0367
PC	0.029366
Analysis of variance (Variable C1 Glucose-1-Phophate):
Source	DF	Sum of squares	Mean squares	F	Pr > F
Model	3	5.90903	1.96968	178.949	< 0.0001
Error	8	0.0880553	0.0110069
Corrected Total	11	5.99708
Computed against model Y=Mean(Y)
Model parameters (Variable C1 Glucose-1-Phophate):
Source	Value	Standard error	t	Pr > |t|	Lower bound (95%)	Upper bound (95%)
Intercept	0.078	0.060572	1.28772	0.233842	-0.0616794	0.217679
Q1-C	1.71433	0.0856618	20.0128	< 0.0001	1.5168	1.91187
Q1-F	0.193667	0.0856618	2.26083	0.0536529	-0.0038698	0.391203
Q1-IV	0.111	0.0856618	1.29579	0.23118	-0.0865365	0.308536
Q1-S	0	0
Equation of the model (Variable C1 Glucose-1-Phophate):
C1 Glucose-1-Phophate = 7.80000000000006E-02+1.71433333333333*Q1-C+0.193666666666666*Q1-F+0.110999999999999*Q1-IV
Q1 / Tukey (HSD) / Analysis of the differences between the categories with a confidence interval of 95%:
Contrast	Difference	Standardized difference	Critical value	Pr > Diff	Significant
C vs S	1.71433	20.0128	3.20252	< 0.0001	Yes
C vs IV	1.60333	18.717	3.20252	< 0.0001	Yes
C vs F	1.52067	17.752	3.20252	< 0.0001	Yes
F vs S	0.193667	2.26083	3.20252	0.186793	No
F vs IV	0.0826667	0.965035	3.20252	0.772267	No
IV vs S	0.111	1.29579	3.20252	0.590076	No
Tukey's d critical value:			4.52905
Category	LS means	Groups
C	1.79233	A
F	0.271667		B
IV	0.189		B
S	0.078		B
Q1 / Fisher (LSD) / Analysis of the differences between the categories with a confidence interval of 95%:
Contrast	Difference	Standardized difference	Critical value	Pr > Diff	Significant
C vs S	1.71433	20.0128	2.306	< 0.0001	Yes
C vs IV	1.60333	18.717	2.306	< 0.0001	Yes
C vs F	1.52067	17.752	2.306	< 0.0001	Yes
F vs S	0.193667	2.26083	2.306	0.0536529	No
F vs IV	0.0826667	0.965035	2.306	0.362789	No
IV vs S	0.111	1.29579	2.306	0.23118	No
Category	LS means	Groups
C	1.79233	A
F	0.271667		B
IV	0.189		B
S	0.078		B
Q1 / Bonferroni / Analysis of the differences between the categories with a confidence interval of 95%:
Contrast	Difference	Standardized difference	Critical value	Pr > Diff	Significant
C vs S	1.71433	20.0128	3.47926	< 0.0001	Yes
C vs IV	1.60333	18.717	3.47926	< 0.0001	Yes
C vs F	1.52067	17.752	3.47926	< 0.0001	Yes
F vs S	0.193667	2.26083	3.47926	0.0536529	No
F vs IV	0.0826667	0.965035	3.47926	0.362789	No
IV vs S	0.111	1.29579	3.47926	0.23118	No
Modified significance level:			0.00833333
Category	LS means	Groups
C	1.79233	A
[truncated: 5,525 more rows]
[truncated: 51 more columns]

## Sheet: 48h
		A1 Water	A2 Tween 80	A3 N-Acetyl-D-Galactosamine	A4 N-Acetyl-D-Glucosamine	A5 N-Acetyl-D-Mannosamine	A6 Adonitol	A7 Amygdalin	A8 D-Arabinose	A9 L-Arabinose	A10 D-Arabitol	A11 Arbutin	A12 D-Cellobiose	B1 a- Cyclodextrin	B2 b-Cyclodextrin	B3 Dextrin	B4 i-Erythritol	B5 D-Fructose	B6 L-Fucose	B7 D-Galactose	B8 D-Galacturonic Acid	B9 Gentibiose	B10 D-Gluconic Acid	B11 D-Glucosamine	B12 a-D-Glucose	C1 Glucose-1-Phophate	C2 Glucuronamide	C3 D-Glucuronic Acid	C4 Glycerol	C5 Glycogen	C6 m-Inositol	C7 2-Keto-D-Gluconic Acid	C8 a-D-Lactose	C9 Lactulose	C10 Maltilol	C11 Maltose	C12 Maltotriose	D1 D-Mannitol	D2 D-Mannose	D3 D-Melezitose	D4 D-Melibiose	D5 a-Methyl-D-Galactoside	D6 b-Methyl-D-Galactoside	D7 a-Methyl-D-Glucoside	D8 b-Methyl-D-Glucoside	D9 Palatinose	D10 D-Psicose	D11 D-Raffinose	D12 L-Rhamnose
48h	F	0.477	0.939	0.485	2.622	0.396	2.036	1.484	0.434	1.651	1.35	1.843	1.316	0.228	0.766	1.11	1.85	1.685	0.209	0.53	1.059	1.269	2.259	0.505	1.623	1.471	0.196	1.612	2.533	1.449	1.487	2.552	0.549	0.551	0.637	1.559	1.441	1.165	1.85	0.933	0.749	0.603	0.743	0.569	1.53	1.752	0.614	1.174	1.186
48h	F	0.257	0.769	0.259	2.519	0.262	1.743	1.232	0.361	1.503	1.204	1.601	1.17	0.201	0.747	0.978	1.538	1.616	0.14	0.423	1.025	1.15	2.161	0.346	1.557	1.388	0.149	1.243	2.472	1.097	1.219	2.491	0.348	0.375	0.461	1.31	1.226	0.869	1.703	0.807	0.428	0.365	0.485	0.405	1.442	1.628	0.465	0.984	1.034
48h	F	0.392	0.792	0.383	2.601	0.33	1.936	1.454	0.378	1.649	1.332	1.893	1.261	0.225	0.738	1.089	1.517	1.661	0.154	0.458	1.045	1.24	2.179	0.409	1.578	1.353	0.133	1.495	2.562	1.374	1.423	2.426	0.441	0.474	0.566	1.501	1.422	1.096	1.719	0.907	0.538	0.488	0.623	0.511	1.553	1.713	0.509	1.092	1.18
48h	C	0.642	1.338	1.752	1.919	1.802	1.373	1.045	0.6	1.29	1.197	1.683	1.405	0.419	0.966	1.615	1.358	1.832	0.697	1.323	0.491	1.477	1.666	1.203	1.572	1.786	0.67	1.627	1.897	1.576	1.215	1.935	0.927	0.882	0.844	1.544	1.196	1.514	1.748	1.685	1.576	1.188	1.111	1.21	2	1.72	1.11	1.992	0.692
48h	C	0.677	1.263	1.64	1.807	1.766	1.511	0.972	0.515	1.195	1.262	1.538	1.233	0.414	1.072	1.447	1.169	1.464	0.555	1.192	0.433	1.341	1.494	1.168	1.592	1.687	0.446	1.384	1.761	1.696	1.114	1.73	0.727	0.874	0.741	1.433	1.065	1.559	1.668	1.4	1.147	1.103	0.959	1.192	1.845	1.542	1.104	1.904	0.605
48h	C	0.608	1.251	1.588	1.68	1.617	1.215	0.713	0.314	1.114	1.125	1.515	1.317	0.421	0.809	1.407	1.081	1.54	0.267	0.988	0.043	1.221	1.377	0.913	1.683	1.608	0.194	1.325	1.6	1.404	0.965	1.592	0.497	0.571	0.593	1.275	1.208	1.422	1.524	1.17	1.004	0.993	0.774	0.843	1.675	1.257	0.884	1.513	0.667
48h	S	0.338	1.106	0.387	1.085	0.448	0.695	0.444	0.435	0.821	0.489	0.687	0.674	0.335	0.249	1.131	0.786	0.875	0.444	0.512	0.429	0.596	0.914	0.483	1.049	0.348	0.501	0.739	1.058	1.087	0.779	1.153	0.484	0.448	0.537	0.895	0.445	0.413	0.949	0.701	0.549	0.51	0.589	0.613	0.729	0.926	0.521	0.844	0.47
48h	S	0.165	0.803	0.178	0.83	0.217	0.611	0.325	0.249	0.588	0.327	0.673	0.42	0.234	0.344	0.851	0.513	0.767	0.206	0.282	0.24	0.389	0.752	0.257	0.846	0.332	0.225	0.503	0.804	0.882	0.554	0.983	0.286	0.262	0.319	0.655	0.335	0.34	0.729	0.494	0.299	0.296	0.311	0.298	0.487	0.681	0.336	0.714	0.289
48h	S	0.167	0.787	0.034	0.564	0.046	0.352	0.142	0.049	0.423	0.15	0.255	0.453	0.194	0.084	0.798	0.256	0.431	-0.055	0.026	-0.074	0.121	0.447	0.021	0.786	0.1	-0.075	0.102	0.569	0.631	0.322	0.647	-0.016	-0.021	0.024	0.35	0.229	0.198	0.591	0.13	0.034	-0.011	0.048	0.037	0.209	0.372	0.041	0.379	0.186
48h	IV	0.389	0.587	0.465	0.841	0.275	0.516	0.282	0.271	0.457	0.382	0.424	0.4	0.312	0.362	0.745	0.567	0.692	0.574	0.883	0.348	0.535	1.275	0.512	0.686	0.372	0.361	1.211	1.074	0.75	0.611	1.403	0.412	0.366	0.353	0.621	0.302	0.461	0.798	0.6	0.713	0.495	0.593	0.465	0.672	0.519	0.488	0.763	0.398
48h	IV	0.136	0.489	0.414	0.95	0.197	0.494	0.184	0.147	0.273	0.35	0.393	0.157	0.205	0.166	0.749	0.374	0.622	0.506	0.814	0.187	0.316	1.091	0.374	0.763	0.283	0.228	1.042	0.858	0.645	0.473	1.229	0.226	0.227	0.225	0.449	0.161	0.392	0.63	0.517	0.494	0.308	0.477	0.269	0.473	0.418	0.335	0.643	0.246
48h	IV	0.093	0.449	0.364	0.871	0.107	0.476	0.179	0.133	0.277	0.307	0.439	0.186	0.176	0.08	0.557	0.2	0.421	0.326	0.66	-0.008	0.194	0.943	0.288	0.804	0.248	0.063	0.904	0.851	0.436	0.305	1.012	0.014	0.032	0.046	0.36	0.192	0.445	0.618	0.248	0.358	0.041	0.213	0.026	0.297	0.203	0.126	0.54	0.246
XLSTAT 2010.2.03 - ANOVA - on 17/04/2011 at 7.32.08
Y / Quantitative: Workbook = Marta Reverberi statistica.xlsm / Sheet = 48h / Range = '48h'!$C$1:$CT$13 / 12 rows and 96 columns
X / Qualitative: Workbook = Marta Reverberi statistica.xlsm / Sheet = 48h / Range = '48h'!$B$1:$B$13 / 12 rows and 1 column
Constraints: an=0
Confidence interval (%): 95
Use least squares means: Yes
Summary statistics:
Variable	Observations	Obs. with missing data	Obs. without missing data	Minimum	Maximum	Mean	Std. deviation
A1 Water	12	0	12	0.093	0.677	0.36175	0.205574
A2 Tween 80	12	0	12	0.449	1.338	0.881083	0.302681
A3 N-Acetyl-D-Galactosamine	12	0	12	0.034	1.752	0.662417	0.615483
A4 N-Acetyl-D-Glucosamine	12	0	12	0.564	2.622	1.52408	0.764814
A5 N-Acetyl-D-Mannosamine	12	0	12	0.046	1.802	0.621917	0.677525
A6 Adonitol	12	0	12	0.352	2.036	1.07983	0.625267
A7 Amygdalin	12	0	12	0.142	1.484	0.704667	0.512486
A8 D-Arabinose	12	0	12	0.049	0.6	0.323833	0.163299
A9 L-Arabinose	12	0	12	0.273	1.651	0.93675	0.527942
A10 D-Arabitol	12	0	12	0.15	1.35	0.789583	0.484987
A11 Arbutin	12	0	12	0.255	1.893	1.07867	0.646041
A12 D-Cellobiose	12	0	12	0.157	1.405	0.832667	0.49127
B1 a- Cyclodextrin	12	0	12	0.176	0.421	0.280333	0.09493
B2 b-Cyclodextrin	12	0	12	0.08	1.072	0.531917	0.354632
B3 Dextrin	12	0	12	0.557	1.615	1.03975	0.323288
B4 i-Erythritol	12	0	12	0.2	1.85	0.934083	0.559728
B5 D-Fructose	12	0	12	0.421	1.832	1.13383	0.542423
B6 L-Fucose	12	0	12	-0.055	0.697	0.33525	0.221112
B7 D-Galactose	12	0	12	0.026	1.323	0.67425	0.37921
B8 D-Galacturonic Acid	12	0	12	-0.074	1.059	0.434833	0.407748
B9 Gentibiose	12	0	12	0.121	1.477	0.82075	0.504745
B10 D-Gluconic Acid	12	0	12	0.447	2.259	1.37983	0.594165
B11 D-Glucosamine	12	0	12	0.021	1.203	0.539917	0.366016
B12 a-D-Glucose	12	0	12	0.686	1.683	1.21158	0.416095
C1 Glucose-1-Phophate	12	0	12	0.1	1.786	0.914667	0.675839
C2 Glucuronamide	12	0	12	-0.075	0.67	0.257583	0.204738
C3 D-Glucuronic Acid	12	0	12	0.102	1.627	1.09892	0.465584
C4 Glycerol	12	0	12	0.569	2.562	1.50325	0.734643
C5 Glycogen	12	0	12	0.436	1.696	1.08558	0.416334
C6 m-Inositol	12	0	12	0.305	1.487	0.87225	0.420841
C7 2-Keto-D-Gluconic Acid	12	0	12	0.647	2.552	1.59608	0.64119
C8 a-D-Lactose	12	0	12	-0.016	0.927	0.407917	0.2684
C9 Lactulose	12	0	12	-0.021	0.882	0.420083	0.282103
C10 Maltilol	12	0	12	0.024	0.844	0.4455	0.259041
C11 Maltose	12	0	12	0.35	1.559	0.996	0.488768
C12 Maltotriose	12	0	12	0.161	1.441	0.7685	0.527009
D1 D-Mannitol	12	0	12	0.198	1.559	0.822833	0.506619
D2 D-Mannose	12	0	12	0.591	1.85	1.21058	0.526462
D3 D-Melezitose	12	0	12	0.13	1.685	0.799333	0.455914
D4 D-Melibiose	12	0	12	0.034	1.576	0.657417	0.418569
D5 a-Methyl-D-Galactoside	12	0	12	-0.011	1.188	0.531583	0.386995
D6 b-Methyl-D-Galactoside	12	0	12	0.048	1.111	0.577167	0.30174
D7 a-Methyl-D-Glucoside	12	0	12	0.026	1.21	0.5365	0.386798
D8 b-Methyl-D-Glucoside	12	0	12	0.209	2	1.076	0.655343
D9 Palatinose	12	0	12	0.203	1.752	1.06092	0.60369
D10 D-Psicose	12	0	12	0.041	1.11	0.544417	0.341156
D11 D-Raffinose	12	0	12	0.379	1.992	1.04517	0.519261
D12 L-Rhamnose	12	0	12	0.186	1.186	0.599917	0.364016
E1 D-Ribose	12	0	12	0.342	1.438	0.83	0.373445
E2 Salicin	12	0	12	0.07	1.361	0.806917	0.478023
E3 Sedoheptulosan	12	0	12	-0.041	1.561	0.602583	0.535324
E4 D-Sorbitol	12	0	12	0.613	2.16	1.36642	0.607418
E5 L-Sorbose	12	0	12	0.093	1.473	0.8635	0.489622
E6 Stachynose	12	0	12	0.073	1.383	0.77225	0.439015
E7 Sucrose	12	0	12	0.698	2.094	1.42233	0.525667
E8 D-Tagatose	12	0	12	-0.013	0.814	0.429	0.248237
E9 D-Trehalose	12	0	12	0.197	1.81	1.09825	0.596159
E10 Turanose	12	0	12	0.152	1.576	0.995917	0.487749
E11 Xylitol	12	0	12	0.021	1.626	0.899	0.494641
E12 D-Xylose	12	0	12	0.575	1.688	1.06383	0.419601
F1 g-Amino-butyric Acid	12	0	12	0.233	1.184	0.858833	0.333619
F2 Bromosuccinic Acid	12	0	12	-0.067	0.724	0.362667	0.227148
F3 Fumaric Acid	12	0	12	-0.056	1.522	0.80425	0.432093
F4 b-Hydroxy-butyric Acid	12	0	12	-0.125	0.595	0.29975	0.181326
F5 g-Hydroxy-butyric Acid	12	0	12	-0.111	1.242	0.696417	0.368637
F6 p-Hydroxyphenyl-acetic acid	12	0	12	0.109	1.061	0.56175	0.274366
F7 a-Keto-glutaric Acid	12	0	12	0.068	1.675	0.906583	0.476064
F8 D-Lactic Acid Methyl Ester	12	0	12	0.01	1.051	0.588	0.351728
F9 L-Lactic Acid	12	0	12	-0.055	1.35	0.81325	0.400176
F10 D-Malic Acid	12	0	12	-0.037	1.369	0.83275	0.44276
F11 L-Malic Acid	12	0	12	-0.082	1.618	0.989667	0.515708
F12 Quinic Acid	12	0	12	0.919	2.204	1.54275	0.48297
G1 D-Saccharin Acid	12	0	12	0.88	1.962	1.33733	0.395388
G2 Sebacic Acid	12	0	12	-0.203	0.663	0.192083	0.241807
G3 Succinamic Acid	12	0	12	-0.074	1.019	0.455167	0.297996
G4 Succinic Acid	12	0	12	0.02	1.539	0.9735	0.428168
G5 Succinic Acid Mono-Methyl Ester	12	0	12	-0.126	0.755	0.3345	0.293442
G6 N-Acetyly-L-Glutamic Acid	12	0	12	-0.089	1.023	0.340583	0.297435
G7 Alaninamide	12	0	12	-0.016	1.465	0.710833	0.523852
G8 L-Alanine	12	0	12	0.67	2.047	1.4045	0.447366
G9 L-Alanyl-Glycine	12	0	12	0.7	1.897	1.31217	0.373788
G10 L-Asparagine	12	0	12	0.46	1.786	1.25575	0.404965
G11 L-Aspartic Acid	12	0	12	0.454	1.656	1.14417	0.348062
G12 L-Glutamic Acid	12	0	12	0.858	1.914	1.28067	0.380871
H1 Glycyl-L-Glutamic Acid	12	0	12	0.214	1.166	0.780417	0.321381
H2 L-Ornithine	12	0	12	0.501	1.786	1.13058	0.487182
H3 L-Phenylalanine	12	0	12	-0.057	1.242	0.584833	0.420746
H4 L-Proline	12	0	12	0.88	2.15	1.38308	0.451764
H5 L-Pyroglutamic Acid	12	0	12	0.406	1.775	1.21383	0.43071
H6 L-Serine	12	0	12	0.417	1.802	1.11725	0.454715
H7 L-Threonine	12	0	12	0.148	1.918	1.07092	0.590185
H8 2-Amino Ethanol	12	0	12	0.13	1.805	1.08175	0.591855
H9 Putrescine	12	0	12	0.19	1.827	0.946917	0.508843
H10 Adenosine	12	0	12	-0.605	0.989	0.229667	0.521854
H11 Uridine	12	0	12	0.071	1.158	0.601833	0.385389
H12 Adenosine-5'-Monophosphate	12	0	12	0.12	1.441	0.723667	0.462843
Variable	Categories	Frequencies	%
Q1	C	3	25
	F	3	25
	IV	3	25
	S	3	25
Correlation matrix:
Variables	Q1-C	Q1-F	Q1-IV	Q1-S	A1 Water	A2 Tween 80	A3 N-Acetyl-D-Galactosamine	A4 N-Acetyl-D-Glucosamine	A5 N-Acetyl-D-Mannosamine	A6 Adonitol	A7 Amygdalin	A8 D-Arabinose	A9 L-Arabinose	A10 D-Arabitol	A11 Arbutin	A12 D-Cellobiose	B1 a- Cyclodextrin	B2 b-Cyclodextrin	B3 Dextrin	B4 i-Erythritol	B5 D-Fructose	B6 L-Fucose	B7 D-Galactose	B8 D-Galacturonic Acid	B9 Gentibiose	B10 D-Gluconic Acid	B11 D-Glucosamine	B12 a-D-Glucose	C1 Glucose-1-Phophate	C2 Glucuronamide	C3 D-Glucuronic Acid	C4 Glycerol	C5 Glycogen	C6 m-Inositol	C7 2-Keto-D-Gluconic Acid	C8 a-D-Lactose	C9 Lactulose	C10 Maltilol	C11 Maltose	C12 Maltotriose	D1 D-Mannitol	D2 D-Mannose	D3 D-Melezitose	D4 D-Melibiose	D5 a-Methyl-D-Galactoside	D6 b-Methyl-D-Galactoside	D7 a-Methyl-D-Glucoside	D8 b-Methyl-D-Glucoside	D9 Palatinose
Q1-C	1	-0.333333	-0.333333	-0.333333	0.823053	0.80272	0.977387	0.219125	0.984753	0.276307	0.241608	0.563145	0.300307	0.503672	0.466706	0.596145	0.874499	0.709217	0.83922	0.289358	0.531588	0.466584	0.784635	-0.166377	0.627919	0.134475	0.913967	0.585615	0.695069	0.527462	0.448678	0.204731	0.685219	0.323477	0.146949	0.694427	0.760095	0.652977	0.519825	0.443773	0.80404	0.499501	0.818731	0.842677	0.877407	0.741105	0.849922	0.703005	0.444924
Q1-F	-0.333333	1	-0.333333	-0.333333	0.0398449	-0.0951311	-0.280945	0.833071	-0.26041	0.79581	0.806406	0.24803	0.758716	0.628839	0.653699	0.51104	-0.395959	0.3714	0.0359066	0.755133	0.57828	-0.457038	-0.32427	0.899424	0.476589	0.832056	-0.197566	0.542621	0.436611	-0.28938	0.454722	0.836502	0.320219	0.7223	0.840392	0.085563	0.0995765	0.25413	0.568353	0.680249	0.262459	0.626261	0.109781	-0.123538	-0.0720676	0.0796063	-0.064699	0.397817	0.636046
Q1-IV	-0.333333	-0.333333	1	-0.333333	-0.456871	-0.74262	-0.243061	-0.50205	-0.381752	-0.563706	-0.576172	-0.517601	-0.686566	-0.551127	-0.616052	-0.718075	-0.31338	-0.559863	-0.664195	-0.596583	-0.617561	0.363858	0.177176	-0.383284	-0.5644	-0.28096	-0.244795	-0.667498	-0.547549	-0.11855	-0.0603346	-0.472461	-0.688357	-0.586414	-0.358713	-0.428189	-0.452637	-0.552877	-0.640733	-0.629521	-0.464411	-0.605453	-0.455438	-0.195572	-0.389944	-0.298773	-0.441461	-0.547804	-0.680164
Q1-S	-0.333333	-0.333333	-0.333333	1	-0.406026	0.0350308	-0.453381	-0.550146	-0.34259	-0.508412	-0.471842	-0.293574	-0.372457	-0.581383	-0.504354	-0.389111	-0.16516	-0.520754	-0.210932	-0.447908	-0.492307	-0.373403	-0.637541	-0.349762	-0.540108	-0.685571	-0.471605	-0.460739	-0.584131	-0.119532	-0.843066	-0.568772	-0.317081	-0.459363	-0.628629	-0.351801	-0.407035	-0.354229	-0.447444	-0.494501	-0.602088	-0.52031	-0.473074	-0.523566	-0.415395	-0.521937	-0.343762	-0.553018	-0.400807
A1 Water	0.823053	0.0398449	-0.456871	-0.406026	1	0.847723	0.869347	0.528262	0.887724	0.594301	0.583938	0.815273	0.631661	0.75118	0.710528	0.821511	0.870114	0.874361	0.910305	0.648733	0.765543	0.447123	0.712166	0.27917	0.856415	0.487625	0.906761	0.759356	0.837495	0.619946	0.700772	0.544176	0.904063	0.686959	0.502291	0.895184	0.931003	0.895698	0.802354	0.711791	0.900421	0.764549	0.917531	0.889022	0.955232	0.915482	0.943946	0.880434	0.730832
A2 Tween 80	0.80272	-0.0951311	-0.74262	0.0350308	0.847723	1	0.777275	0.375519	0.857918	0.44593	0.445108	0.766923	0.555239	0.593132	0.597388	0.763855	0.843409	0.728427	0.955147	0.525485	0.665252	0.261878	0.470778	0.126316	0.714089	0.217523	0.78157	0.704065	0.702023	0.602088	0.351597	0.357438	0.851379	0.545993	0.269908	0.795381	0.817125	0.816845	0.698785	0.590953	0.742127	0.636003	0.817364	0.728975	0.846352	0.740174	0.869414	0.743181	0.65775
A3 N-Acetyl-D-Galactosamine	0.977387	-0.280945	-0.243061	-0.453381	0.869347	0.777275	1	0.287168	0.986641	0.334767	0.305055	0.650028	0.343391	0.560525	0.514405	0.616396	0.893017	0.741892	0.848062	0.358902	0.582068	0.593675	0.880738	-0.0709908	0.685986	0.24059	0.969932	0.607842	0.731543	0.62547	0.592602	0.279333	0.720036	0.399568	0.242556	0.779407	0.830999	0.729227	0.578263	0.484622	0.846159	0.551541	0.877325	0.926009	0.930435	0.842299	0.898907	0.752607	0.492558
A4 N-Acetyl-D-Glucosamine	0.219125	0.833071	-0.50205	-0.550146	0.528262	0.375519	0.287168	1	0.307352	0.988419	0.985201	0.660279	0.963753	0.948888	0.952211	0.863466	0.124376	0.793136	0.542302	0.966452	0.918014	-0.0925207	0.176388	0.87665	0.87237	0.961569	0.364982	0.894102	0.849235	0.118968	0.783741	0.994336	0.748157	0.960171	0.975121	0.556761	0.595579	0.69857	0.910683	0.952554	0.738276	0.942874	0.626725	0.410436	0.468776	0.57568	0.468307	0.830091	0.932513
A5 N-Acetyl-D-Mannosamine	0.984753	-0.26041	-0.381752	-0.34259	0.887724	0.857918	0.986641	0.307352	1	0.364921	0.338485	0.691625	0.396742	0.582526	0.546037	0.667315	0.914203	0.774052	0.903278	0.395749	0.615947	0.527736	0.811064	-0.03977	0.712171	0.227845	0.960993	0.64805	0.750741	0.634151	0.534489	0.296435	0.775305	0.434647	0.243667	0.802515	0.855824	0.766947	0.618872	0.517612	0.850227	0.584051	0.89353	0.90178	0.941687	0.836032	0.926012	0.775651	0.544481
A6 Adonitol	0.276307	0.79581	-0.563706	-0.508412	0.594301	0.44593	0.334767	0.988419	0.364921	1	0.99329	0.69391	0.976779	0.965412	0.969092	0.893648	0.1839	0.839034	0.59347	0.973318	0.928118	-0.0921101	0.189149	0.855344	0.895891	0.934825	0.412659	0.914973	0.874727	0.139314	0.769732	0.982857	0.809255	0.972819	0.952348	0.597948	0.64698	0.737604	0.937186	0.967224	0.779483	0.960611	0.66098	0.440836	0.519658	0.606863	0.52427	0.856538	0.952277
A7 Amygdalin	0.241608	0.806406	-0.576172	-0.471842	0.583938	0.445108	0.305055	0.985201	0.338485	0.99329	1	0.71678	0.983311	0.950301	0.961832	0.891018	0.173067	0.821195	0.592833	0.979289	0.928192	-0.0806461	0.167151	0.883377	0.889906	0.935308	0.39448	0.893664	0.854722	0.17469	0.760551	0.984663	0.802512	0.98124	0.954999	0.615236	0.645651	0.745604	0.93829	0.960124	0.752914	0.955096	0.658803	0.441346	0.506631	0.607277	0.519784	0.845988	0.95869
A8 D-Arabinose	0.563145	0.24803	-0.517601	-0.293574	0.815273	0.766923	0.650028	0.660279	0.691625	0.69391	0.71678	1	0.745035	0.774114	0.766269	0.795668	0.677825	0.833543	0.845572	0.771202	0.821938	0.502473	0.579248	0.586344	0.865455	0.619894	0.78745	0.744896	0.787629	0.790649	0.719051	0.670419	0.889221	0.803932	0.6484	0.95369	0.938832	0.964705	0.86897	0.722275	0.779781	0.80773	0.901345	0.80887	0.841157	0.901916	0.889088	0.854724	0.842306
A9 L-Arabinose	0.300307	0.758716	-0.686566	-0.372457	0.631661	0.555239	0.343391	0.963753	0.396742	0.976779	0.983311	0.745035	1	0.950491	0.968157	0.936827	0.262208	0.839363	0.669052	0.982094	0.948248	-0.113842	0.147251	0.841598	0.908842	0.884469	0.4216	0.928362	0.869975	0.202963	0.704437	0.961215	0.845873	0.980659	0.91538	0.642934	0.672769	0.78372	0.958473	0.974835	0.765175	0.965533	0.686906	0.452521	0.551699	0.618291	0.566143	0.867472	0.977156
A10 D-Arabitol	0.503672	0.628839	-0.551127	-0.581383	0.75118	0.593132	0.560525	0.948888	0.582526	0.965412	0.950301	0.774114	0.950491	1	0.988005	0.951827	0.40554	0.932221	0.74555	0.949672	0.973613	0.0738524	0.403885	0.731531	0.972274	0.891877	0.618043	0.970993	0.965077	0.281986	0.83847	0.94296	0.895165	0.959775	0.906975	0.724463	0.782887	0.838348	0.975776	0.981968	0.908253	0.99173	0.812308	0.62877	0.703262	0.754675	0.696215	0.956031	0.966277
A11 Arbutin	0.466706	0.653699	-0.616052	-0.504354	0.710528	0.597388	0.514405	0.952211	0.546037	0.969092	0.961832	0.766269	0.968157	0.988005	1	0.956118	0.364998	0.911675	0.738897	0.955242	0.980227	0.00477815	0.327453	0.743646	0.95898	0.877824	0.567105	0.969379	0.948905	0.255449	0.795755	0.942794	0.88826	0.964534	0.898515	0.705407	0.751448	0.827579	0.977881	0.990371	0.880598	0.985489	0.789264	0.589233	0.667078	0.713649	0.659287	0.937226	0.974119
A12 D-Cellobiose	0.596145	0.51104	-0.718075	-0.389111	0.821511	0.763855	0.616396	0.863466	0.667315	0.893648	0.891018	0.795668	0.936827	0.951827	0.956118	1	0.532437	0.927936	0.856143	0.915974	0.969074	0.0242685	0.361907	0.621593	0.965858	0.762737	0.648737	0.974632	0.956233	0.328169	0.711306	0.859145	0.934121	0.920111	0.795941	0.761977	0.802531	0.866005	0.970433	0.967607	0.902908	0.971852	0.839966	0.657451	0.754726	0.75286	0.753255	0.956468	0.9603
B1 a- Cyclodextrin	0.874499	-0.395959	-0.31338	-0.16516	0.870114	0.843409	0.893017	0.124376	0.914203	0.1839	0.173067	0.677825	0.262208	0.40554	0.364998	0.532437	1	0.626192	0.83505	0.273516	0.466579	0.62085	0.771719	-0.10818	0.581633	0.0814169	0.90405	0.465819	0.562505	0.755378	0.421891	0.137024	0.684526	0.320563	0.0985404	0.799366	0.814552	0.740123	0.495837	0.351077	0.673257	0.424	0.799694	0.849721	0.909763	0.804715	0.900639	0.632836	0.406935
B2 b-Cyclodextrin	0.709217	0.3714	-0.559863	-0.520754	0.874361	0.728427	0.741892	0.793136	0.774052	0.839034	0.821195	0.833543	0.839363	0.932221	0.911675	0.927936	0.626192	1	0.854233	0.842619	0.934215	0.251992	0.571638	0.556612	0.971837	0.738683	0.794618	0.91279	0.974495	0.459683	0.786678	0.797046	0.942687	0.862845	0.760561	0.844736	0.90338	0.900603	0.937715	0.89244	0.954508	0.934853	0.921022	0.777555	0.858777	0.852248	0.856941	0.979566	0.913628
B3 Dextrin	0.83922	0.0359066	-0.664195	-0.210932	0.910305	0.955147	0.848062	0.542302	0.903278	0.59347	0.592833	0.845572	0.669052	0.74555	0.738897	0.856143	0.83505	0.854233	1	0.655396	0.808135	0.355962	0.604112	0.272962	0.85343	0.421317	0.867422	0.811078	0.841513	0.642353	0.572456	0.527415	0.929194	0.688294	0.460973	0.891372	0.916144	0.912442	0.821923	0.72269	0.872095	0.770961	0.938696	0.842419	0.92951	0.870404	0.940837	0.882658	0.782308
B4 i-Erythritol	0.289358	0.755133	-0.596583	-0.447908	0.648733	0.525485	0.358902	0.966452	0.395749	0.973318	0.979289	0.771202	0.982094	0.949672	0.955242	0.915974	0.273516	0.842619	0.655396	1	0.951588	-0.0130729	0.221498	0.865674	0.917155	0.923217	0.455092	0.905737	0.87179	0.269552	0.776505	0.968054	0.837378	0.990336	0.949101	0.68833	0.704203	0.809615	0.958051	0.961415	0.767379	0.966859	0.710298	0.508971	0.582857	0.675324	0.587288	0.872488	0.971953
B5 D-Fructose	0.531588	0.57828	-0.617561	-0.492307	0.765543	0.665252	0.582068	0.918014	0.615947	0.928118	0.928192	0.821938	0.948248	0.973613	0.980227	0.969074	0.466579	0.934215	0.808135	0.951588	1	0.110191	0.408624	0.715685	0.982545	0.854937	0.641125	0.95978	0.962719	0.379174	0.808751	0.91376	0.910481	0.957738	0.881193	0.790114	0.815488	0.886195	0.984948	0.973313	0.891847	0.984683	0.8583	0.677035	0.74666	0.788834	0.738059	0.966222	0.981467
B6 L-Fucose	0.466584	-0.457038	0.363858	-0.373403	0.447123	0.261878	0.593675	-0.0925207	0.527736	-0.0921101	-0.0806461	0.502473	-0.113842	0.0738524	0.00477815	0.0242685	0.62085	0.251992	0.355962	-0.0130729	0.110191	1	0.860192	-0.09458	0.23082	0.0309004	0.694926	-0.00656868	0.179985	0.860305	0.458603	-0.0664056	0.240916	0.0450137	0.00290522	0.616916	0.571835	0.451926	0.13413	-0.0633907	0.303848	0.0686841	0.530694	0.723993	0.595389	0.660282	0.604829	0.270809	0.0590156
B7 D-Galactose	0.784635	-0.32427	0.177176	-0.637541	0.712166	0.470778	0.880738	0.176388	0.811064	0.189149	0.167151	0.579248	0.147251	0.403885	0.327453	0.361907	0.771719	0.571638	0.604112	0.221498	0.408624	0.860192	1	-0.0569967	0.532337	0.249551	0.907579	0.364348	0.548134	0.722901	0.680647	0.189276	0.500032	0.271235	0.220613	0.722399	0.742294	0.614325	0.403791	0.279153	0.67577	0.378901	0.764441	0.907083	0.819683	0.822397	0.78481	0.591445	0.310445
B8 D-Galacturonic Acid	-0.166377	0.899424	-0.383284	-0.349762	0.27917	0.126316	-0.0709908	0.87665	-0.03977	0.855344	0.883377	0.586344	0.841598	0.731531	0.743646	0.621593	-0.10818	0.556612	0.272962	0.865674	0.715685	-0.09458	-0.0569967	1	0.652822	0.896144	0.0903861	0.613563	0.560866	0.139251	0.624288	0.893599	0.539889	0.859426	0.912044	0.435883	0.421612	0.554648	0.734872	0.739069	0.40932	0.74502	0.385903	0.170314	0.214683	0.395308	0.255006	0.57619	0.788447
B9 Gentibiose	0.627919	0.476589	-0.5644	-0.540108	0.856415	0.714089	0.685986	0.87237	0.712171	0.895891	0.889906	0.865455	0.908842	0.972274	0.95898	0.965858	0.581633	0.971837	0.85343	0.917155	0.982545	0.23082	0.532337	0.652822	1	0.821614	0.750183	0.951906	0.980932	0.463655	0.844671	0.874873	0.945466	0.934503	0.841703	0.851831	0.889301	0.926727	0.983865	0.948518	0.943867	0.97865	0.915317	0.766492	0.832442	0.864183	0.827434	0.994123	0.962065
B10 D-Gluconic Acid	0.134475	0.832056	-0.28096	-0.685571	0.487625	0.217523	0.24059	0.961569	0.227845	0.934825	0.935308	0.619894	0.884469	0.891877	0.877824	0.762737	0.0814169	0.738683	0.421317	0.923217	0.854937	0.0309004	0.249551	0.896144	0.821614	1	0.343905	0.784906	0.784445	0.150358	0.862577	0.975582	0.648803	0.917615	0.995798	0.541056	0.561468	0.650905	0.841647	0.879145	0.676399	0.880662	0.582491	0.421427	0.433483	0.582014	0.419292	0.77367	0.855624
B11 D-Glucosamine	0.913967	-0.197566	-0.244795	-0.471605	0.906761	0.78157	0.969932	0.364982	0.960993	0.412659	0.39448	0.78745	0.4216	0.618043	0.567105	0.648737	0.90405	0.794618	0.867422	0.455092	0.641125	0.694926	0.907579	0.0903861	0.750183	0.343905	1	0.626634	0.757307	0.760138	0.681598	0.367832	0.784037	0.501788	0.347215	0.888046	0.92282	0.832749	0.657646	0.525948	0.857209	0.616136	0.933316	0.970126	0.97102	0.930524	0.961687	0.801108	0.577419
B12 a-D-Glucose	0.585615	0.542621	-0.667498	-0.460739	0.759356	0.704065	0.607842	0.894102	0.64805	0.914973	0.893664	0.744896	0.928362	0.970993	0.969379	0.974632	0.465819	0.91279	0.811078	0.905737	0.95978	-0.00656868	0.364348	0.613563	0.951906	0.784906	0.626634	1	0.963307	0.249661	0.731144	0.873854	0.905052	0.906969	0.81164	0.693998	0.760951	0.822321	0.955746	0.970743	0.912074	0.969435	0.808986	0.613572	0.71551	0.716296	0.70503	0.945812	0.944241
C1 Glucose-1-Phophate	0.695069	0.436611	-0.547549	-0.584131	0.837495	0.702023	0.731543	0.849235	0.750741	0.874727	0.854722	0.787629	0.869975	0.965077	0.948905	0.956233	0.562505	0.974495	0.841513	0.87179	0.962719	0.179985	0.548134	0.560866	0.980932	0.784445	0.757307	0.963307	1	0.371077	0.818411	0.842431	0.916008	0.880862	0.801934	0.788688	0.848021	0.864829	0.948604	0.939274	0.972079	0.963194	0.900104	0.758307	0.818431	0.821225	0.800169	0.988275	0.925073
C2 Glucuronamide	0.527462	-0.28938	-0.11855	-0.119532	0.619946	0.602088	0.62547	0.118968	0.634151	0.139314	0.17469	0.790649	0.202963	0.281986	0.255449	0.328169	0.755378	0.459683	0.642353	0.269552	0.379174	0.860305	0.722901	0.139251	0.463655	0.150358	0.760138	0.249661	0.371077	1	0.453112	0.139635	0.533645	0.319409	0.164918	0.840681	0.772553	0.725808	0.419212	0.192467	0.43662	0.320166	0.716843	0.789959	0.745023	0.789757	0.79164	0.482054	0.370109
C3 D-Glucuronic Acid	0.448678	0.454722	-0.0603346	-0.843066	0.700772	0.351597	0.592602	0.783741	0.534489	0.769732	0.760551	0.719051	0.704437	0.83847	0.795755	0.711306	0.421891	0.786678	0.572456	0.776505	0.808751	0.458603	0.680647	0.624288	0.844671	0.862577	0.681598	0.731144	0.818411	0.453112	1	0.80125	0.701335	0.802757	0.836966	0.74026	0.757173	0.768058	0.802104	0.773134	0.815725	0.810973	0.779846	0.754617	0.707659	0.831903	0.665703	0.833748	0.753271
C4 Glycerol	0.204731	0.836502	-0.472461	-0.568772	0.544176	0.357438	0.279333	0.994336	0.296435	0.982857	0.984663	0.670419	0.961215	0.94296	0.942794	0.859145	0.137024	0.797046	0.527415	0.968054	0.91376	-0.0664056	0.189276	0.893599	0.874873	0.975582	0.367832	0.873854	0.842431	0.139635	0.80125	1	0.740197	0.963341	0.986379	0.570547	0.602196	0.702802	0.908839	0.947292	0.730272	0.941121	0.626564	0.42136	0.472483	0.585737	0.473013	0.82971	0.928626
C5 Glycogen	0.685219	0.320219	-0.688357	-0.317081	0.904063	0.851379	0.720036	0.748157	0.775305	0.809255	0.802512	0.889221	0.845873	0.895165	0.88826	0.934121	0.684526	0.942687	0.929194	0.837378	0.910481	0.240916	0.500032	0.539889	0.945466	0.648803	0.784037	0.905052	0.916008	0.533645	0.701335	0.740197	1	0.87077	0.682864	0.886872	0.930633	0.954621	0.947596	0.870269	0.914254	0.906549	0.916912	0.761627	0.876349	0.868471	0.892038	0.946552	0.91791
C6 m-Inositol	0.323477	0.7223	-0.586414	-0.459363	0.686959	0.545993	0.399568	0.960171	0.434647	0.972819	0.98124	0.803932	0.980659	0.959775	0.964534	0.920111	0.320563	0.862845	0.688294	0.990336	0.957738	0.0450137	0.271235	0.859426	0.934503	0.917615	0.501788	0.906969	0.880862	0.319409	0.802757	0.963341	0.87077	1	0.940017	0.730363	0.749176	0.845288	0.973643	0.962171	0.794706	0.969174	0.748369	0.549171	0.625572	0.720182	0.634851	0.893921	0.979908
C7 2-Keto-D-Gluconic Acid	0.146949	0.840392	-0.358713	-0.628629	0.502291	0.269908	0.242556	0.975121	0.243667	0.952348	0.954999	0.6484	0.91538	0.906975	0.898515	0.795941	0.0985404	0.760561	0.460973	0.949101	0.881193	0.00290522	0.220613	0.912044	0.841703	0.995798	0.347215	0.81164	0.801934	0.164918	0.836966	0.986379	0.682864	0.940017	1	0.563339	0.581715	0.67878	0.86821	0.900816	0.684205	0.903283	0.60121	0.420769	0.44871	0.58825	0.441176	0.792515	0.888837
C8 a-D-Lactose	0.694427	0.085563	-0.428189	-0.351801	0.895184	0.795381	0.779407	0.556761	0.802515	0.597948	0.615236	0.95369	0.642934	0.724463	0.705407	0.761977	0.799366	0.844736	0.891372	0.68833	0.790114	0.616916	0.722399	0.435883	0.851831	0.541056	0.888046	0.693998	0.788688	0.840681	0.74026	0.570547	0.886872	0.730363	0.563339	1	0.981133	0.970888	0.819328	0.666734	0.815573	0.752216	0.956575	0.917844	0.939681	0.972457	0.957804	0.860084	0.773691
C9 Lactulose	0.760095	0.0995765	-0.452637	-0.407035	0.931003	0.817125	0.830999	0.595579	0.855824	0.64698	0.645651	0.938832	0.672769	0.782887	0.751448	0.802531	0.814552	0.90338	0.916144	0.704203	0.815488	0.571835	0.742294	0.421612	0.889301	0.561468	0.92282	0.760951	0.848021	0.772553	0.757173	0.602196	0.930633	0.749176	0.581715	0.981133	1	0.973356	0.849946	0.712224	0.884905	0.79489	0.975902	0.914713	0.964472	0.975688	0.981019	0.905464	0.800192
C10 Maltilol	0.652977	0.25413	-0.552877	-0.354229	0.895698	0.816845	0.729227	0.69857	0.766947	0.737604	0.745604	0.964705	0.78372	0.838348	0.827579	0.866005	0.740123	0.900603	0.912442	0.809615	0.886195	0.451926	0.614325	0.554648	0.926727	0.650905	0.832749	0.822321	0.864829	0.725808	0.768058	0.702802	0.954621	0.845288	0.67878	0.970888	0.973356	1	0.91746	0.797421	0.863724	0.858568	0.951808	0.846941	0.915492	0.947148	0.930592	0.923031	0.880229
C11 Maltose	0.519825	0.568353	-0.640733	-0.447444	0.802354	0.698785	0.578263	0.910683	0.618872	0.937186	0.93829	0.86897	0.958473	0.975776	0.977881	0.970433	0.495837	0.937715	0.821923	0.958051	0.984948	0.13413	0.403791	0.734872	0.983865	0.841647	0.657646	0.955746	0.948604	0.419212	0.802104	0.908839	0.947596	0.973643	0.86821	0.819328	0.849946	0.91746	1	0.967611	0.893622	0.98685	0.860624	0.67904	0.761828	0.80982	0.769027	0.963184	0.989404
C12 Maltotriose	0.443773	0.680249	-0.629521	-0.494501	0.711791	0.590953	0.484622	0.952554	0.517612	0.967224	0.960124	0.722275	0.974835	0.981968	0.990371	0.967607	0.351077	0.89244	0.72269	0.961415	0.973313	-0.0633907	0.279153	0.739069	0.948518	0.879145	0.525948	0.970743	0.939274	0.192467	0.773134	0.947292	0.870269	0.962171	0.900816	0.666734	0.712224	0.797421	0.967611	1	0.862863	0.984652	0.753322	0.552863	0.639068	0.678985	0.624492	0.923899	0.965493
D1 D-Mannitol	0.80404	0.262459	-0.464411	-0.602088	0.900421	0.742127	0.846159	0.738276	0.850227	0.779483	0.752914	0.779781	0.765175	0.908253	0.880598	0.902908	0.673257	0.954508	0.872095	0.767379	0.891847	0.303848	0.67577	0.40932	0.943867	0.676399	0.857209	0.912074	0.972079	0.43662	0.815725	0.730272	0.914254	0.794706	0.684205	0.815573	0.884905	0.863724	0.893622	0.862863	1	0.895253	0.92885	0.840922	0.886652	0.869638	0.862749	0.967889	0.842496
D2 D-Mannose	0.499501	0.626261	-0.605453	-0.52031	0.764549	0.636003	0.551541	0.942874	0.584051	0.960611	0.955096	0.80773	0.965533	0.99173	0.985489	0.971852	0.424	0.934853	0.770961	0.966859	0.984683	0.0686841	0.378901	0.74502	0.97865	0.880662	0.616136	0.969435	0.963194	0.320166	0.810973	0.941121	0.906549	0.969174	0.903283	0.752216	0.79489	0.858568	0.98685	0.984652	0.895253	1	0.822361	0.638503	0.70997	0.759737	0.710972	0.958882	0.983608
D3 D-Melezitose	0.818731	0.109781	-0.455438	-0.473074	0.917531	0.817364	0.877325	0.626725	0.89353	0.66098	0.658803	0.901345	0.686906	0.812308	0.789264	0.839966	0.799694	0.921022	0.938696	0.710298	0.8583	0.530694	0.764441	0.385903	0.915317	0.582491	0.933316	0.808986	0.900104	0.716843	0.779846	0.626564	0.916912	0.748369	0.60121	0.956575	0.975902	0.951808	0.860624	0.753322	0.92885	0.822361	1	0.939065	0.967291	0.96594	0.966741	0.940699	0.814269
D4 D-Melibiose	0.842677	-0.123538	-0.195572	-0.523566	0.889022	0.728975	0.926009	0.410436	0.90178	0.440836	0.441346	0.80887	0.452521	0.62877	0.589233	0.657451	0.849721	0.777555	0.842419	0.508971	0.677035	0.723993	0.907083	0.170314	0.766492	0.421427	0.970126	0.613572	0.758307	0.789959	0.754617	0.42136	0.761627	0.549171	0.420769	0.917844	0.914713	0.846941	0.67904	0.552863	0.840922	0.638503	0.939065	1	0.953538	0.954936	0.933892	0.806025	0.603096
D5 a-Methyl-D-Galactoside	0.877407	-0.0720676	-0.389944	-0.415395	0.955232	0.846352	0.930435	0.468776	0.941687	0.519658	0.506631	0.841157	0.551699	0.703262	0.667078	0.754726	0.909763	0.858777	0.92951	0.582857	0.74666	0.595389	0.819683	0.214683	0.832442	0.433483	0.97102	0.71551	0.818431	0.745023	0.707659	0.472483	0.876349	0.625572	0.44871	0.939681	0.964472	0.915492	0.761828	0.639068	0.886652	0.70997	0.967291	0.953538	1	0.961206	0.98498	0.867972	0.690748
D6 b-Methyl-D-Galactoside	0.741105	0.0796063	-0.298773	-0.521937	0.915482	0.740174	0.842299	0.57568	0.836032	0.606863	0.607277	0.901916	0.618291	0.754675	0.713649	0.75286	0.804715	0.852248	0.870404	0.675324	0.788834	0.660282	0.822397	0.395308	0.864183	0.582014	0.930524	0.716296	0.821225	0.789757	0.831903	0.585737	0.868471	0.720182	0.58825	0.972457	0.975688	0.947148	0.80982	0.678985	0.869638	0.759737	0.96594	0.954936	0.961206	1	0.955553	0.881471	0.747942
D7 a-Methyl-D-Glucoside	0.849922	-0.064699	-0.441461	-0.343762	0.943946	0.869414	0.898907	0.468307	0.926012	0.52427	0.519784	0.889088	0.566143	0.696215	0.659287	0.753255	0.900639	0.856941	0.940837	0.587288	0.738059	0.604829	0.78481	0.255006	0.827434	0.419292	0.961687	0.70503	0.800169	0.79164	0.665703	0.473013	0.892038	0.634851	0.441176	0.957804	0.981019	0.930592	0.769027	0.624492	0.862749	0.710972	0.966741	0.933892	0.98498	0.955553	1	0.860482	0.710007
D8 b-Methyl-D-Glucoside	0.703005	0.397817	-0.547804	-0.553018	0.880434	0.743181	0.752607	0.830091	0.775651	0.856538	0.845988	0.854724	0.867472	0.956031	0.937226	0.956468	0.632836	0.979566	0.882658	0.872488	0.966222	0.270809	0.591445	0.57619	0.994123	0.77367	0.801108	0.945812	0.988275	0.482054	0.833748	0.82971	0.946552	0.893921	0.792515	0.860084	0.905464	0.923031	0.963184	0.923899	0.967889	0.958882	0.940699	0.806025	0.867972	0.881471	0.860482	1	0.935589
D9 Palatinose	0.444924	0.636046	-0.680164	-0.400807	0.730832	0.65775	0.492558	0.932513	0.544481	0.952277	0.95869	0.842306	0.977156	0.966277	0.974119	0.9603	0.406935	0.913628	0.782308	0.971953	0.981467	0.0590156	0.310445	0.788447	0.962065	0.855624	0.577419	0.944241	0.925073	0.370109	0.753271	0.928626	0.91791	0.979908	0.888837	0.773691	0.800192	0.880229	0.989404	0.965493	0.842496	0.983608	0.814269	0.603096	0.690748	0.747942	0.710007	0.935589	1
D10 D-Psicose	0.863024	-0.0266611	-0.403157	-0.433206	0.948323	0.83786	0.917412	0.510133	0.932587	0.561189	0.547022	0.87112	0.585571	0.735133	0.695595	0.770884	0.884487	0.886901	0.926808	0.616031	0.76915	0.59417	0.813437	0.269004	0.855247	0.473667	0.971238	0.738657	0.840893	0.749875	0.725074	0.513525	0.893175	0.656985	0.490142	0.948657	0.980015	0.929548	0.788372	0.661643	0.899592	0.741493	0.977103	0.946961	0.994537	0.965886	0.990976	0.888182	0.724724
D11 D-Raffinose	0.880078	0.0443233	-0.460459	-0.463943	0.930418	0.836416	0.919853	0.57964	0.93705	0.630306	0.617022	0.861386	0.645504	0.792713	0.764458	0.825353	0.817636	0.924194	0.937157	0.65711	0.817621	0.503608	0.775085	0.297863	0.890464	0.518609	0.954594	0.803406	0.898768	0.666841	0.733278	0.575774	0.911325	0.695099	0.535951	0.919113	0.961613	0.912631	0.828271	0.727359	0.94889	0.797616	0.984878	0.93261	0.966927	0.935697	0.967289	0.926055	0.774487
D12 L-Rhamnose	0.090698	0.883649	-0.502359	-0.471988	0.483421	0.319733	0.164785	0.976602	0.189022	0.964613	0.971724	0.613629	0.957773	0.896864	0.909798	0.827006	0.0681616	0.715309	0.465645	0.959358	0.871373	-0.17147	0.058719	0.911831	0.816387	0.95182	0.254066	0.834541	0.767697	0.0656211	0.734566	0.982478	0.695672	0.951231	0.965319	0.50034	0.520633	0.652662	0.874526	0.926686	0.644721	0.898912	0.533344	0.316994	0.386774	0.504429	0.383415	0.757818	0.896522
E1 D-Ribose	0.0258361	0.896729	-0.619529	-0.303036	0.425263	0.332171	0.067962	0.934439	0.118748	0.93125	0.945781	0.555695	0.950763	0.839313	0.869602	0.81146	0.0131474	0.665998	0.441748	0.937327	0.83499	-0.312276	-0.0986112	0.901252	0.759784	0.882253	0.148583	0.796484	0.707662	-0.00787596	0.594932	0.939218	0.667758	0.920052	0.910566	0.438082	0.449475	0.599685	0.836259	0.898039	0.561541	0.857092	0.458251	0.209749	0.310849	0.405731	0.31621	0.695399	0.876712
E2 Salicin	0.490825	0.600155	-0.508697	-0.582284	0.777066	0.599753	0.569631	0.929258	0.586263	0.935428	0.936339	0.836643	0.939549	0.978463	0.970545	0.942065	0.462398	0.926619	0.762523	0.95531	0.98442	0.186271	0.460419	0.757063	0.983278	0.90319	0.651396	0.9329	0.948824	0.408118	0.881478	0.936389	0.892906	0.969772	0.917324	0.801514	0.826102	0.890217	0.981679	0.963045	0.8882	0.981865	0.851872	0.694143	0.745889	0.817504	0.737447	0.961999	0.968337
E3 Sedoheptulosan	0.939188	-0.148975	-0.399049	-0.391164	0.932164	0.864253	0.969035	0.412501	0.981036	0.46215	0.444324	0.783878	0.49879	0.665019	0.633181	0.735123	0.922176	0.83254	0.935239	0.512208	0.710446	0.56173	0.822768	0.105263	0.79629	0.354293	0.975712	0.705669	0.806211	0.699425	0.644265	0.408827	0.841553	0.553952	0.370052	0.888325	0.923539	0.862476	0.714379	0.604745	0.885763	0.669237	0.95095	0.943395	0.98627	0.915688	0.967115	0.844735	0.641095
E4 D-Sorbitol	0.399339	0.69783	-0.641739	-0.45543	0.69133	0.588188	0.447979	0.957589	0.486878	0.96811	0.964852	0.753688	0.983936	0.973463	0.987531	0.956616	0.345732	0.882827	0.716583	0.978348	0.979111	-0.0434507	0.258946	0.782373	0.946217	0.889488	0.508747	0.957518	0.920659	0.239262	0.771067	0.952886	0.870957	0.977024	0.915242	0.688787	0.721562	0.821276	0.9741	0.992069	0.830968	0.980595	0.751966	0.541884	0.635571	0.686706	0.624282	0.914015	0.976471
E5 L-Sorbose	0.423468	0.630789	-0.676769	-0.377488	0.742532	0.659048	0.479025	0.918172	0.528915	0.939622	0.95214	0.840409	0.97245	0.95069	0.964863	0.954191	0.418346	0.89475	0.78334	0.971577	0.976727	0.0653785	0.300912	0.789675	0.954125	0.848845	0.566636	0.924154	0.904522	0.384176	0.757204	0.917571	0.919584	0.98471	0.881354	0.787824	0.800832	0.890713	0.986935	0.960501	0.826039	0.969886	0.809696	0.607793	0.696293	0.758594	0.708174	0.923513	0.99239
E6 Stachynose	0.667217	0.377849	-0.509942	-0.535124	0.891066	0.743627	0.739004	0.806276	0.756165	0.827011	0.820802	0.877873	0.848913	0.9284	0.912252	0.932205	0.67009	0.947557	0.879563	0.874223	0.957492	0.334218	0.61174	0.585074	0.982977	0.771361	0.803585	0.9124	0.953629	0.552622	0.859463	0.809875	0.939759	0.89578	0.789005	0.897879	0.920749	0.955353	0.956136	0.901247	0.934352	0.934422	0.942803	0.828302	0.890595	0.91803	0.870531	0.980807	0.918671
E7 Sucrose	0.396534	0.682559	-0.592316	-0.486777	0.710812	0.583722	0.465758	0.958984	0.499065	0.966853	0.969905	0.810904	0.976617	0.975702	0.979787	0.941254	0.369534	0.891512	0.732305	0.984277	0.981882	0.0694925	0.325377	0.817441	0.958773	0.908881	0.552406	0.937257	0.917306	0.33796	0.817799	0.95721	0.887684	0.993266	0.931936	0.750557	0.77452	0.864279	0.98448	0.974682	0.834693	0.981983	0.791441	0.593436	0.670771	0.749191	0.671677	0.926785	0.987395
E8 D-Tagatose	0.484225	0.34333	-0.457503	-0.370051	0.81097	0.680808	0.591695	0.711771	0.62028	0.741851	0.76756	0.974124	0.77705	0.800663	0.791712	0.794932	0.618969	0.839933	0.795057	0.820997	0.846254	0.489917	0.561415	0.673813	0.881099	0.708623	0.742265	0.734556	0.789623	0.750578	0.792522	0.730937	0.884318	0.857628	0.730132	0.953323	0.928875	0.966515	0.888188	0.755462	0.770334	0.827726	0.884196	0.791557	0.82266	0.912637	0.854138	0.859387	0.862527
E9 D-Trehalose	0.572264	0.543941	-0.476001	-0.640204	0.795615	0.611829	0.644361	0.913037	0.652745	0.922765	0.912444	0.817555	0.90842	0.986359	0.967728	0.937819	0.487594	0.94719	0.783358	0.921661	0.975509	0.217492	0.530178	0.689095	0.986742	0.878774	0.706778	0.948202	0.976077	0.395822	0.892963	0.912255	0.898503	0.939192	0.888614	0.795469	0.840503	0.87834	0.969705	0.954078	0.935431	0.978848	0.877645	0.731223	0.775656	0.833291	0.76419	0.978996	0.950434
E10 Turanose	0.570055	0.501645	-0.350605	-0.721095	0.790892	0.550647	0.663135	0.879424	0.652596	0.889662	0.875304	0.815202	0.848961	0.959076	0.925238	0.876155	0.486293	0.933434	0.740289	0.88335	0.933127	0.327572	0.614072	0.671819	0.96172	0.877934	0.739835	0.894094	0.951774	0.441325	0.939377	0.882464	0.866197	0.905169	0.87759	0.806828	0.853062	0.866427	0.932725	0.901686	0.928748	0.943359	0.878164	0.7672	0.784694	0.861904	0.771788	0.957098	0.905347
E11 Xylitol	0.785921	0.0495772	-0.0528282	-0.78267	0.825858	0.535032	0.871034	0.529028	0.81659	0.548315	0.501409	0.624981	0.488449	0.723442	0.651535	0.652362	0.703516	0.790858	0.695564	0.535807	0.678692	0.549282	0.871792	0.207762	0.77351	0.559348	0.87891	0.693061	0.805454	0.476108	0.851152	0.531497	0.708437	0.573331	0.534615	0.72475	0.798557	0.726458	0.673642	0.630006	0.886591	0.678788	0.83218	0.856691	0.856007	0.854217	0.796945	0.812573	0.586607
E12 D-Xylose	0.107546	0.874497	-0.392098	-0.589944	0.469711	0.254963	0.187983	0.970145	0.192671	0.942407	0.946288	0.575826	0.920836	0.888761	0.886421	0.80347	0.0557255	0.710695	0.42382	0.935936	0.857776	-0.126754	0.124773	0.886532	0.809338	0.976055	0.268578	0.815456	0.77546	0.0495521	0.778693	0.983263	0.638983	0.918537	0.980438	0.474635	0.495933	0.611304	0.842509	0.908964	0.650277	0.889243	0.528631	0.342041	0.377523	0.501789	0.364075	0.756776	0.863481
F1 g-Amino-butyric Acid	0.155748	0.445553	0.343729	-0.94503	0.344273	-0.107337	0.30231	0.578569	0.190615	0.521899	0.494653	0.268431	0.402066	0.557125	0.494396	0.362619	0.0880219	0.442025	0.136471	0.499019	0.490331	0.312237	0.518138	0.455113	0.50874	0.740034	0.344601	0.422918	0.513415	0.0939285	0.851903	0.602264	0.27733	0.502516	0.684364	0.324678	0.346326	0.349454	0.444104	0.499714	0.500964	0.501344	0.394588	0.435614	0.344946	0.486066	0.254586	0.495625	0.399966
F2 Bromosuccinic Acid	0.187603	-0.405293	0.634487	-0.416797	0.175527	-0.0633433	0.337616	-0.199296	0.233558	-0.246278	-0.232817	0.238835	-0.282135	-0.116786	-0.1801	-0.20333	0.376055	-0.0150033	0.0444479	-0.15782	-0.0773575	0.904309	0.712923	-0.13936	0.0107519	-0.00725831	0.425061	-0.216421	-0.045244	0.661844	0.388965	-0.163764	-0.0638046	-0.120493	-0.0551126	0.354554	0.279783	0.195122	-0.0860856	-0.22825	0.051575	-0.13078	0.260479	0.501473	0.328742	0.429549	0.298311	0.0338659	-0.159129
F3 Fumaric Acid	0.665811	-0.221317	0.295981	-0.740475	0.624631	0.320481	0.785541	0.220365	0.695451	0.208512	0.192219	0.536159	0.151391	0.400667	0.327499	0.319964	0.657592	0.528814	0.489857	0.236424	0.402783	0.851489	0.974049	0.0239384	0.511806	0.336506	0.825482	0.329084	0.519654	0.671467	0.743179	0.243461	0.415851	0.282042	0.295737	0.664912	0.670823	0.559985	0.382752	0.279584	0.625111	0.370413	0.70504	0.856236	0.73565	0.776799	0.689508	0.559269	0.293883
F4 b-Hydroxy-butyric Acid	0.475288	-0.0501615	-0.0734409	-0.351685	0.673276	0.53281	0.613466	0.340369	0.599084	0.346783	0.368012	0.843015	0.376884	0.467071	0.437039	0.447254	0.706184	0.578357	0.626337	0.465357	0.537721	0.8204	0.751011	0.346684	0.609681	0.412273	0.766139	0.398071	0.510944	0.931769	0.685014	0.367073	0.610229	0.507176	0.413422	0.878977	0.822036	0.809957	0.569775	0.380069	0.549645	0.486127	0.767862	0.816892	0.781407	0.865921	0.792438	0.607548	0.509939
F5 g-Hydroxy-butyric Acid	0.653099	0.0380327	0.0347611	-0.725893	0.776613	0.471354	0.779364	0.48719	0.729658	0.497542	0.478392	0.753508	0.44679	0.649759	0.572576	0.554353	0.692723	0.750763	0.648418	0.528702	0.63611	0.772191	0.908329	0.335954	0.737023	0.571988	0.876342	0.559377	0.709992	0.723333	0.867579	0.508383	0.6763	0.575891	0.550661	0.834478	0.859937	0.786435	0.647378	0.526374	0.771889	0.624233	0.845454	0.885373	0.850765	0.917101	0.833082	0.761002	0.578436
F6 p-Hydroxyphenyl-acetic acid	0.177112	0.620351	-0.358437	-0.439026	0.540862	0.370944	0.294274	0.802256	0.291327	0.777809	0.81258	0.678859	0.80414	0.768224	0.804216	0.728257	0.263532	0.635244	0.543506	0.824307	0.815845	0.141459	0.270402	0.755421	0.769029	0.815789	0.389743	0.697999	0.680367	0.352801	0.784474	0.814412	0.675187	0.858212	0.818726	0.652879	0.607956	0.73595	0.808185	0.797954	0.613718	0.769374	0.632155	0.508973	0.523923	0.653906	0.495805	0.722325	0.793908
F7 a-Keto-glutaric Acid	-0.0222725	0.843294	-0.133318	-0.687704	0.366963	0.066501	0.109811	0.900089	0.0797184	0.857656	0.858438	0.530933	0.793423	0.791927	0.772012	0.62887	-0.0242564	0.601085	0.274264	0.853039	0.745697	0.0472903	0.197387	0.897764	0.707308	0.97535	0.229981	0.663454	0.652655	0.114734	0.837534	0.916471	0.521386	0.845086	0.961296	0.447045	0.454097	0.555692	0.736334	0.775106	0.542431	0.773016	0.458168	0.322558	0.319576	0.502694	0.298111	0.64829	0.748837
F8 D-Lactic Acid Methyl Ester	0.462331	0.565199	-0.491477	-0.536053	0.801178	0.61541	0.555137	0.886932	0.572027	0.89907	0.900304	0.849828	0.91075	0.941263	0.929098	0.913054	0.504815	0.899801	0.761738	0.949403	0.958375	0.2347	0.466304	0.752228	0.961801	0.877376	0.653414	0.89053	0.907298	0.466105	0.876672	0.897656	0.895962	0.961141	0.893574	0.835152	0.845052	0.916168	0.965286	0.927524	0.850947	0.949952	0.844632	0.70444	0.769628	0.846567	0.753735	0.933756	0.944255
F9 L-Lactic Acid	0.534069	0.0970691	0.259312	-0.890449	0.62352	0.238267	0.680834	0.470621	0.58403	0.446475	0.428913	0.567984	0.361389	0.58255	0.509804	0.447163	0.503224	0.615854	0.458823	0.456254	0.555354	0.711645	0.879423	0.294052	0.635619	0.602245	0.743299	0.473024	0.633419	0.542398	0.904764	0.494518	0.487094	0.492349	0.557077	0.660983	0.674312	0.607861	0.533621	0.474513	0.693283	0.543323	0.708082	0.802935	0.691672	0.790408	0.636929	0.657651	0.460168
F10 D-Malic Acid	0.358082	0.629567	-0.18761	-0.800039	0.642237	0.334651	0.482524	0.896963	0.445944	0.873117	0.863404	0.697213	0.81812	0.905052	0.87337	0.780326	0.311541	0.806998	0.554813	0.874523	0.876869	0.270206	0.51983	0.749624	0.879505	0.950303	0.569868	0.80841	0.852755	0.328667	0.970497	0.909084	0.717033	0.885221	0.9361	0.680579	0.704352	0.753917	0.85875	0.863323	0.799813	0.882331	0.736549	0.640219	0.631088	0.757526	0.594219	0.855127	0.836268
F11 L-Malic Acid	0.488772	0.378467	0.0245555	-0.891794	0.691898	0.317366	0.627779	0.720651	0.558807	0.701122	0.689435	0.676435	0.630611	0.791597	0.736802	0.664204	0.445173	0.765648	0.543821	0.703498	0.758623	0.510037	0.740698	0.544653	0.808938	0.816747	0.704963	0.682492	0.795361	0.455837	0.987471	0.744862	0.645177	0.729704	0.784807	0.713235	0.734444	0.720282	0.742559	0.715658	0.803668	0.762469	0.76873	0.772337	0.704652	0.817627	0.660261	0.80873	0.689582
F12 Quinic Acid	0.401103	0.713662	-0.528249	-0.586516	0.686595	0.511161	0.464543	0.973094	0.480564	0.979203	0.970068	0.719747	0.964017	0.987218	0.986698	0.934227	0.309384	0.884821	0.669488	0.967845	0.966179	-0.00617033	0.319027	0.780421	0.94476	0.931014	0.521575	0.948655	0.932155	0.202039	0.837908	0.971436	0.840768	0.969333	0.943424	0.66374	0.707792	0.787986	0.959325	0.990212	0.855395	0.981723	0.744434	0.559444	0.623809	0.692178	0.604909	0.916562	0.955199
G1 D-Saccharin Acid	0.16319	0.855604	-0.501263	-0.517531	0.520783	0.361421	0.233391	0.986282	0.25594	0.971766	0.973	0.644148	0.961838	0.922557	0.924393	0.85587	0.115257	0.759419	0.506984	0.972133	0.897675	-0.128354	0.125297	0.89116	0.850287	0.960722	0.317611	0.868823	0.815637	0.101026	0.759655	0.990681	0.716355	0.95322	0.975827	0.533095	0.55963	0.677264	0.892757	0.941354	0.69193	0.928846	0.581895	0.374343	0.434818	0.543607	0.431623	0.798929	0.914886
G2 Sebacic Acid	-0.194725	0.152746	0.437872	-0.395893	0.096337	-0.182293	-0.0272549	0.145719	-0.092235	0.0834959	0.123353	0.343988	0.061525	0.0756804	0.0140895	-0.0327321	0.0717128	0.0591216	-0.0739646	0.197115	0.0967903	0.599028	0.350579	0.395483	0.135056	0.359933	0.154967	-0.0848905	0.0219955	0.511437	0.451409	0.20949	-0.0137715	0.187539	0.330493	0.320633	0.223955	0.231452	0.107806	0.00439548	-0.0155006	0.103248	0.158113	0.27758	0.132873	0.331671	0.151681	0.0949307	0.100261
G3 Succinamic Acid	0.04688	-0.369306	0.792238	-0.469811	0.0306688	-0.278499	0.194722	-0.264378	0.0680195	-0.317789	-0.317055	0.0248621	-0.387007	-0.215005	-0.282266	-0.339095	0.207813	-0.143465	-0.162471	-0.258148	-0.205697	0.782445	0.608606	-0.192674	-0.124469	-0.0374656	0.25884	-0.333275	-0.163507	0.445055	0.33317	-0.22433	-0.230629	-0.227804	-0.100454	0.155921	0.0938034	0.00742765	-0.224253	-0.316966	-0.0684841	-0.247355	0.0777364	0.336899	0.160438	0.262417	0.102617	-0.10619	-0.299405
G4 Succinic Acid	0.339654	0.380028	0.151401	-0.871082	0.565159	0.178317	0.504282	0.659566	0.423051	0.624574	0.628156	0.641641	0.545928	0.688019	0.637718	0.533643	0.33368	0.648694	0.419374	0.639769	0.66696	0.578656	0.705762	0.574132	0.707218	0.793514	0.61289	0.545296	0.671714	0.495338	0.961937	0.689347	0.528592	0.667178	0.756079	0.67044	0.660117	0.651401	0.650267	0.605088	0.670953	0.66279	0.683156	0.713617	0.603297	0.763084	0.568393	0.697214	0.607352
G5 Succinic Acid Mono-Methyl Ester	-0.220227	0.787406	-0.270917	-0.296262	0.22663	0.0877148	-0.0969027	0.762141	-0.0766423	0.725959	0.771316	0.612111	0.728262	0.60989	0.629251	0.506753	-0.0802653	0.459833	0.23137	0.782589	0.636955	0.0746421	-8.12882e-05	0.957164	0.572389	0.819799	0.0931367	0.477784	0.451955	0.302239	0.60716	0.786619	0.45727	0.776934	0.834044	0.478285	0.416515	0.552754	0.650473	0.612065	0.304475	0.63664	0.37242	0.210628	0.211967	0.418698	0.251866	0.492104	0.699577
G6 N-Acetyly-L-Glutamic Acid	0.816539	-0.29786	-0.226225	-0.292454	0.806063	0.762736	0.878884	0.22846	0.877167	0.252569	0.264871	0.775812	0.3145	0.456912	0.435495	0.538708	0.908033	0.649857	0.829487	0.359054	0.558216	0.762422	0.852477	0.0385455	0.63929	0.223107	0.923651	0.475166	0.608545	0.885595	0.572793	0.238284	0.675302	0.40409	0.235549	0.892385	0.860233	0.802985	0.554364	0.392544	0.689595	0.481091	0.879325	0.944031	0.918997	0.889073	0.909507	0.682608	0.482908
G7 Alaninamide	0.129118	0.848959	-0.499399	-0.478679	0.515542	0.354892	0.208177	0.973649	0.236237	0.958955	0.964252	0.670827	0.956698	0.906517	0.91294	0.832817	0.135272	0.753477	0.508445	0.969657	0.895715	-0.0828162	0.124161	0.923444	0.845828	0.958308	0.313582	0.839566	0.787876	0.1631	0.761704	0.980833	0.727517	0.963246	0.975353	0.568638	0.585015	0.711337	0.894322	0.921851	0.660585	0.909723	0.590526	0.370529	0.450481	0.567933	0.449522	0.789545	0.9172
G8 L-Alanine	0.193879	0.797757	-0.441451	-0.550185	0.575866	0.372611	0.289765	0.968744	0.305285	0.959792	0.964937	0.728502	0.944771	0.925142	0.925745	0.836521	0.201322	0.799063	0.543159	0.969954	0.912666	0.0387838	0.24009	0.912065	0.879899	0.972632	0.405796	0.840686	0.821327	0.253753	0.835563	0.980133	0.76149	0.973094	0.983192	0.644407	0.658695	0.764218	0.915601	0.922313	0.714885	0.924155	0.659307	0.467694	0.526045	0.651192	0.522541	0.829004	0.925838
G9 L-Alanyl-Glycine	0.0255435	0.853692	-0.401437	-0.477799	0.441185	0.266823	0.132586	0.943102	0.148739	0.917767	0.934211	0.677612	0.908552	0.846494	0.856443	0.749297	0.0700562	0.678787	0.427993	0.940713	0.841595	-0.00706109	0.120545	0.958544	0.787899	0.957782	0.267807	0.75374	0.710437	0.219663	0.771204	0.95479	0.657749	0.934583	0.969178	0.560383	0.551848	0.684657	0.845624	0.854097	0.5807	0.852986	0.544675	0.35157	0.394269	0.552022	0.399986	0.72216	0.870103
G10 L-Asparagine	0.0634097	0.753843	-0.105848	-0.711405	0.42903	0.116501	0.203591	0.874435	0.175217	0.844813	0.848698	0.641658	0.772213	0.800223	0.766969	0.622597	0.0660689	0.662051	0.331061	0.830693	0.744598	0.217338	0.327028	0.889896	0.738186	0.955255	0.353195	0.652481	0.678191	0.27243	0.870781	0.896096	0.572007	0.840157	0.939589	0.548351	0.562095	0.624283	0.754935	0.744873	0.59232	0.78105	0.546011	0.424927	0.40383	0.593225	0.412627	0.689515	0.763563
G11 L-Aspartic Acid	-0.0851821	0.788584	-0.1181	-0.585302	0.288186	0.056493	0.0586059	0.831477	0.0284119	0.769317	0.79292	0.556769	0.739545	0.700658	0.711127	0.567373	-0.0335575	0.507251	0.245777	0.802755	0.705536	0.100718	0.172194	0.873007	0.645692	0.912579	0.190126	0.583678	0.569874	0.212572	0.789929	0.850885	0.445613	0.789798	0.901815	0.454258	0.41236	0.542509	0.68438	0.703642	0.448881	0.701095	0.431078	0.323502	0.279274	0.47567	0.258447	0.579164	0.697334
G12 L-Glutamic Acid	-0.39318	0.948909	-0.432762	-0.122968	0.0159881	-0.0269731	-0.353346	0.748074	-0.309378	0.70687	0.736451	0.251929	0.730675	0.535012	0.582101	0.492328	-0.355335	0.284108	0.0437716	0.721851	0.534617	-0.50947	-0.436205	0.861954	0.416266	0.731798	-0.266641	0.482816	0.347386	-0.243414	0.327034	0.758869	0.282296	0.676334	0.754971	0.0783201	0.0527319	0.245628	0.525266	0.626011	0.154772	0.562848	0.0567447	-0.173589	-0.106804	0.0265019	-0.0958533	0.326544	0.596271
H1 Glycyl-L-Glutamic Acid	0.316321	0.461426	0.114301	-0.892048	0.470144	0.105082	0.434749	0.690016	0.362788	0.627648	0.625437	0.491233	0.564701	0.693898	0.643512	0.554044	0.242948	0.615451	0.357472	0.60556	0.660656	0.359108	0.578222	0.546498	0.68189	0.798522	0.492485	0.582382	0.6725	0.269842	0.876691	0.721243	0.443773	0.629236	0.760617	0.495275	0.514622	0.519532	0.611454	0.635068	0.639149	0.659722	0.589092	0.564659	0.481915	0.605564	0.444552	0.679447	0.587816
H2 L-Ornithine	0.336366	0.760923	-0.549882	-0.547407	0.623025	0.480009	0.397904	0.990848	0.422083	0.990771	0.985559	0.721251	0.976606	0.979153	0.983347	0.917104	0.241414	0.859232	0.636717	0.975405	0.957785	-0.0390018	0.257078	0.828526	0.925114	0.940309	0.467246	0.938795	0.907358	0.189681	0.805892	0.985485	0.818307	0.973666	0.956675	0.634801	0.676655	0.767236	0.952413	0.980824	0.81355	0.976299	0.710613	0.503686	0.56814	0.650262	0.564389	0.891454	0.962285
H3 L-Phenylalanine	0.550596	-0.540563	0.504733	-0.514765	0.338239	0.0803595	0.615283	-0.203624	0.515758	-0.179674	-0.22301	0.0963435	-0.278508	0.00670276	-0.0765246	-0.090481	0.473927	0.148651	0.176947	-0.248919	-0.0742797	0.696739	0.78887	-0.414951	0.0716793	-0.123898	0.58175	-0.034626	0.125281	0.351205	0.331893	-0.20049	0.085367	-0.169963	-0.182976	0.244857	0.311964	0.131351	-0.0524994	-0.13104	0.324473	-0.0682572	0.31757	0.517951	0.421645	0.393991	0.384503	0.147412	-0.159248
H4 L-Proline	-0.136263	0.935596	-0.583427	-0.215907	0.256898	0.211111	-0.0950375	0.888268	-0.0408646	0.871098	0.895032	0.48497	0.891794	0.74017	0.784801	0.703687	-0.144502	0.54295	0.305344	0.883108	0.746466	-0.375152	-0.231258	0.923349	0.647215	0.842382	-0.000988473	0.69235	0.589199	-0.0607481	0.496787	0.891649	0.539344	0.850202	0.873664	0.329963	0.32102	0.490011	0.74227	0.807933	0.41503	0.767958	0.32885	0.077672	0.156694	0.273726	0.173503	0.570973	0.802515
H5 L-Pyroglutamic Acid	0.304048	0.695132	-0.250845	-0.748335	0.587704	0.300254	0.410988	0.926222	0.392189	0.922795	0.908485	0.700021	0.848426	0.919295	0.891829	0.770704	0.213915	0.829115	0.50557	0.887844	0.862169	0.187229	0.426898	0.811684	0.866219	0.95891	0.515274	0.810362	0.848227	0.26533	0.914073	0.935304	0.724559	0.897608	0.94994	0.636521	0.683276	0.722164	0.864514	0.866171	0.784832	0.894936	0.692684	0.555752	0.56325	0.689444	0.555141	0.837012	0.858373
H6 L-Serine	0.191519	0.810834	-0.277498	-0.724855	0.50281	0.23797	0.289412	0.963557	0.270269	0.936948	0.922534	0.578557	0.87725	0.90967	0.889215	0.778743	0.0987582	0.742374	0.435167	0.910057	0.854524	-0.00801356	0.270058	0.832743	0.825627	0.985556	0.363642	0.825792	0.810774	0.0849173	0.865594	0.967771	0.651564	0.900009	0.977908	0.503249	0.545402	0.629419	0.838131	0.896048	0.716346	0.887746	0.579953	0.422602	0.443562	0.571069	0.415067	0.785347	0.841755
H7 L-Threonine	-0.0189875	0.86074	-0.0969812	-0.744772	0.303934	-0.0092976	0.0939318	0.899793	0.0572616	0.856271	0.849117	0.445511	0.76863	0.785898	0.764187	0.603399	-0.110548	0.590789	0.209661	0.810405	0.714207	-0.0287954	0.170669	0.860316	0.675922	0.968436	0.18897	0.657555	0.653185	-0.0086659	0.809129	0.913318	0.464746	0.800172	0.948354	0.350307	0.381203	0.463354	0.695418	0.764425	0.54372	0.756892	0.407233	0.26626	0.248773	0.420027	0.22847	0.625244	0.714374
H8 2-Amino Ethanol	0.328331	0.716859	-0.250387	-0.794803	0.57273	0.286283	0.418391	0.939179	0.39279	0.919183	0.89789	0.605719	0.850201	0.928343	0.89904	0.796774	0.194988	0.811775	0.498508	0.881883	0.873793	0.0847715	0.399281	0.759729	0.864063	0.964211	0.479176	0.845284	0.868407	0.143789	0.903393	0.944423	0.687876	0.879707	0.953455	0.560945	0.615714	0.664684	0.848638	0.896003	0.794927	0.900722	0.663278	0.523724	0.535331	0.639817	0.50273	0.840714	0.843216
H9 Putrescine	0.0155049	0.877457	-0.219537	-0.673425	0.374003	0.101772	0.125882	0.941519	0.105063	0.913396	0.9056	0.510299	0.837481	0.839699	0.823506	0.676255	-0.0594274	0.636316	0.302661	0.875364	0.770117	-0.0561841	0.150418	0.890997	0.729162	0.977069	0.223711	0.727884	0.697995	0.0209827	0.810458	0.944857	0.564546	0.868687	0.966473	0.413305	0.447272	0.54283	0.767488	0.825185	0.593715	0.813501	0.458309	0.293382	0.307773	0.472921	0.292364	0.675429	0.784465
H10 Adenosine	0.560051	0.498422	-0.327402	-0.73107	0.73991	0.509409	0.645842	0.852771	0.617796	0.861403	0.836753	0.68398	0.809568	0.925937	0.911154	0.85249	0.417002	0.865881	0.685697	0.848851	0.901288	0.201105	0.55654	0.574586	0.908071	0.841007	0.670646	0.888839	0.929126	0.282709	0.913884	0.842705	0.802711	0.854225	0.835154	0.701414	0.746933	0.776496	0.882177	0.900128	0.915119	0.903463	0.803426	0.718937	0.724623	0.780661	0.667722	0.903738	0.840877
H11 Uridine	0.790441	0.25896	-0.362231	-0.68717	0.883645	0.679406	0.849482	0.732728	0.834974	0.759688	0.734173	0.756613	0.734042	0.895569	0.860696	0.870334	0.660164	0.933004	0.837385	0.749645	0.8796	0.362707	0.728763	0.405417	0.932725	0.699869	0.861177	0.88313	0.960039	0.44696	0.866545	0.728778	0.873349	0.77922	0.698624	0.80953	0.871594	0.845906	0.869973	0.843284	0.990816	0.876477	0.925747	0.86202	0.882181	0.883227	0.847193	0.958235	0.814887
H12 Adenosine-5'-Monophosphate	0.717446	0.297922	-0.348734	-0.666634	0.852405	0.655679	0.785805	0.726907	0.76285	0.733643	0.718807	0.713196	0.734248	0.860773	0.839592	0.871147	0.630632	0.862571	0.795184	0.76651	0.875854	0.298216	0.663924	0.405074	0.905534	0.711059	0.785547	0.863755	0.924141	0.405694	0.860333	0.730381	0.80797	0.771524	0.710001	0.76882	0.795682	0.809535	0.847336	0.847902	0.932892	0.860353	0.86953	0.833814	0.831748	0.839162	0.770529	0.918233	0.788854
Multicolinearity statistics:
Statistic	Q1-C	Q1-F	Q1-IV	Q1-S
Tolerance	0	0	0	0
VIF	0	0	0	0
Regression of variable A1 Water:
Goodness of fit statistics (Variable A1 Water):
Observations	12
Sum of weights	12
DF	8
R²	0.789445
Adjusted R²	0.710487
MSE	0.012235
RMSE	0.110612
MAPE	33.7883
DW	2.53548
Cp	4
AIC	-49.707
SBC	-47.7674
PC	0.42111
Analysis of variance (Variable A1 Water):
Source	DF	Sum of squares	Mean squares	F	Pr > F
Model	3	0.366986	0.122329	9.99826	0.0044098
Error	8	0.09788	0.012235
Corrected Total	11	0.464866
Computed against model Y=Mean(Y)
Model parameters (Variable A1 Water):
Source	Value	Standard error	t	Pr > |t|	Lower bound (95%)	Upper bound (95%)
Intercept	0.223333	0.0638618	3.49713	0.0081131	0.0760677	0.370599
Q1-C	0.419	0.0903143	4.63936	0.00166761	0.210735	0.627265
Q1-F	0.152	0.0903143	1.68301	0.130872	-0.0562651	0.360265
Q1-IV	-0.0173333	0.0903143	-0.191922	0.852585	-0.225598	0.190932
Q1-S	0	0
Equation of the model (Variable A1 Water):
A1 Water = 0.223333333333333+0.419*Q1-C+0.152*Q1-F-1.73333333333334E-02*Q1-IV
Q1 / Tukey (HSD) / Analysis of the differences between the categories with a confidence interval of 95%:
Contrast	Difference	Standardized difference	Critical value	Pr > Diff	Significant
C vs IV	0.436333	4.83128	3.20252	0.00569632	Yes
C vs S	0.419	4.63936	3.20252	0.00724261	Yes
C vs F	0.267	2.95634	3.20252	0.0707511	No
F vs IV	0.169333	1.87493	3.20252	0.309619	No
F vs S	0.152	1.68301	3.20252	0.390769	No
S vs IV	0.0173333	0.191922	3.20252	0.997283	No
Tukey's d critical value:			4.52905
Category	LS means	Groups
C	0.642333	A
F	0.375333	A	B
S	0.223333		B
IV	0.206		B
Q1 / Fisher (LSD) / Analysis of the differences between the categories with a confidence interval of 95%:
Contrast	Difference	Standardized difference	Critical value	Pr > Diff	Significant
C vs IV	0.436333	4.83128	2.306	0.00130251	Yes
C vs S	0.419	4.63936	2.306	0.00166761	Yes
C vs F	0.267	2.95634	2.306	0.0182479	Yes
F vs IV	0.169333	1.87493	2.306	0.0976633	No
F vs S	0.152	1.68301	2.306	0.130872	No
S vs IV	0.0173333	0.191922	2.306	0.852585	No
Category	LS means	Groups
C	0.642333	A
F	0.375333		B
S	0.223333		B
IV	0.206		B
Q1 / Bonferroni / Analysis of the differences between the categories with a confidence interval of 95%:
Contrast	Difference	Standardized difference	Critical value	Pr > Diff	Significant
C vs IV	0.436333	4.83128	3.47926	0.00130251	Yes
C vs S	0.419	4.63936	3.47926	0.00166761	Yes
C vs F	0.267	2.95634	3.47926	0.0182479	No
F vs IV	0.169333	1.87493	3.47926	0.0976633	No
F vs S	0.152	1.68301	3.47926	0.130872	No
S vs IV	0.0173333	0.191922	3.47926	0.852585	No
Modified significance level:			0.00833333
Category	LS means	Groups
C	0.642333	A
F	0.375333	A	B
S	0.223333		B	C
IV	0.206		B	C
Regression of variable A2 Tween 80:
Goodness of fit statistics (Variable A2 Tween 80):
Observations	12
Sum of weights	12
DF	8
R²	0.904591
Adjusted R²	0.868813
MSE	0.0120188
RMSE	0.10963
MAPE	9.0494
DW	2.51214
Cp	4
AIC	-49.921
SBC	-47.9814
PC	0.190817
Analysis of variance (Variable A2 Tween 80):
Source	DF	Sum of squares	Mean squares	F	Pr > F
Model	3	0.911621	0.303874	25.2833	0.000195972
Error	8	0.09615	0.0120188
Corrected Total	11	1.00777
Computed against model Y=Mean(Y)
Model parameters (Variable A2 Tween 80):
Source	Value	Standard error	t	Pr > |t|	Lower bound (95%)	Upper bound (95%)
Intercept	0.898667	0.0632949	14.1981	< 0.0001	0.752708	1.04463
Q1-C	0.385333	0.0895126	4.3048	0.00259886	0.178917	0.59175
Q1-F	-0.0653333	0.0895126	-0.729879	0.486284	-0.27175	0.141083
Q1-IV	-0.390333	0.0895126	-4.36065	0.00241053	-0.59675	-0.183917
Q1-S	0	0
Equation of the model (Variable A2 Tween 80):
A2 Tween 80 = 0.898666666666667+0.385333333333333*Q1-C-6.53333333333334E-02*Q1-F-0.390333333333333*Q1-IV
Q1 / Tukey (HSD) / Analysis of the differences between the categories with a confidence interval of 95%:
Contrast	Difference	Standardized difference	Critical value	Pr > Diff	Significant
C vs IV	0.775667	8.66545	3.20252	0.000120295	Yes
C vs F	0.450667	5.03467	3.20252	0.00443903	Yes
C vs S	0.385333	4.3048	3.20252	0.0111306	Yes
S vs IV	0.390333	4.36065	3.20252	0.0103501	Yes
S vs F	0.0653333	0.729879	3.20252	0.882501	No
F vs IV	0.325	3.63078	3.20252	0.0275217	Yes
Tukey's d critical value:			4.52905
Category	LS means	Groups
C	1.284	A
S	0.898667		B
F	0.833333		B
IV	0.508333			C
Q1 / Fisher (LSD) / Analysis of the differences between the categories with a confidence interval of 95%:
Contrast	Difference	Standardized difference	Critical value	Pr > Diff	Significant
C vs IV	0.775667	8.66545	2.306	< 0.0001	Yes
C vs F	0.450667	5.03467	2.306	0.00100828	Yes
C vs S	0.385333	4.3048	2.306	0.00259886	Yes
S vs IV	0.390333	4.36065	2.306	0.00241053	Yes
S vs F	0.0653333	0.729879	2.306	0.486284	No
F vs IV	0.325	3.63078	2.306	0.00667753	Yes
Category	LS means	Groups
C	1.284	A
S	0.898667		B
F	0.833333		B
IV	0.508333			C	D
Q1 / Bonferroni / Analysis of the differences between the categories with a confidence interval of 95%:
Contrast	Difference	Standardized difference	Critical value	Pr > Diff	Significant
C vs IV	0.775667	8.66545	3.47926	< 0.0001	Yes
C vs F	0.450667	5.03467	3.47926	0.00100828	Yes
C vs S	0.385333	4.3048	3.47926	0.00259886	Yes
S vs IV	0.390333	4.36065	3.47926	0.00241053	Yes
S vs F	0.0653333	0.729879	3.47926	0.486284	No
F vs IV	0.325	3.63078	3.47926	0.00667753	Yes
Modified significance level:			0.00833333
Category	LS means	Groups
C	1.284	A
S	0.898667		B
F	0.833333		B
IV	0.508333			C
Regression of variable A3 N-Acetyl-D-Galactosamine:
Goodness of fit statistics (Variable A3 N-Acetyl-D-Galactosamine):
Observations	12
Sum of weights	12
DF	8
R²	0.974136
Adjusted R²	0.964437
MSE	0.013472
RMSE	0.116069
MAPE	54.4288
DW	2.52784
Cp	4
AIC	-48.5513
SBC	-46.6117
PC	0.0517281
Analysis of variance (Variable A3 N-Acetyl-D-Galactosamine):
Source	DF	Sum of squares	Mean squares	F	Pr > F
Model	3	4.05924	1.35308	100.437	< 0.0001
Error	8	0.107776	0.013472
Corrected Total	11	4.16702
Computed against model Y=Mean(Y)
Model parameters (Variable A3 N-Acetyl-D-Galactosamine):
Source	Value	Standard error	t	Pr > |t|	Lower bound (95%)	Upper bound (95%)
Intercept	0.199667	0.0670124	2.97955	0.0176126	0.0451357	0.354198
Q1-C	1.46033	0.0947699	15.4093	< 0.0001	1.24179	1.67887
Q1-F	0.176	0.0947699	1.85713	0.100372	-0.0425398	0.39454
Q1-IV	0.214667	0.0947699	2.26514	0.0532935	-0.00387311	0.433206
Q1-S	0	0
Equation of the model (Variable A3 N-Acetyl-D-Galactosamine):
A3 N-Acetyl-D-Galactosamine = 0.199666666666667+1.46033333333333*Q1-C+0.176*Q1-F+0.214666666666666*Q1-IV
Q1 / Tukey (HSD) / Analysis of the differences between the categories with a confidence interval of 95%:
Contrast	Difference	Standardized difference	Critical value	Pr > Diff	Significant
C vs S	1.46033	15.4093	3.20252	< 0.0001	Yes
C vs F	1.28433	13.5521	3.20252	< 0.0001	Yes
C vs IV	1.24567	13.1441	3.20252	< 0.0001	Yes
IV vs S	0.214667	2.26514	3.20252	0.185705	No
IV vs F	0.0386667	0.408006	3.20252	0.975549	No
F vs S	0.176	1.85713	3.20252	0.316576	No
Tukey's d critical value:			4.52905
Category	LS means	Groups
C	1.66	A
IV	0.414333		B
F	0.375667		B
S	0.199667		B	C
Q1 / Fisher (LSD) / Analysis of the differences between the categories with a confidence interval of 95%:
Contrast	Difference	Standardized difference	Critical value	Pr > Diff	Significant
C vs S	1.46033	15.4093	2.306	< 0.0001	Yes
C vs F	1.28433	13.5521	2.306	< 0.0001	Yes
C vs IV	1.24567	13.1441	2.306	< 0.0001	Yes
IV vs S	0.214667	2.26514	2.306	0.0532935	No
IV vs F	0.0386667	0.408006	2.306	0.693971	No
F vs S	0.176	1.85713	2.306	0.100372	No
Category	LS means	Groups
C	1.66	A
IV	0.414333		B
F	0.375667		B
S	0.199667		B	C
Q1 / Bonferroni / Analysis of the differences between the categories with a confidence interval of 95%:
Contrast	Difference	Standardized difference	Critical value	Pr > Diff	Significant
C vs S	1.46033	15.4093	3.47926	< 0.0001	Yes
C vs F	1.28433	13.5521	3.47926	< 0.0001	Yes
C vs IV	1.24567	13.1441	3.47926	< 0.0001	Yes
IV vs S	0.214667	2.26514	3.47926	0.0532935	No
IV vs F	0.0386667	0.408006	3.47926	0.693971	No
F vs S	0.176	1.85713	3.47926	0.100372	No
Modified significance level:			0.00833333
Category	LS means	Groups
C	1.66	A
IV	0.414333		B
F	0.375667		B
S	0.199667		B	C
Regression of variable A4 N-Acetyl-D-Glucosamine:
Goodness of fit statistics (Variable A4 N-Acetyl-D-Glucosamine):
Observations	12
Sum of weights	12
DF	8
R²	0.972553
Adjusted R²	0.96226
MSE	0.0220755
RMSE	0.148578
MAPE	8.60148
DW	2.26958
Cp	4
AIC	-42.625
SBC	-40.6854
PC	0.0548942
Analysis of variance (Variable A4 N-Acetyl-D-Glucosamine):
Source	DF	Sum of squares	Mean squares	F	Pr > F
Model	3	6.25773	2.08591	94.4899	< 0.0001
Error	8	0.176604	0.0220755
Corrected Total	11	6.43434
Computed against model Y=Mean(Y)
Model parameters (Variable A4 N-Acetyl-D-Glucosamine):
Source	Value	Standard error	t	Pr > |t|	Lower bound (95%)	Upper bound (95%)
Intercept	0.826333	0.0857817	9.63298	< 0.0001	0.62852	1.02415
Q1-C	0.975667	0.121314	8.04251	< 0.0001	0.695917	1.25542
Q1-F	1.75433	0.121314	14.4611	< 0.0001	1.47458	2.03408
Q1-IV	0.061	0.121314	0.502829	0.628633	-0.21875	0.34075
Q1-S	0	0
Equation of the model (Variable A4 N-Acetyl-D-Glucosamine):
A4 N-Acetyl-D-Glucosamine = 0.826333333333333+0.975666666666667*Q1-C+1.75433333333333*Q1-F+6.09999999999997E-02*Q1-IV
Q1 / Tukey (HSD) / Analysis of the differences between the categories with a confidence interval of 95%:
Contrast	Difference	Standardized difference	Critical value	Pr > Diff	Significant
F vs S	1.75433	14.4611	3.20252	< 0.0001	Yes
F vs IV	1.69333	13.9583	3.20252	< 0.0001	Yes
F vs C	0.778667	6.41862	3.20252	0.000934477	Yes
C vs S	0.975667	8.04251	3.20252	0.000200508	Yes
C vs IV	0.914667	7.53969	3.20252	0.000312777	Yes
IV vs S	0.061	0.502829	3.20252	0.956137	No
Tukey's d critical value:			4.52905
Category	LS means	Groups
F	2.58067	A
C	1.802		B
IV	0.887333			C
S	0.826333			C
Q1 / Fisher (LSD) / Analysis of the differences between the categories with a confidence interval of 95%:
Contrast	Difference	Standardized difference	Critical value	Pr > Diff	Significant
F vs S	1.75433	14.4611	2.306	< 0.0001	Yes
F vs IV	1.69333	13.9583	2.306	< 0.0001	Yes
F vs C	0.778667	6.41862	2.306	0.000205027	Yes
C vs S	0.975667	8.04251	2.306	< 0.0001	Yes
C vs IV	0.914667	7.53969	2.306	< 0.0001	Yes
IV vs S	0.061	0.502829	2.306	0.628633	No
Category	LS means	Groups
F	2.58067	A
C	1.802		B
IV	0.887333			C
S	0.826333			C	D
Q1 / Bonferroni / Analysis of the differences between the categories with a confidence interval of 95%:
Contrast	Difference	Standardized difference	Critical value	Pr > Diff	Significant
F vs S	1.75433	14.4611	3.47926	< 0.0001	Yes
F vs IV	1.69333	13.9583	3.47926	< 0.0001	Yes
F vs C	0.778667	6.41862	3.47926	0.000205027	Yes
C vs S	0.975667	8.04251	3.47926	< 0.0001	Yes
C vs IV	0.914667	7.53969	3.47926	< 0.0001	Yes
IV vs S	0.061	0.502829	3.47926	0.628633	No
Modified significance level:			0.00833333
Category	LS means	Groups
F	2.58067	A
C	1.802		B
IV	0.887333			C
S	0.826333			C
Regression of variable A5 N-Acetyl-D-Mannosamine:
Goodness of fit statistics (Variable A5 N-Acetyl-D-Mannosamine):
Observations	12
Sum of weights	12
DF	8
R²	0.975491
Adjusted R²	0.9663
MSE	0.0154697
RMSE	0.124377
MAPE	53.2998
DW	2.6392
Cp	4
AIC	-46.8921
SBC	-44.9524
PC	0.0490183
Analysis of variance (Variable A5 N-Acetyl-D-Mannosamine):
Source	DF	Sum of squares	Mean squares	F	Pr > F
Model	3	4.92568	1.64189	106.136	< 0.0001
Error	8	0.123757	0.0154697
Corrected Total	11	5.04944
Computed against model Y=Mean(Y)
Model parameters (Variable A5 N-Acetyl-D-Mannosamine):
Source	Value	Standard error	t	Pr > |t|	Lower bound (95%)	Upper bound (95%)
Intercept	0.237	0.0718092	3.30041	0.0108521	0.0714078	0.402592
Q1-C	1.49133	0.101553	14.6852	< 0.0001	1.25715	1.72552
Q1-F	0.0923333	0.101553	0.909209	0.389809	-0.141849	0.326516
Q1-IV	-0.044	0.101553	-0.433269	0.676264	-0.278183	0.190183
Q1-S	0	0
Equation of the model (Variable A5 N-Acetyl-D-Mannosamine):
A5 N-Acetyl-D-Mannosamine = 0.237+1.49133333333333*Q1-C+9.23333333333331E-02*Q1-F-4.40000000000003E-02*Q1-IV
Q1 / Tukey (HSD) / Analysis of the differences between the categories with a confidence interval of 95%:
Contrast	Difference	Standardized difference	Critical value	Pr > Diff	Significant
C vs IV	1.53533	15.1185	3.20252	< 0.0001	Yes
C vs S	1.49133	14.6852	3.20252	< 0.0001	Yes
C vs F	1.399	13.776	3.20252	< 0.0001	Yes
F vs IV	0.136333	1.34248	3.20252	0.564254	No
F vs S	0.0923333	0.909209	3.20252	0.800802	No
S vs IV	0.044	0.433269	3.20252	0.971026	No
Tukey's d critical value:			4.52905
Category	LS means	Groups
C	1.72833	A
F	0.329333		B
S	0.237		B	C
IV	0.193		B	C
Q1 / Fisher (LSD) / Analysis of the differences between the categories with a confidence interval of 95%:
Contrast	Difference	Standardized difference	Critical value	Pr > Diff	Significant
C vs IV	1.53533	15.1185	2.306	< 0.0001	Yes
C vs S	1.49133	14.6852	2.306	< 0.0001	Yes
C vs F	1.399	13.776	2.306	< 0.0001	Yes
F vs IV	0.136333	1.34248	2.306	0.216288	No
F vs S	0.0923333	0.909209	2.306	0.389809	No
S vs IV	0.044	0.433269	2.306	0.676264	No
Category	LS means	Groups
C	1.72833	A
F	0.329333		B
S	0.237		B	C
IV	0.193		B	C
Q1 / Bonferroni / Analysis of the differences between the categories with a confidence interval of 95%:
Contrast	Difference	Standardized difference	Critical value	Pr > Diff	Significant
C vs IV	1.53533	15.1185	3.47926	< 0.0001	Yes
C vs S	1.49133	14.6852	3.47926	< 0.0001	Yes
C vs F	1.399	13.776	3.47926	< 0.0001	Yes
F vs IV	0.136333	1.34248	3.47926	0.216288	No
F vs S	0.0923333	0.909209	3.47926	0.389809	No
S vs IV	0.044	0.433269	3.47926	0.676264	No
Modified significance level:			0.00833333
Category	LS means	Groups
C	1.72833	A
F	0.329333		B
S	0.237		B	C
IV	0.193		B	C
Regression of variable A6 Adonitol:
Goodness of fit statistics (Variable A6 Adonitol):
Observations	12
Sum of weights	12
DF	8
R²	0.96443
Adjusted R²	0.951091
MSE	0.0191215
RMSE	0.138281
MAPE	11.268
DW	2.87977
Cp	4
AIC	-44.3489
SBC	-42.4093
PC	0.0711406
Analysis of variance (Variable A6 Adonitol):
Source	DF	Sum of squares	Mean squares	F	Pr > F
Model	3	4.14758	1.38253	72.3022	< 0.0001
Error	8	0.152972	0.0191215
Corrected Total	11	4.30055
Computed against model Y=Mean(Y)
Model parameters (Variable A6 Adonitol):
Source	Value	Standard error	t	Pr > |t|	Lower bound (95%)	Upper bound (95%)
Intercept	0.552667	0.0798363	6.9225	0.000121737	0.368564	0.736769
Q1-C	0.813667	0.112906	7.20661	< 0.0001	0.553306	1.07403
Q1-F	1.35233	0.112906	11.9776	< 0.0001	1.09197	1.61269
Q1-IV	-0.0573333	0.112906	-0.507799	0.625296	-0.317694	0.203027
Q1-S	0	0
Equation of the model (Variable A6 Adonitol):
A6 Adonitol = 0.552666666666667+0.813666666666666*Q1-C+1.35233333333333*Q1-F-5.73333333333338E-02*Q1-IV
Q1 / Tukey (HSD) / Analysis of the differences between the categories with a confidence interval of 95%:
Contrast	Difference	Standardized difference	Critical value	Pr > Diff	Significant
F vs IV	1.40967	12.4854	3.20252	< 0.0001	Yes
F vs S	1.35233	11.9776	3.20252	< 0.0001	Yes
F vs C	0.538667	4.77095	3.20252	0.00613989	Yes
C vs IV	0.871	7.71441	3.20252	0.000267136	Yes
C vs S	0.813667	7.20661	3.20252	0.000426534	Yes
S vs IV	0.0573333	0.507799	3.20252	0.954934	No
Tukey's d critical value:			4.52905
Category	LS means	Groups
F	1.905	A
C	1.36633		B
S	0.552667			C
IV	0.495333			C
Q1 / Fisher (LSD) / Analysis of the differences between the categories with a confidence interval of 95%:
Contrast	Difference	Standardized difference	Critical value	Pr > Diff	Significant
F vs IV	1.40967	12.4854	2.306	< 0.0001	Yes
F vs S	1.35233	11.9776	2.306	< 0.0001	Yes
F vs C	0.538667	4.77095	2.306	0.0014069	Yes
C vs IV	0.871	7.71441	2.306	< 0.0001	Yes
C vs S	0.813667	7.20661	2.306	< 0.0001	Yes
S vs IV	0.0573333	0.507799	2.306	0.625296	No
Category	LS means	Groups
F	1.905	A
C	1.36633		B
S	0.552667			C
IV	0.495333			C
Q1 / Bonferroni / Analysis of the differences between the categories with a confidence interval of 95%:
Contrast	Difference	Standardized difference	Critical value	Pr > Diff	Significant
F vs IV	1.40967	12.4854	3.47926	< 0.0001	Yes
F vs S	1.35233	11.9776	3.47926	< 0.0001	Yes
F vs C	0.538667	4.77095	3.47926	0.0014069	Yes
C vs IV	0.871	7.71441	3.47926	< 0.0001	Yes
C vs S	0.813667	7.20661	3.47926	< 0.0001	Yes
S vs IV	0.0573333	0.507799	3.47926	0.625296	No
Modified significance level:			0.00833333
Category	LS means	Groups
F	1.905	A
C	1.36633		B
S	0.552667			C
IV	0.495333			C
Regression of variable A7 Amygdalin:
Goodness of fit statistics (Variable A7 Amygdalin):
Observations	12
Sum of weights	12
DF	8
R²	0.947455
Adjusted R²	0.927751
MSE	0.0189756
RMSE	0.137752
MAPE	23.6022
DW	2.72456
Cp	4
AIC	-44.4408
SBC	-42.5012
PC	0.105089
Analysis of variance (Variable A7 Amygdalin):
Source	DF	Sum of squares	Mean squares	F	Pr > F
Model	3	2.73725	0.912418	48.0838	< 0.0001
Error	8	0.151805	0.0189756
Corrected Total	11	2.88906
Computed against model Y=Mean(Y)
Model parameters (Variable A7 Amygdalin):
Source	Value	Standard error	t	Pr > |t|	Lower bound (95%)	Upper bound (95%)
Intercept	0.303667	0.0795311	3.81821	0.00510267	0.120268	0.487066
Q1-C	0.606333	0.112474	5.39088	0.000653091	0.346968	0.865699
Q1-F	1.08633	0.112474	9.65853	< 0.0001	0.826968	1.3457
Q1-IV	-0.0886667	0.112474	-0.788331	0.453228	-0.348032	0.170699
Q1-S	0	0
Equation of the model (Variable A7 Amygdalin):
A7 Amygdalin = 0.303666666666667+0.606333333333333*Q1-C+1.08633333333333*Q1-F-8.86666666666672E-02*Q1-IV
Q1 / Tukey (HSD) / Analysis of the differences between the categories with a confidence interval of 95%:
Contrast	Difference	Standardized difference	Critical value	Pr > Diff	Significant
F vs IV	1.175	10.4469	3.20252	< 0.0001	Yes
F vs S	1.08633	9.65853	3.20252	< 0.0001	Yes
F vs C	0.48	4.26765	3.20252	0.0116844	Yes
C vs IV	0.695	6.17921	3.20252	0.00120312	Yes
C vs S	0.606333	5.39088	3.20252	0.00290507	Yes
S vs IV	0.0886667	0.788331	3.20252	0.857818	No
Tukey's d critical value:			4.52905
Category	LS means	Groups
F	1.39	A
C	0.91		B
S	0.303667			C
IV	0.215			C
Q1 / Fisher (LSD) / Analysis of the differences between the categories with a confidence interval of 95%:
Contrast	Difference	Standardized difference	Critical value	Pr > Diff	Significant
F vs IV	1.175	10.4469	2.306	< 0.0001	Yes
F vs S	1.08633	9.65853	2.306	< 0.0001	Yes
F vs C	0.48	4.26765	2.306	0.00273286	Yes
C vs IV	0.695	6.17921	2.306	0.000265379	Yes
C vs S	0.606333	5.39088	2.306	0.000653091	Yes
S vs IV	0.0886667	0.788331	2.306	0.453228	No
Category	LS means	Groups
F	1.39	A
C	0.91		B
S	0.303667			C
IV	0.215			C
Q1 / Bonferroni / Analysis of the differences between the categories with a confidence interval of 95%:
Contrast	Difference	Standardized difference	Critical value	Pr > Diff	Significant
F vs IV	1.175	10.4469	3.47926	< 0.0001	Yes
F vs S	1.08633	9.65853	3.47926	< 0.0001	Yes
F vs C	0.48	4.26765	3.47926	0.00273286	Yes
C vs IV	0.695	6.17921	3.47926	0.000265379	Yes
C vs S	0.606333	5.39088	3.47926	0.000653091	Yes
S vs IV	0.0886667	0.788331	3.47926	0.453228	No
Modified significance level:			0.00833333
Category	LS means	Groups
F	1.39	A
C	0.91		B
S	0.303667			C
IV	0.215			C
Regression of variable A8 D-Arabinose:
Goodness of fit statistics (Variable A8 D-Arabinose):
Observations	12
Sum of weights	12
DF	8
R²	0.549561
Adjusted R²	0.380646
MSE	0.016516
RMSE	0.128515
MAPE	53.4237
DW	2.77458
Cp	4
AIC	-46.1067
SBC	-44.1671
PC	0.900878
Analysis of variance (Variable A8 D-Arabinose):
Source	DF	Sum of squares	Mean squares	F	Pr > F
Model	3	0.161204	0.0537346	3.25348	0.0808967
Error	8	0.132128	0.016516
Corrected Total	11	0.293332
Computed against model Y=Mean(Y)
Model parameters (Variable A8 D-Arabinose):
Source	Value	Standard error	t	Pr > |t|	Lower bound (95%)	Upper bound (95%)
Intercept	0.244333	0.0741979	3.29299	0.0109729	0.0732326	0.415434
Q1-C	0.232	0.104932	2.21096	0.057994	-0.00997299	0.473973
Q1-F	0.146667	0.104932	1.39773	0.199734	-0.0953063	0.38864
Q1-IV	-0.0606667	0.104932	-0.578154	0.579067	-0.30264	0.181306
Q1-S	0	0
Equation of the model (Variable A8 D-Arabinose):
A8 D-Arabinose = 0.244333333333333+0.232*Q1-C+0.146666666666667*Q1-F-6.06666666666667E-02*Q1-IV
Q1 / Tukey (HSD) / Analysis of the differences between the categories with a confidence interval of 95%:
Contrast	Difference	Standardized difference	Critical value	Pr > Diff	Significant
C vs IV	0.292667	2.78912	3.20252	0.0895995	No
C vs S	0.232	2.21096	3.20252	0.199817	No
C vs F	0.0853333	0.813227	3.20252	0.846692	No
F vs IV	0.207333	1.97589	3.20252	0.272395	No
F vs S	0.146667	1.39773	3.20252	0.534121	No
S vs IV	0.0606667	0.578154	3.20252	0.935898	No
Tukey's d critical value:			4.52905
Category	LS means	Groups
C	0.476333	A
F	0.391	A
S	0.244333	A	B
IV	0.183667	A	B
Q1 / Fisher (LSD) / Analysis of the differences between the categories with a confidence interval of 95%:
Contrast	Difference	Standardized difference	Critical value	Pr > Diff	Significant
C vs IV	0.292667	2.78912	2.306	0.0235905	Yes
C vs S	0.232	2.21096	2.306	0.057994	No
C vs F	0.0853333	0.813227	2.306	0.439618	No
F vs IV	0.207333	1.97589	2.306	0.0835789	No
F vs S	0.146667	1.39773	2.306	0.199734	No
S vs IV	0.0606667	0.578154	2.306	0.579067	No
Category	LS means	Groups
C	0.476333	A
F	0.391	A	B
S	0.244333	A	B
IV	0.183667		B
Q1 / Bonferroni / Analysis of the differences between the categories with a confidence interval of 95%:
Contrast	Difference	Standardized difference	Critical value	Pr > Diff	Significant
C vs IV	0.292667	2.78912	3.47926	0.0235905	No
C vs S	0.232	2.21096	3.47926	0.057994	No
C vs F	0.0853333	0.813227	3.47926	0.439618	No
F vs IV	0.207333	1.97589	3.47926	0.0835789	No
F vs S	0.146667	1.39773	3.47926	0.199734	No
S vs IV	0.0606667	0.578154	3.47926	0.579067	No
Modified significance level:			0.00833333
Category	LS means	Groups
C	0.476333	A
F	0.391	A
S	0.244333	A	B
IV	0.183667	A	B
Regression of variable A9 L-Arabinose:
Goodness of fit statistics (Variable A9 L-Arabinose):
Observations	12
Sum of weights	12
DF	8
R²	0.956949
Adjusted R²	0.940805
MSE	0.016499
RMSE	0.128448
MAPE	14.3389
DW	2.72048
Cp	4
AIC	-46.119
SBC	-44.1794
PC	0.086102
Analysis of variance (Variable A9 L-Arabinose):
Source	DF	Sum of squares	Mean squares	F	Pr > F
Model	3	2.93395	0.977985	59.2754	< 0.0001
Error	8	0.131992	0.016499
Corrected Total	11	3.06595
Computed against model Y=Mean(Y)
Model parameters (Variable A9 L-Arabinose):
Source	Value	Standard error	t	Pr > |t|	Lower bound (95%)	Upper bound (95%)
Intercept	0.610667	0.0741597	8.23448	< 0.0001	0.439654	0.781679
Q1-C	0.589	0.104878	5.61606	0.000500784	0.347152	0.830848
Q1-F	0.990333	0.104878	9.44274	< 0.0001	0.748485	1.23218
Q1-IV	-0.275	0.104878	-2.6221	0.0305506	-0.516848	-0.0331516
Q1-S	0	0
Equation of the model (Variable A9 L-Arabinose):
A9 L-Arabinose = 0.610666666666667+0.589*Q1-C+0.990333333333333*Q1-F-0.275*Q1-IV
Q1 / Tukey (HSD) / Analysis of the differences between the categories with a confidence interval of 95%:
Contrast	Difference	Standardized difference	Critical value	Pr > Diff	Significant
F vs IV	1.26533	12.0648	3.20252	< 0.0001	Yes
F vs S	0.990333	9.44274	3.20252	< 0.0001	Yes
F vs C	0.401333	3.82668	3.20252	0.0210497	Yes
C vs IV	0.864	8.23817	3.20252	0.000169962	Yes
C vs S	0.589	5.61606	3.20252	0.00224061	Yes
S vs IV	0.275	2.6221	3.20252	0.113337	No
Tukey's d critical value:			4.52905
Category	LS means	Groups
F	1.601	A
C	1.19967		B
S	0.610667			C
IV	0.335667			C
Q1 / Fisher (LSD) / Analysis of the differences between the categories with a confidence interval of 95%:
Contrast	Difference	Standardized difference	Critical value	Pr > Diff	Significant
F vs IV	1.26533	12.0648	2.306	< 0.0001	Yes
F vs S	0.990333	9.44274	2.306	< 0.0001	Yes
F vs C	0.401333	3.82668	2.306	0.00504164	Yes
C vs IV	0.864	8.23817	2.306	< 0.0001	Yes
C vs S	0.589	5.61606	2.306	0.000500784	Yes
S vs IV	0.275	2.6221	2.306	0.0305506	Yes
Category	LS means	Groups
F	1.601	A
C	1.19967		B
S	0.610667			C
IV	0.335667				D
Q1 / Bonferroni / Analysis of the differences between the categories with a confidence interval of 95%:
Contrast	Difference	Standardized difference	Critical value	Pr > Diff	Significant
F vs IV	1.26533	12.0648	3.47926	< 0.0001	Yes
F vs S	0.990333	9.44274	3.47926	< 0.0001	Yes
F vs C	0.401333	3.82668	3.47926	0.00504164	Yes
C vs IV	0.864	8.23817	3.47926	< 0.0001	Yes
C vs S	0.589	5.61606	3.47926	0.000500784	Yes
S vs IV	0.275	2.6221	3.47926	0.0305506	No
Modified significance level:			0.00833333
Category	LS means	Groups
F	1.601	A
C	1.19967		B
S	0.610667			C
IV	0.335667			C
Regression of variable A10 D-Arabitol:
Goodness of fit statistics (Variable A10 D-Arabitol):
Observations	12
Sum of weights	12
DF	8
R²	0.968153
Adjusted R²	0.956211
MSE	0.0102997
RMSE	0.101488
MAPE	16.6379
DW	2.68763
Cp	4
AIC	-51.7732
SBC	-49.8336
PC	0.0636932
Analysis of variance (Variable A10 D-Arabitol):
Source	DF	Sum of squares	Mean squares	F	Pr > F
Model	3	2.50494	0.83498	81.068	< 0.0001
Error	8	0.082398	0.0102997
Corrected Total	11	2.58734
Computed against model Y=Mean(Y)
Model parameters (Variable A10 D-Arabitol):
Source	Value	Standard error	t	Pr > |t|	Lower bound (95%)	Upper bound (95%)
Intercept	0.322	0.0585939	5.49545	0.000576834	0.186882	0.457118
Q1-C	0.872667	0.0828643	10.5313	< 0.0001	0.681581	1.06375
Q1-F	0.973333	0.0828643	11.7461	< 0.0001	0.782248	1.16442
Q1-IV	0.0243333	0.0828643	0.293653	0.776497	-0.166752	0.215419
Q1-S	0	0
Equation of the model (Variable A10 D-Arabitol):
A10 D-Arabitol = 0.322+0.872666666666667*Q1-C+0.973333333333333*Q1-F+2.43333333333333E-02*Q1-IV
Q1 / Tukey (HSD) / Analysis of the differences between the categories with a confidence interval of 95%:
Contrast	Difference	Standardized difference	Critical value	Pr > Diff	Significant
F vs S	0.973333	11.7461	3.20252	< 0.0001	Yes
F vs IV	0.949	11.4525	3.20252	< 0.0001	Yes
F vs C	0.100667	1.21484	3.20252	0.635322	No
C vs S	0.872667	10.5313	3.20252	< 0.0001	Yes
C vs IV	0.848333	10.2376	3.20252	< 0.0001	Yes
IV vs S	0.0243333	0.293653	3.20252	0.99051	No
Tukey's d critical value:			4.52905
Category	LS means	Groups
F	1.29533	A
C	1.19467	A
IV	0.346333		B
S	0.322		B
Q1 / Fisher (LSD) / Analysis of the differences between the categories with a confidence interval of 95%:
Contrast	Difference	Standardized difference	Critical value	Pr > Diff	Significant
F vs S	0.973333	11.7461	2.306	< 0.0001	Yes
F vs IV	0.949	11.4525	2.306	< 0.0001	Yes
F vs C	0.100667	1.21484	2.306	0.259065	No
C vs S	0.872667	10.5313	2.306	< 0.0001	Yes
C vs IV	0.848333	10.2376	2.306	< 0.0001	Yes
IV vs S	0.0243333	0.293653	2.306	0.776497	No
Category	LS means	Groups
F	1.29533	A
C	1.19467	A
IV	0.346333		B
S	0.322		B
Q1 / Bonferroni / Analysis of the differences between the categories with a confidence interval of 95%:
Contrast	Difference	Standardized difference	Critical value	Pr > Diff	Significant
F vs S	0.973333	11.7461	3.47926	< 0.0001	Yes
F vs IV	0.949	11.4525	3.47926	< 0.0001	Yes
F vs C	0.100667	1.21484	3.47926	0.259065	No
C vs S	0.872667	10.5313	3.47926	< 0.0001	Yes
C vs IV	0.848333	10.2376	3.47926	< 0.0001	Yes
IV vs S	0.0243333	0.293653	3.47926	0.776497	No
Modified significance level:			0.00833333
Category	LS means	Groups
F	1.29533	A
C	1.19467	A
IV	0.346333		B
S	0.322		B
Regression of variable A11 Arbutin:
Goodness of fit statistics (Variable A11 Arbutin):
Observations	12
Sum of weights	12
DF	8
R²	0.959272
Adjusted R²	0.943999
MSE	0.023373
RMSE	0.152882
MAPE	16.57
DW	2.52367
Cp	4
AIC	-41.9397
SBC	-40
PC	0.0814556
Analysis of variance (Variable A11 Arbutin):
Source	DF	Sum of squares	Mean squares	F	Pr > F
Model	3	4.40408	1.46803	62.8087	< 0.0001
Error	8	0.186984	0.023373
Corrected Total	11	4.59106
Computed against model Y=Mean(Y)
Model parameters (Variable A11 Arbutin):
Source	Value	Standard error	t	Pr > |t|	Lower bound (95%)	Upper bound (95%)
Intercept	0.538333	0.0882666	6.09894	0.000289808	0.33479	0.741877
Q1-C	1.04033	0.124828	8.33414	< 0.0001	0.75248	1.32819
Q1-F	1.24067	0.124828	9.93902	< 0.0001	0.952813	1.52852
Q1-IV	-0.119667	0.124828	-0.958653	0.365805	-0.40752	0.168187
Q1-S	0	0
Equation of the model (Variable A11 Arbutin):
A11 Arbutin = 0.538333333333334+1.04033333333333*Q1-C+1.24066666666667*Q1-F-0.119666666666667*Q1-IV
Q1 / Tukey (HSD) / Analysis of the differences between the categories with a confidence interval of 95%:
Contrast	Difference	Standardized difference	Critical value	Pr > Diff	Significant
F vs IV	1.36033	10.8977	3.20252	< 0.0001	Yes
F vs S	1.24067	9.93902	3.20252	< 0.0001	Yes
F vs C	0.200333	1.60488	3.20252	0.427573	No
C vs IV	1.16	9.2928	3.20252	< 0.0001	Yes
C vs S	1.04033	8.33414	3.20252	0.000156976	Yes
S vs IV	0.119667	0.958653	3.20252	0.775587	No
Tukey's d critical value:			4.52905
Category	LS means	Groups
F	1.779	A
C	1.57867	A
S	0.538333		B
IV	0.418667		B	C
Q1 / Fisher (LSD) / Analysis of the differences between the categories with a confidence interval of 95%:
Contrast	Difference	Standardized difference	Critical value	Pr > Diff	Significant
F vs IV	1.36033	10.8977	2.306	< 0.0001	Yes
F vs S	1.24067	9.93902	2.306	< 0.0001	Yes
F vs C	0.200333	1.60488	2.306	0.147188	No
C vs IV	1.16	9.2928	2.306	< 0.0001	Yes
C vs S	1.04033	8.33414	2.306	< 0.0001	Yes
S vs IV	0.119667	0.958653	2.306	0.365805	No
Category	LS means	Groups
F	1.779	A
C	1.57867	A
S	0.538333		B
IV	0.418667		B	C
Q1 / Bonferroni / Analysis of the differences between the categories with a confidence interval of 95%:
Contrast	Difference	Standardized difference	Critical value	Pr > Diff	Significant
F vs IV	1.36033	10.8977	3.47926	< 0.0001	Yes
F vs S	1.24067	9.93902	3.47926	< 0.0001	Yes
F vs C	0.200333	1.60488	3.47926	0.147188	No
C vs IV	1.16	9.2928	3.47926	< 0.0001	Yes
C vs S	1.04033	8.33414	3.47926	< 0.0001	Yes
S vs IV	0.119667	0.958653	3.47926	0.365805	No
Modified significance level:			0.00833333
Category	LS means	Groups
F	1.779	A
C	1.57867	A
S	0.538333		B
IV	0.418667		B	C
Regression of variable A12 D-Cellobiose:
Goodness of fit statistics (Variable A12 D-Cellobiose):
Observations	12
Sum of weights	12
DF	8
R²	0.962692
Adjusted R²	0.948701
MSE	0.0123808
RMSE	0.111269
MAPE	17.923
DW	2.71617
Cp	4
AIC	-49.5649
SBC	-47.6253
PC	0.0746164
Analysis of variance (Variable A12 D-Cellobiose):
Source	DF	Sum of squares	Mean squares	F	Pr > F
Model	3	2.55576	0.85192	68.81	< 0.0001
Error	8	0.099046	0.0123808
Corrected Total	11	2.6548
Computed against model Y=Mean(Y)
Model parameters (Variable A12 D-Cellobiose):
Source	Value	Standard error	t	Pr > |t|	Lower bound (95%)	Upper bound (95%)
Intercept	0.515667	0.0642411	8.02705	< 0.0001	0.367526	0.663807
Q1-C	0.802667	0.0908506	8.83502	< 0.0001	0.593165	1.01217
Q1-F	0.733333	0.0908506	8.07186	< 0.0001	0.523831	0.942835
Q1-IV	-0.268	0.0908506	-2.9499	0.0184286	-0.477502	-0.0584981
Q1-S	0	0
Equation of the model (Variable A12 D-Cellobiose):
A12 D-Cellobiose = 0.515666666666667+0.802666666666666*Q1-C+0.733333333333333*Q1-F-0.268*Q1-IV
Q1 / Tukey (HSD) / Analysis of the differences between the categories with a confidence interval of 95%:
Contrast	Difference	Standardized difference	Critical value	Pr > Diff	Significant
C vs IV	1.07067	11.7849	3.20252	< 0.0001	Yes
C vs S	0.802667	8.83502	3.20252	0.000105502	Yes
C vs F	0.0693333	0.763158	3.20252	0.868704	No
F vs IV	1.00133	11.0218	3.20252	< 0.0001	Yes
F vs S	0.733333	8.07186	3.20252	0.000195544	Yes
S vs IV	0.268	2.9499	3.20252	0.0713984	No
Tukey's d critical value:			4.52905
Category	LS means	Groups
C	1.31833	A
F	1.249	A
S	0.515667		B
IV	0.247667		B	C
Q1 / Fisher (LSD) / Analysis of the differences between the categories with a confidence interval of 95%:
Contrast	Difference	Standardized difference	Critical value	Pr > Diff	Significant
C vs IV	1.07067	11.7849	2.306	< 0.0001	Yes
C vs S	0.802667	8.83502	2.306	< 0.0001	Yes
C vs F	0.0693333	0.763158	2.306	0.467275	No
F vs IV	1.00133	11.0218	2.306	< 0.0001	Yes
F vs S	0.733333	8.07186	2.306	< 0.0001	Yes
S vs IV	0.268	2.9499	2.306	0.0184286	Yes
Category	LS means	Groups
C	1.31833	A
F	1.249	A
S	0.515667		B
IV	0.247667			C	D
Q1 / Bonferroni / Analysis of the differences between the categories with a confidence interval of 95%:
Contrast	Difference	Standardized difference	Critical value	Pr > Diff	Significant
C vs IV	1.07067	11.7849	3.47926	< 0.0001	Yes
C vs S	0.802667	8.83502	3.47926	< 0.0001	Yes
C vs F	0.0693333	0.763158	3.47926	0.467275	No
F vs IV	1.00133	11.0218	3.47926	< 0.0001	Yes
F vs S	0.733333	8.07186	3.47926	< 0.0001	Yes
S vs IV	0.268	2.9499	3.47926	0.0184286	No
Modified significance level:			0.00833333
Category	LS means	Groups
C	1.31833	A
F	1.249	A
S	0.515667		B
IV	0.247667		B	C
Regression of variable B1 a- Cyclodextrin:
Goodness of fit statistics (Variable B1 a- Cyclodextrin):
Observations	12
Sum of weights	12
DF	8
R²	0.785262
Adjusted R²	0.704736
MSE	0.00266083
RMSE	0.0515833
MAPE	12.6363
DW	2.41998
Cp	4
AIC	-68.015
SBC	-66.0753
PC	0.429475
Analysis of variance (Variable B1 a- Cyclodextrin):
Source	DF	Sum of squares	Mean squares	F	Pr > F
Model	3	0.077842	0.0259473	9.75158	0.00476112
Error	8	0.0212867	0.00266083
Corrected Total	11	0.0991287
Computed against model Y=Mean(Y)
Model parameters (Variable B1 a- Cyclodextrin):
Source	Value	Standard error	t	Pr > |t|	Lower bound (95%)	Upper bound (95%)
Intercept	0.254333	0.0297816	8.53995	< 0.0001	0.185657	0.32301
Q1-C	0.163667	0.0421176	3.88595	0.00463567	0.0665434	0.26079
Q1-F	-0.0363333	0.0421176	-0.862665	0.413434	-0.133457	0.0607899
Q1-IV	-0.0233333	0.0421176	-0.554005	0.594718	-0.120457	0.0737899
Q1-S	0	0
Equation of the model (Variable B1 a- Cyclodextrin):
B1 a- Cyclodextrin = 0.254333333333333+0.163666666666667*Q1-C-3.63333333333333E-02*Q1-F-2.33333333333333E-02*Q1-IV
Q1 / Tukey (HSD) / Analysis of the differences between the categories with a confidence interval of 95%:
Contrast	Difference	Standardized difference	Critical value	Pr > Diff	Significant
C vs F	0.2	4.74861	3.20252	0.00631348	Yes
C vs IV	0.187	4.43995	3.20252	0.00934116	Yes
C vs S	0.163667	3.88595	3.20252	0.0194244	Yes
S vs F	0.0363333	0.862665	3.20252	0.823611	No
S vs IV	0.0233333	0.554005	3.20252	0.942853	No
IV vs F	0.013	0.30866	3.20252	0.989029	No
Tukey's d critical value:			4.52905
Category	LS means	Groups
C	0.418	A
S	0.254333		B
IV	0.231		B
F	0.218		B
Q1 / Fisher (LSD) / Analysis of the differences between the categories with a confidence interval of 95%:
Contrast	Difference	Standardized difference	Critical value	Pr > Diff	Significant
C vs F	0.2	4.74861	2.306	0.00144783	Yes
C vs IV	0.187	4.43995	2.306	0.00216808	Yes
C vs S	0.163667	3.88595	2.306	0.00463567	Yes
S vs F	0.0363333	0.862665	2.306	0.413434	No
S vs IV	0.0233333	0.554005	2.306	0.594718	No
IV vs F	0.013	0.30866	2.306	0.765465	No
Category	LS means	Groups
C	0.418	A
S	0.254333		B
IV	0.231		B	C
F	0.218		B	C
Q1 / Bonferroni / Analysis of the differences between the categories with a confidence interval of 95%:
Contrast	Difference	Standardized difference	Critical value	Pr > Diff	Significant
C vs F	0.2	4.74861	3.47926	0.00144783	Yes
C vs IV	0.187	4.43995	3.47926	0.00216808	Yes
C vs S	0.163667	3.88595	3.47926	0.00463567	Yes
S vs F	0.0363333	0.862665	3.47926	0.413434	No
S vs IV	0.0233333	0.554005	3.47926	0.594718	No
IV vs F	0.013	0.30866	3.47926	0.765465	No
Modified significance level:			0.00833333
Category	LS means	Groups
C	0.418	A
S	0.254333		B
IV	0.231		B
F	0.218		B
Regression of variable B2 b-Cyclodextrin:
Goodness of fit statistics (Variable B2 b-Cyclodextrin):
Observations	12
Sum of weights	12
DF	8
R²	0.919169
Adjusted R²	0.888857
MSE	0.0139778
RMSE	0.118228
MAPE	38.8799
DW	2.87442
Cp	4
AIC	-48.109
SBC	-46.1694
PC	0.161663
Analysis of variance (Variable B2 b-Cyclodextrin):
Source	DF	Sum of squares	Mean squares	F	Pr > F
Model	3	1.27158	0.423859	30.3238	0.0001016
Error	8	0.111822	0.0139778
Corrected Total	11	1.3834
Computed against model Y=Mean(Y)
Model parameters (Variable B2 b-Cyclodextrin):
Source	Value	Standard error	t	Pr > |t|	Lower bound (95%)	Upper bound (95%)
Intercept	0.225667	0.0682587	3.30605	0.0107614	0.0682618	0.383072
Q1-C	0.723333	0.0965324	7.49317	< 0.0001	0.500729	0.945937
Q1-F	0.524667	0.0965324	5.43514	0.000619544	0.302063	0.747271
Q1-IV	-0.023	0.0965324	-0.238262	0.817667	-0.245604	0.199604
Q1-S	0	0
Equation of the model (Variable B2 b-Cyclodextrin):
B2 b-Cyclodextrin = 0.225666666666667+0.723333333333333*Q1-C+0.524666666666666*Q1-F-2.30000000000003E-02*Q1-IV
Q1 / Tukey (HSD) / Analysis of the differences between the categories with a confidence interval of 95%:
Contrast	Difference	Standardized difference	Critical value	Pr > Diff	Significant
C vs IV	0.746333	7.73143	3.20252	0.000263111	Yes
C vs S	0.723333	7.49317	3.20252	0.00032638	Yes
C vs F	0.198667	2.05803	3.20252	0.244849	No
F vs IV	0.547667	5.6734	3.20252	0.00209939	Yes
F vs S	0.524667	5.43514	3.20252	0.00275911	Yes
S vs IV	0.023	0.238262	3.20252	0.994854	No
Tukey's d critical value:			4.52905
Category	LS means	Groups
C	0.949	A
F	0.750333	A
S	0.225667		B	C
IV	0.202667		B	C
Q1 / Fisher (LSD) / Analysis of the differences between the categories with a confidence interval of 95%:
Contrast	Difference	Standardized difference	Critical value	Pr > Diff	Significant
C vs IV	0.746333	7.73143	2.306	< 0.0001	Yes
C vs S	0.723333	7.49317	2.306	< 0.0001	Yes
C vs F	0.198667	2.05803	2.306	0.0735847	No
F vs IV	0.547667	5.6734	2.306	0.000468554	Yes
F vs S	0.524667	5.43514	2.306	0.000619544	Yes
S vs IV	0.023	0.238262	2.306	0.817667	No
Category	LS means	Groups
C	0.949	A
F	0.750333	A
S	0.225667		B	C
IV	0.202667		B	C
Q1 / Bonferroni / Analysis of the differences between the categories with a confidence interval of 95%:
Contrast	Difference	Standardized difference	Critical value	Pr > Diff	Significant
C vs IV	0.746333	7.73143	3.47926	< 0.0001	Yes
C vs S	0.723333	7.49317	3.47926	< 0.0001	Yes
C vs F	0.198667	2.05803	3.47926	0.0735847	No
F vs IV	0.547667	5.6734	3.47926	0.000468554	Yes
F vs S	0.524667	5.43514	3.47926	0.000619544	Yes
S vs IV	0.023	0.238262	3.47926	0.817667	No
Modified significance level:			0.00833333
Category	LS means	Groups
C	0.949	A
F	0.750333	A
S	0.225667		B
IV	0.202667		B
Regression of variable B3 Dextrin:
Goodness of fit statistics (Variable B3 Dextrin):
Observations	12
Sum of weights	12
DF	8
R²	0.89342
Adjusted R²	0.853452
MSE	0.0153165
RMSE	0.12376
MAPE	9.58285
DW	2.4909
Cp	4
AIC	-47.0115
SBC	-45.0718
PC	0.213161
Analysis of variance (Variable B3 Dextrin):
Source	DF	Sum of squares	Mean squares	F	Pr > F
Model	3	1.02714	0.342379	22.3536	0.000303694
Error	8	0.122532	0.0153165
Corrected Total	11	1.14967
Computed against model Y=Mean(Y)
Model parameters (Variable B3 Dextrin):
Source	Value	Standard error	t	Pr > |t|	Lower bound (95%)	Upper bound (95%)
Intercept	0.926667	0.0714528	12.9689	< 0.0001	0.761896	1.09144
Q1-C	0.563	0.101049	5.57153	0.000527502	0.329979	0.796021
Q1-F	0.132333	0.101049	1.30959	0.226691	-0.100687	0.365354
Q1-IV	-0.243	0.101049	-2.40476	0.0428571	-0.476021	-0.00997945
Q1-S	0	0
Equation of the model (Variable B3 Dextrin):
B3 Dextrin = 0.926666666666667+0.563*Q1-C+0.132333333333333*Q1-F-0.243*Q1-IV
Q1 / Tukey (HSD) / Analysis of the differences between the categories with a confidence interval of 95%:
Contrast	Difference	Standardized difference	Critical value	Pr > Diff	Significant
C vs IV	0.806	7.97629	3.20252	0.000212254	Yes
C vs S	0.563	5.57153	3.20252	0.00235751	Yes
C vs F	0.430667	4.26194	3.20252	0.0117722	Yes
F vs IV	0.375333	3.71435	3.20252	0.0245364	Yes
F vs S	0.132333	1.30959	3.20252	0.582417	No
S vs IV	0.243	2.40476	3.20252	0.153389	No
Tukey's d critical value:			4.52905
Category	LS means	Groups
C	1.48967	A
F	1.059		B
S	0.926667		B	C
IV	0.683667			C
Q1 / Fisher (LSD) / Analysis of the differences between the categories with a confidence interval of 95%:
Contrast	Difference	Standardized difference	Critical value	Pr > Diff	Significant
C vs IV	0.806	7.97629	2.306	< 0.0001	Yes
C vs S	0.563	5.57153	2.306	0.000527502	Yes
C vs F	0.430667	4.26194	2.306	0.00275414	Yes
F vs IV	0.375333	3.71435	2.306	0.00591922	Yes
F vs S	0.132333	1.30959	2.306	0.226691	No
S vs IV	0.243	2.40476	2.306	0.0428571	Yes
Category	LS means	Groups
C	1.48967	A
F	1.059		B
S	0.926667		B
IV	0.683667			C
Q1 / Bonferroni / Analysis of the differences between the categories with a confidence interval of 95%:
Contrast	Difference	Standardized difference	Critical value	Pr > Diff	Significant
C vs IV	0.806	7.97629	3.47926	< 0.0001	Yes
C vs S	0.563	5.57153	3.47926	0.000527502	Yes
C vs F	0.430667	4.26194	3.47926	0.00275414	Yes
F vs IV	0.375333	3.71435	3.47926	0.00591922	Yes
F vs S	0.132333	1.30959	3.47926	0.226691	No
S vs IV	0.243	2.40476	3.47926	0.0428571	No
Modified significance level:			0.00833333
Category	LS means	Groups
C	1.48967	A
F	1.059		B
S	0.926667		B	C
IV	0.683667			C
Regression of variable B4 i-Erythritol:
Goodness of fit statistics (Variable B4 i-Erythritol):
Observations	12
Sum of weights	12
DF	8
R²	0.907865
Adjusted R²	0.873314
MSE	0.03969
RMSE	0.199223
MAPE	26.1358
DW	2.44786
Cp	4
AIC	-35.5855
SBC	-33.6458
PC	0.18427
Analysis of variance (Variable B4 i-Erythritol):
Source	DF	Sum of squares	Mean squares	F	Pr > F
Model	3	3.12872	1.04291	26.2763	0.000170671
Error	8	0.31752	0.03969
Corrected Total	11	3.44624
Computed against model Y=Mean(Y)
Model parameters (Variable B4 i-Erythritol):
Source	Value	Standard error	t	Pr > |t|	Lower bound (95%)	Upper bound (95%)
Intercept	0.518333	0.115022	4.50639	0.00198524	0.253093	0.783574
Q1-C	0.684333	0.162665	4.207	0.00296799	0.309226	1.05944
Q1-F	1.11667	0.162665	6.86481	0.000129038	0.74156	1.49177
Q1-IV	-0.138	0.162665	-0.848368	0.420891	-0.513107	0.237107
Q1-S	0	0
Equation of the model (Variable B4 i-Erythritol):
B4 i-Erythritol = 0.518333333333334+0.684333333333333*Q1-C+1.11666666666667*Q1-F-0.138*Q1-IV
Q1 / Tukey (HSD) / Analysis of the differences between the categories with a confidence interval of 95%:
Contrast	Difference	Standardized difference	Critical value	Pr > Diff	Significant
F vs IV	1.25467	7.71318	3.20252	0.00026743	Yes
F vs S	1.11667	6.86481	3.20252	0.000594129	Yes
F vs C	0.432333	2.65781	3.20252	0.107797	No
C vs IV	0.822333	5.05537	3.20252	0.0043291	Yes
C vs S	0.684333	4.207	3.20252	0.012653	Yes
S vs IV	0.138	0.848368	3.20252	0.830414	No
Tukey's d critical value:			4.52905
Category	LS means	Groups
F	1.635	A
C	1.20267	A
S	0.518333		B
IV	0.380333		B
Q1 / Fisher (LSD) / Analysis of the differences between the categories with a confidence interval of 95%:
Contrast	Difference	Standardized difference	Critical value	Pr > Diff	Significant
F vs IV	1.25467	7.71318	2.306	< 0.0001	Yes
F vs S	1.11667	6.86481	2.306	0.000129038	Yes
F vs C	0.432333	2.65781	2.306	0.0289035	Yes
C vs IV	0.822333	5.05537	2.306	0.000982679	Yes
C vs S	0.684333	4.207	2.306	0.00296799	Yes
S vs IV	0.138	0.848368	2.306	0.420891	No
Category	LS means	Groups
F	1.635	A
C	1.20267		B
S	0.518333			C
IV	0.380333			C
Q1 / Bonferroni / Analysis of the differences between the categories with a confidence interval of 95%:
Contrast	Difference	Standardized difference	Critical value	Pr > Diff	Significant
F vs IV	1.25467	7.71318	3.47926	< 0.0001	Yes
F vs S	1.11667	6.86481	3.47926	0.000129038	Yes
F vs C	0.432333	2.65781	3.47926	0.0289035	No
C vs IV	0.822333	5.05537	3.47926	0.000982679	Yes
C vs S	0.684333	4.207	3.47926	0.00296799	Yes
S vs IV	0.138	0.848368	3.47926	0.420891	No
Modified significance level:			0.00833333
Category	LS means	Groups
F	1.635	A
C	1.20267	A
S	0.518333		B
IV	0.380333		B
Regression of variable B5 D-Fructose:
Goodness of fit statistics (Variable B5 D-Fructose):
Observations	12
Sum of weights	12
DF	8
R²	0.930555
Adjusted R²	0.904513
MSE	0.0280943
RMSE	0.167614
MAPE	15.2905
DW	2.52889
Cp	4
AIC	-39.7318
SBC	-37.7922
PC	0.13889
Analysis of variance (Variable B5 D-Fructose):
Source	DF	Sum of squares	Mean squares	F	Pr > F
Model	3	3.01169	1.0039	35.7331	< 0.0001
Error	8	0.224755	0.0280943
Corrected Total	11	3.23645
Computed against model Y=Mean(Y)
Model parameters (Variable B5 D-Fructose):
Source	Value	Standard error	t	Pr > |t|	Lower bound (95%)	Upper bound (95%)
Intercept	0.691	0.0967718	7.14051	< 0.0001	0.467844	0.914156
Q1-C	0.921	0.136856	6.7297	0.000148108	0.60541	1.23659
Q1-F	0.963	0.136856	7.03659	0.000108606	0.64741	1.27859
Q1-IV	-0.112667	0.136856	-0.82325	0.434219	-0.428257	0.202924
Q1-S	0	0
Equation of the model (Variable B5 D-Fructose):
B5 D-Fructose = 0.691+0.920999999999999*Q1-C+0.962999999999999*Q1-F-0.112666666666667*Q1-IV
Q1 / Tukey (HSD) / Analysis of the differences between the categories with a confidence interval of 95%:
Contrast	Difference	Standardized difference	Critical value	Pr > Diff	Significant
F vs IV	1.07567	7.85984	3.20252	0.000234883	Yes
F vs S	0.963	7.03659	3.20252	0.000502137	Yes
F vs C	0.042	0.306892	3.20252	0.989211	No
C vs IV	1.03367	7.55295	3.20252	0.000309016	Yes
C vs S	0.921	6.7297	3.20252	0.000679793	Yes
S vs IV	0.112667	0.82325	3.20252	0.842115	No
Tukey's d critical value:			4.52905
Category	LS means	Groups
F	1.654	A
C	1.612	A
S	0.691		B
IV	0.578333		B
Q1 / Fisher (LSD) / Analysis of the differences between the categories with a confidence interval of 95%:
Contrast	Difference	Standardized difference	Critical value	Pr > Diff	Significant
F vs IV	1.07567	7.85984	2.306	< 0.0001	Yes
F vs S	0.963	7.03659	2.306	0.000108606	Yes
F vs C	0.042	0.306892	2.306	0.766762	No
C vs IV	1.03367	7.55295	2.306	< 0.0001	Yes
C vs S	0.921	6.7297	2.306	0.000148108	Yes
S vs IV	0.112667	0.82325	2.306	0.434219	No
Category	LS means	Groups
F	1.654	A
C	1.612	A
S	0.691		B
IV	0.578333		B
Q1 / Bonferroni / Analysis of the differences between the categories with a confidence interval of 95%:
Contrast	Difference	Standardized difference	Critical value	Pr > Diff	Significant
F vs IV	1.07567	7.85984	3.47926	< 0.0001	Yes
F vs S	0.963	7.03659	3.47926	0.000108606	Yes
F vs C	0.042	0.306892	3.47926	0.766762	No
C vs IV	1.03367	7.55295	3.47926	< 0.0001	Yes
C vs S	0.921	6.7297	3.47926	0.000148108	Yes
S vs IV	0.112667	0.82325	3.47926	0.434219	No
Modified significance level:			0.00833333
Category	LS means	Groups
F	1.654	A
C	1.612	A
S	0.691		B
IV	0.578333		B
Regression of variable B6 L-Fucose:
Goodness of fit statistics (Variable B6 L-Fucose):
Observations	12
Sum of weights	12
DF	8
R²	0.523805
Adjusted R²	0.345233
MSE	0.0320118
RMSE	0.178919
MAPE	63.6104
DW	2.63759
Cp	4
AIC	-38.1654
SBC	-36.2258
PC	0.952389
Analysis of variance (Variable B6 L-Fucose):
Source	DF	Sum of squares	Mean squares	F	Pr > F
Model	3	0.2817	0.0938999	2.93329	0.0993768
Error	8	0.256095	0.0320118
Corrected Total	11	0.537794
Computed against model Y=Mean(Y)
Model parameters (Variable B6 L-Fucose):
Source	Value	Standard error	t	Pr > |t|	Lower bound (95%)	Upper bound (95%)
Intercept	0.198333	0.103299	1.92	0.0911156	-0.0398738	0.43654
Q1-C	0.308	0.146086	2.10834	0.0680486	-0.0288757	0.644876
Q1-F	-0.0306667	0.146086	-0.209922	0.838976	-0.367542	0.306209
Q1-IV	0.270333	0.146086	1.8505	0.101398	-0.0665424	0.607209
Q1-S	0	0
Equation of the model (Variable B6 L-Fucose):
B6 L-Fucose = 0.198333333333333+0.308*Q1-C-3.06666666666667E-02*Q1-F+0.270333333333333*Q1-IV
Q1 / Tukey (HSD) / Analysis of the differences between the categories with a confidence interval of 95%:
Contrast	Difference	Standardized difference	Critical value	Pr > Diff	Significant
C vs F	0.338667	2.31826	3.20252	0.17274	No
C vs S	0.308	2.10834	3.20252	0.229158	No
C vs IV	0.0376667	0.257838	3.20252	0.993511	No
IV vs F	0.301	2.06043	3.20252	0.244083	No
IV vs S	0.270333	1.8505	3.20252	0.319195	No
S vs F	0.0306667	0.209922	3.20252	0.996458	No
Tukey's d critical value:			4.52905
Category	LS means	Groups
C	0.506333	A
IV	0.468667	A	B
S	0.198333	A	B
F	0.167667	A	B
Q1 / Fisher (LSD) / Analysis of the differences between the categories with a confidence interval of 95%:
Contrast	Difference	Standardized difference	Critical value	Pr > Diff	Significant
C vs F	0.338667	2.31826	2.306	0.0490522	Yes
C vs S	0.308	2.10834	2.306	0.0680486	No
C vs IV	0.0376667	0.257838	2.306	0.80304	No
IV vs F	0.301	2.06043	2.306	0.0733116	No
IV vs S	0.270333	1.8505	2.306	0.101398	No
S vs F	0.0306667	0.209922	2.306	0.838976	No
Category	LS means	Groups
C	0.506333	A
IV	0.468667	A	B
S	0.198333	A	B	C
F	0.167667		B	C
Q1 / Bonferroni / Analysis of the differences between the categories with a confidence interval of 95%:
Contrast	Difference	Standardized difference	Critical value	Pr > Diff	Significant
C vs F	0.338667	2.31826	3.47926	0.0490522	No
C vs S	0.308	2.10834	3.47926	0.0680486	No
C vs IV	0.0376667	0.257838	3.47926	0.80304	No
IV vs F	0.301	2.06043	3.47926	0.0733116	No
IV vs S	0.270333	1.8505	3.47926	0.101398	No
S vs F	0.0306667	0.209922	3.47926	0.838976	No
Modified significance level:			0.00833333
Category	LS means	Groups
C	0.506333	A
IV	0.468667	A	B
S	0.198333	A	B
F	0.167667	A	B
Regression of variable B7 D-Galactose:
Goodness of fit statistics (Variable B7 D-Galactose):
Observations	12
Sum of weights	12
DF	8
R²	0.86899
Adjusted R²	0.819861
MSE	0.0259041
RMSE	0.160947
MAPE	90.9685
DW	2.60709
Cp	4
AIC	-40.7058
SBC	-38.7662
PC	0.262021
Analysis of variance (Variable B7 D-Galactose):
Source	DF	Sum of squares	Mean squares	F	Pr > F
Model	3	1.37457	0.45819	17.6879	0.000685886
Error	8	0.207233	0.0259041
Corrected Total	11	1.5818
Computed against model Y=Mean(Y)
Model parameters (Variable B7 D-Galactose):
Source	Value	Standard error	t	Pr > |t|	Lower bound (95%)	Upper bound (95%)
Intercept	0.273333	0.0929231	2.9415	0.0186667	0.0590524	0.487614
Q1-C	0.894333	0.131413	6.80551	0.000137051	0.591294	1.19737
Q1-F	0.197	0.131413	1.49909	0.172234	-0.106039	0.500039
Q1-IV	0.512333	0.131413	3.89865	0.00455332	0.209294	0.815372
Q1-S	0	0
Equation of the model (Variable B7 D-Galactose):
B7 D-Galactose = 0.273333333333334+0.894333333333333*Q1-C+0.197*Q1-F+0.512333333333333*Q1-IV
Q1 / Tukey (HSD) / Analysis of the differences between the categories with a confidence interval of 95%:
Contrast	Difference	Standardized difference	Critical value	Pr > Diff	Significant
C vs S	0.894333	6.80551	3.20252	0.000630146	Yes
C vs F	0.697333	5.30642	3.20252	0.00320758	Yes
C vs IV	0.382	2.90687	3.20252	0.0758743	No
IV vs S	0.512333	3.89865	3.20252	0.0190937	Yes
IV vs F	0.315333	2.39956	3.20252	0.154494	No
F vs S	0.197	1.49909	3.20252	0.480527	No
Tukey's d critical value:			4.52905
Category	LS means	Groups
C	1.16767	A
IV	0.785667	A	B
F	0.470333		B	C
S	0.273333			C
Q1 / Fisher (LSD) / Analysis of the differences between the categories with a confidence interval of 95%:
Contrast	Difference	Standardized difference	Critical value	Pr > Diff	Significant
C vs S	0.894333	6.80551	2.306	0.000137051	Yes
C vs F	0.697333	5.30642	2.306	0.000722765	Yes
C vs IV	0.382	2.90687	2.306	0.0196834	Yes
IV vs S	0.512333	3.89865	2.306	0.00455332	Yes
IV vs F	0.315333	2.39956	2.306	0.0432065	Yes
F vs S	0.197	1.49909	2.306	0.172234	No
Category	LS means	Groups
C	1.16767	A
IV	0.785667		B
F	0.470333			C
S	0.273333			C	D
Q1 / Bonferroni / Analysis of the differences between the categories with a confidence interval of 95%:
Contrast	Difference	Standardized difference	Critical value	Pr > Diff	Significant
C vs S	0.894333	6.80551	3.47926	0.000137051	Yes
C vs F	0.697333	5.30642	3.47926	0.000722765	Yes
C vs IV	0.382	2.90687	3.47926	0.0196834	No
IV vs S	0.512333	3.89865	3.47926	0.00455332	Yes
IV vs F	0.315333	2.39956	3.47926	0.0432065	No
F vs S	0.197	1.49909	3.47926	0.172234	No
Modified significance level:			0.00833333
Category	LS means	Groups
C	1.16767	A
IV	0.785667	A	B
F	0.470333		B	C
S	0.273333			C
Regression of variable B8 D-Galacturonic Acid:
Goodness of fit statistics (Variable B8 D-Galacturonic Acid):
Observations	12
Sum of weights	12
DF	8
R²	0.829414
Adjusted R²	0.765444
MSE	0.038997
RMSE	0.197477
MAPE	291.962
DW	2.69537
Cp	4
AIC	-35.7968
SBC	-33.8572
PC	0.341173
Analysis of variance (Variable B8 D-Galacturonic Acid):
Source	DF	Sum of squares	Mean squares	F	Pr > F
Model	3	1.51687	0.505623	12.9657	0.00193625
Error	8	0.311976	0.038997
Corrected Total	11	1.82884
Computed against model Y=Mean(Y)
Model parameters (Variable B8 D-Galacturonic Acid):
Source	Value	Standard error	t	Pr > |t|	Lower bound (95%)	Upper bound (95%)
Intercept	0.198333	0.114013	1.73957	0.120124	-0.0645815	0.461248
Q1-C	0.124	0.161239	0.769045	0.463964	-0.247818	0.495818
Q1-F	0.844667	0.161239	5.2386	0.000784623	0.472849	1.21648
Q1-IV	-0.0226667	0.161239	-0.140578	0.891678	-0.394484	0.349151
Q1-S	0	0
Equation of the model (Variable B8 D-Galacturonic Acid):
B8 D-Galacturonic Acid = 0.198333333333333+0.124*Q1-C+0.844666666666666*Q1-F-2.26666666666668E-02*Q1-IV
Q1 / Tukey (HSD) / Analysis of the differences between the categories with a confidence interval of 95%:
Contrast	Difference	Standardized difference	Critical value	Pr > Diff	Significant
F vs IV	0.867333	5.37918	3.20252	0.00294505	Yes
F vs S	0.844667	5.2386	3.20252	0.00347545	Yes
F vs C	0.720667	4.46956	3.20252	0.00899205	Yes
C vs IV	0.146667	0.909623	3.20252	0.800595	No
C vs S	0.124	0.769045	3.20252	0.866192	No
S vs IV	0.0226667	0.140578	3.20252	0.998923	No
Tukey's d critical value:			4.52905
Category	LS means	Groups
F	1.043	A
C	0.322333		B
S	0.198333		B
IV	0.175667		B
Q1 / Fisher (LSD) / Analysis of the differences between the categories with a confidence interval of 95%:
Contrast	Difference	Standardized difference	Critical value	Pr > Diff	Significant
F vs IV	0.867333	5.37918	2.306	0.000662287	Yes
F vs S	0.844667	5.2386	2.306	0.000784623	Yes
F vs C	0.720667	4.46956	2.306	0.00208446	Yes
C vs IV	0.146667	0.909623	2.306	0.389604	No
C vs S	0.124	0.769045	2.306	0.463964	No
S vs IV	0.0226667	0.140578	2.306	0.891678	No
Category	LS means	Groups
F	1.043	A
C	0.322333		B
S	0.198333		B
IV	0.175667		B
Q1 / Bonferroni / Analysis of the differences between the categories with a confidence interval of 95%:
Contrast	Difference	Standardized difference	Critical value	Pr > Diff	Significant
F vs IV	0.867333	5.37918	3.47926	0.000662287	Yes
F vs S	0.844667	5.2386	3.47926	0.000784623	Yes
F vs C	0.720667	4.46956	3.47926	0.00208446	Yes
C vs IV	0.146667	0.909623	3.47926	0.389604	No
C vs S	0.124	0.769045	3.47926	0.463964	No
S vs IV	0.0226667	0.140578	3.47926	0.891678	No
Modified significance level:			0.00833333
Category	LS means	Groups
F	1.043	A
C	0.322333		B
S	0.198333		B
IV	0.175667		B
Regression of variable B9 Gentibiose:
Goodness of fit statistics (Variable B9 Gentibiose):
Observations	12
Sum of weights	12
DF	8
R²	0.923762
Adjusted R²	0.895173
MSE	0.0267066
RMSE	0.163421
MAPE	33.652
DW	2.6111
Cp	4
AIC	-40.3397
SBC	-38.4001
PC	0.152476
Analysis of variance (Variable B9 Gentibiose):
Source	DF	Sum of squares	Mean squares	F	Pr > F
Model	3	2.58879	0.862929	32.3115	< 0.0001
Error	8	0.213653	0.0267066
Corrected Total	11	2.80244
Computed against model Y=Mean(Y)
Model parameters (Variable B9 Gentibiose):
Source	Value	Standard error	t	Pr > |t|	Lower bound (95%)	Upper bound (95%)
Intercept	0.368667	0.0943514	3.90738	0.00449764	0.151092	0.586241
Q1-C	0.977667	0.133433	7.32702	< 0.0001	0.669969	1.28536
Q1-F	0.851	0.133433	6.37773	0.000214162	0.543303	1.1587
Q1-IV	-0.0203333	0.133433	-0.152386	0.882656	-0.328031	0.287364
Q1-S	0	0
Equation of the model (Variable B9 Gentibiose):
B9 Gentibiose = 0.368666666666667+0.977666666666666*Q1-C+0.851*Q1-F-2.03333333333336E-02*Q1-IV
Q1 / Tukey (HSD) / Analysis of the differences between the categories with a confidence interval of 95%:
Contrast	Difference	Standardized difference	Critical value	Pr > Diff	Significant
C vs IV	0.998	7.4794	3.20252	0.000330533	Yes
C vs S	0.977667	7.32702	3.20252	0.000380738	Yes
C vs F	0.126667	0.94929	3.20252	0.780432	No
F vs IV	0.871333	6.53011	3.20252	0.000832672	Yes
F vs S	0.851	6.37773	3.20252	0.000975222	Yes
S vs IV	0.0203333	0.152386	3.20252	0.998631	No
Tukey's d critical value:			4.52905
Category	LS means	Groups
C	1.34633	A
F	1.21967	A
S	0.368667		B	C
IV	0.348333		B	C
Q1 / Fisher (LSD) / Analysis of the differences between the categories with a confidence interval of 95%:
Contrast	Difference	Standardized difference	Critical value	Pr > Diff	Significant
C vs IV	0.998	7.4794	2.306	< 0.0001	Yes
C vs S	0.977667	7.32702	2.306	< 0.0001	Yes
C vs F	0.126667	0.94929	2.306	0.370265	No
F vs IV	0.871333	6.53011	2.306	0.000182237	Yes
F vs S	0.851	6.37773	2.306	0.000214162	Yes
S vs IV	0.0203333	0.152386	2.306	0.882656	No
Category	LS means	Groups
C	1.34633	A
F	1.21967	A
S	0.368667		B	C
IV	0.348333		B		D
Q1 / Bonferroni / Analysis of the differences between the categories with a confidence interval of 95%:
Contrast	Difference	Standardized difference	Critical value	Pr > Diff	Significant
C vs IV	0.998	7.4794	3.47926	< 0.0001	Yes
C vs S	0.977667	7.32702	3.47926	< 0.0001	Yes
C vs F	0.126667	0.94929	3.47926	0.370265	No
F vs IV	0.871333	6.53011	3.47926	0.000182237	Yes
F vs S	0.851	6.37773	3.47926	0.000214162	Yes
S vs IV	0.0203333	0.152386	3.47926	0.882656	No
Modified significance level:			0.00833333
Category	LS means	Groups
C	1.34633	A
F	1.21967	A
S	0.368667		B	C
IV	0.348333		B	C
Regression of variable B10 D-Gluconic Acid:
Goodness of fit statistics (Variable B10 D-Gluconic Acid):
Observations	12
Sum of weights	12
DF	8
R²	0.94451
Adjusted R²	0.923701
MSE	0.026936
RMSE	0.164122
MAPE	12.004
DW	2.60791
Cp	4
AIC	-40.2371
SBC	-38.2975
PC	0.110981
Analysis of variance (Variable B10 D-Gluconic Acid):
Source	DF	Sum of squares	Mean squares	F	Pr > F
Model	3	3.66786	1.22262	45.3898	< 0.0001
Error	8	0.215488	0.026936
Corrected Total	11	3.88335
Computed against model Y=Mean(Y)
Model parameters (Variable B10 D-Gluconic Acid):
Source	Value	Standard error	t	Pr > |t|	Lower bound (95%)	Upper bound (95%)
Intercept	0.704333	0.0947558	7.43314	< 0.0001	0.485826	0.922841
Q1-C	0.808	0.134005	6.02963	0.000312908	0.498984	1.11702
Q1-F	1.49533	0.134005	11.1588	< 0.0001	1.18632	1.80435
Q1-IV	0.398667	0.134005	2.97501	0.0177349	0.0896506	0.707683
Q1-S	0	0
Equation of the model (Variable B10 D-Gluconic Acid):
B10 D-Gluconic Acid = 0.704333333333333+0.808*Q1-C+1.49533333333333*Q1-F+0.398666666666666*Q1-IV
Q1 / Tukey (HSD) / Analysis of the differences between the categories with a confidence interval of 95%:
Contrast	Difference	Standardized difference	Critical value	Pr > Diff	Significant
F vs S	1.49533	11.1588	3.20252	< 0.0001	Yes
F vs IV	1.09667	8.18378	3.20252	0.000177875	Yes
F vs C	0.687333	5.12916	3.20252	0.00396057	Yes
C vs S	0.808	6.02963	3.20252	0.00141382	Yes
C vs IV	0.409333	3.05461	3.20252	0.061582	No
IV vs S	0.398667	2.97501	3.20252	0.0689091	No
Tukey's d critical value:			4.52905
Category	LS means	Groups
F	2.19967	A
C	1.51233		B
IV	1.103		B	C
S	0.704333			C
Q1 / Fisher (LSD) / Analysis of the differences between the categories with a confidence interval of 95%:
Contrast	Difference	Standardized difference	Critical value	Pr > Diff	Significant
F vs S	1.49533	11.1588	2.306	< 0.0001	Yes
F vs IV	1.09667	8.18378	2.306	< 0.0001	Yes
F vs C	0.687333	5.12916	2.306	0.000897011	Yes
C vs S	0.808	6.02963	2.306	0.000312908	Yes
C vs IV	0.409333	3.05461	2.306	0.0157106	Yes
IV vs S	0.398667	2.97501	2.306	0.0177349	Yes
Category	LS means	Groups
F	2.19967	A
C	1.51233		B
IV	1.103			C
S	0.704333				D
Q1 / Bonferroni / Analysis of the differences between the categories with a confidence interval of 95%:
Contrast	Difference	Standardized difference	Critical value	Pr > Diff	Significant
F vs S	1.49533	11.1588	3.47926	< 0.0001	Yes
F vs IV	1.09667	8.18378	3.47926	< 0.0001	Yes
F vs C	0.687333	5.12916	3.47926	0.000897011	Yes
C vs S	0.808	6.02963	3.47926	0.000312908	Yes
C vs IV	0.409333	3.05461	3.47926	0.0157106	No
IV vs S	0.398667	2.97501	3.47926	0.0177349	No
Modified significance level:			0.00833333
Category	LS means	Groups
F	2.19967	A
C	1.51233		B
IV	1.103		B	C
S	0.704333			C
Regression of variable B11 D-Glucosamine:
Goodness of fit statistics (Variable B11 D-Glucosamine):
Observations	12
Sum of weights	12
DF	8
R²	0.867529
Adjusted R²	0.817852
MSE	0.024402
RMSE	0.156211
MAPE	108.074
DW	2.74935
Cp	4
AIC	-41.4227
SBC	-39.483
PC	0.264943
Analysis of variance (Variable B11 D-Glucosamine):
Source	DF	Sum of squares	Mean squares	F	Pr > F
Model	3	1.27843	0.426144	17.4635	0.000716525
Error	8	0.195216	0.024402
Corrected Total	11	1.47365
Computed against model Y=Mean(Y)
Model parameters (Variable B11 D-Glucosamine):
Source	Value	Standard error	t	Pr > |t|	Lower bound (95%)	Upper bound (95%)
Intercept	0.253667	0.0901887	2.81262	0.022751	0.0456912	0.461642
Q1-C	0.841	0.127546	6.5937	0.000170504	0.546878	1.13512
Q1-F	0.166333	0.127546	1.3041	0.228467	-0.127788	0.460455
Q1-IV	0.137667	0.127546	1.07935	0.311896	-0.156455	0.431788
Q1-S	0	0
Equation of the model (Variable B11 D-Glucosamine):
B11 D-Glucosamine = 0.253666666666667+0.841*Q1-C+0.166333333333333*Q1-F+0.137666666666666*Q1-IV
Q1 / Tukey (HSD) / Analysis of the differences between the categories with a confidence interval of 95%:
Contrast	Difference	Standardized difference	Critical value	Pr > Diff	Significant
C vs S	0.841	6.5937	3.20252	0.000780172	Yes
C vs IV	0.703333	5.51435	3.20252	0.0025175	Yes
C vs F	0.674667	5.28959	3.20252	0.00327189	Yes
F vs S	0.166333	1.3041	3.20252	0.58546	No
F vs IV	0.0286667	0.224755	3.20252	0.995667	No
IV vs S	0.137667	1.07935	3.20252	0.710847	No
Tukey's d critical value:			4.52905
Category	LS means	Groups
C	1.09467	A
F	0.42		B
IV	0.391333		B
S	0.253667		B
Q1 / Fisher (LSD) / Analysis of the differences between the categories with a confidence interval of 95%:
Contrast	Difference	Standardized difference	Critical value	Pr > Diff	Significant
C vs S	0.841	6.5937	2.306	0.000170504	Yes
C vs IV	0.703333	5.51435	2.306	0.000564124	Yes
C vs F	0.674667	5.28959	2.306	0.000737603	Yes
F vs S	0.166333	1.3041	2.306	0.228467	No
F vs IV	0.0286667	0.224755	2.306	0.827804	No
IV vs S	0.137667	1.07935	2.306	0.311896	No
Category	LS means	Groups
C	1.09467	A
F	0.42		B
IV	0.391333		B	C
S	0.253667		B	C
Q1 / Bonferroni / Analysis of the differences between the categories with a confidence interval of 95%:
Contrast	Difference	Standardized difference	Critical value	Pr > Diff	Significant
C vs S	0.841	6.5937	3.47926	0.000170504	Yes
C vs IV	0.703333	5.51435	3.47926	0.000564124	Yes
C vs F	0.674667	5.28959	3.47926	0.000737603	Yes
F vs S	0.166333	1.3041	3.47926	0.228467	No
F vs IV	0.0286667	0.224755	3.47926	0.827804	No
IV vs S	0.137667	1.07935	3.47926	0.311896	No
Modified significance level:			0.00833333
Category	LS means	Groups
C	1.09467	A
F	0.42		B
IV	0.391333		B
S	0.253667		B
Regression of variable B12 a-D-Glucose:
Goodness of fit statistics (Variable B12 a-D-Glucose):
Observations	12
Sum of weights	12
DF	8
R²	0.971412
Adjusted R²	0.960692
MSE	0.00680567
RMSE	0.0824965
MAPE	5.39122
DW	1.40937
Cp	4
AIC	-56.7456
SBC	-54.806
PC	0.057176
Analysis of variance (Variable B12 a-D-Glucose):
Source	DF	Sum of squares	Mean squares	F	Pr > F
Model	3	1.85004	0.616679	90.6126	< 0.0001
Error	8	0.0544453	0.00680567
Corrected Total	11	1.90448
Computed against model Y=Mean(Y)
Model parameters (Variable B12 a-D-Glucose):
Source	Value	Standard error	t	Pr > |t|	Lower bound (95%)	Upper bound (95%)
Intercept	0.893667	0.0476294	18.7629	< 0.0001	0.783833	1.0035
Q1-C	0.722	0.0673581	10.7188	< 0.0001	0.566672	0.877328
Q1-F	0.692333	0.0673581	10.2784	< 0.0001	0.537005	0.847661
Q1-IV	-0.142667	0.0673581	-2.11803	0.0670301	-0.297995	0.0126613
Q1-S	0	0
Equation of the model (Variable B12 a-D-Glucose):
B12 a-D-Glucose = 0.893666666666667+0.722*Q1-C+0.692333333333333*Q1-F-0.142666666666667*Q1-IV
Q1 / Tukey (HSD) / Analysis of the differences between the categories with a confidence interval of 95%:
Contrast	Difference	Standardized difference	Critical value	Pr > Diff	Significant
C vs IV	0.864667	12.8369	3.20252	< 0.0001	Yes
C vs S	0.722	10.7188	3.20252	< 0.0001	Yes
C vs F	0.0296667	0.440432	3.20252	0.969659	No
F vs IV	0.835	12.3964	3.20252	< 0.0001	Yes
F vs S	0.692333	10.2784	3.20252	< 0.0001	Yes
S vs IV	0.142667	2.11803	3.20252	0.226236	No
Tukey's d critical value:			4.52905
Category	LS means	Groups
C	1.61567	A
F	1.586	A
S	0.893667		B
IV	0.751		B
Q1 / Fisher (LSD) / Analysis of the differences between the categories with a confidence interval of 95%:
Contrast	Difference	Standardized difference	Critical value	Pr > Diff	Significant
C vs IV	0.864667	12.8369	2.306	< 0.0001	Yes
C vs S	0.722	10.7188	2.306	< 0.0001	Yes
C vs F	0.0296667	0.440432	2.306	0.671282	No
F vs IV	0.835	12.3964	2.306	< 0.0001	Yes
F vs S	0.692333	10.2784	2.306	< 0.0001	Yes
S vs IV	0.142667	2.11803	2.306	0.0670301	No
Category	LS means	Groups
C	1.61567	A
F	1.586	A
S	0.893667		B	C
IV	0.751		B	C
Q1 / Bonferroni / Analysis of the differences between the categories with a confidence interval of 95%:
Contrast	Difference	Standardized difference	Critical value	Pr > Diff	Significant
C vs IV	0.864667	12.8369	3.47926	< 0.0001	Yes
C vs S	0.722	10.7188	3.47926	< 0.0001	Yes
C vs F	0.0296667	0.440432	3.47926	0.671282	No
F vs IV	0.835	12.3964	3.47926	< 0.0001	Yes
F vs S	0.692333	10.2784	3.47926	< 0.0001	Yes
S vs IV	0.142667	2.11803	3.47926	0.0670301	No
Modified significance level:			0.00833333
Category	LS means	Groups
C	1.61567	A
F	1.586	A
S	0.893667		B
IV	0.751		B
Regression of variable C1 Glucose-1-Phophate:
Goodness of fit statistics (Variable C1 Glucose-1-Phophate):
Observations	12
Sum of weights	12
DF	8
R²	0.986076
Adjusted R²	0.980855
MSE	0.00874458
RMSE	0.0935125
MAPE	22.8467
DW	2.73666
Cp	4
AIC	-53.7374
SBC	-51.7978
PC	0.0278471
Analysis of variance (Variable C1 Glucose-1-Phophate):
Source	DF	Sum of squares	Mean squares	F	Pr > F
Model	3	4.95439	1.65146	188.856	< 0.0001
Error	8	0.0699567	0.00874458
Corrected Total	11	5.02435
Computed against model Y=Mean(Y)
Model parameters (Variable C1 Glucose-1-Phophate):
Source	Value	Standard error	t	Pr > |t|	Lower bound (95%)	Upper bound (95%)
Intercept	0.26	0.0539895	4.81576	0.00132854	0.1355	0.3845
Q1-C	1.43367	0.0763526	18.7769	< 0.0001	1.2576	1.60974
Q1-F	1.144	0.0763526	14.9831	< 0.0001	0.967931	1.32007
Q1-IV	0.041	0.0763526	0.536982	0.605888	-0.135069	0.217069
Q1-S	0	0
Equation of the model (Variable C1 Glucose-1-Phophate):
C1 Glucose-1-Phophate = 0.26+1.43366666666667*Q1-C+1.144*Q1-F+4.09999999999994E-02*Q1-IV
Q1 / Tukey (HSD) / Analysis of the differences between the categories with a confidence interval of 95%:
Contrast	Difference	Standardized difference	Critical value	Pr > Diff	Significant
C vs S	1.43367	18.7769	3.20252	< 0.0001	Yes
C vs IV	1.39267	18.2399	3.20252	< 0.0001	Yes
C vs F	0.289667	3.7938	3.20252	0.0220127	Yes
F vs S	1.144	14.9831	3.20252	< 0.0001	Yes
F vs IV	1.103	14.4461	3.20252	< 0.0001	Yes
IV vs S	0.041	0.536982	3.20252	0.947492	No
Tukey's d critical value:			4.52905
Category	LS means	Groups
C	1.69367	A
F	1.404		B
IV	0.301			C
S	0.26			C
Q1 / Fisher (LSD) / Analysis of the differences between the categories with a confidence interval of 95%:
Contrast	Difference	Standardized difference	Critical value	Pr > Diff	Significant
C vs S	1.43367	18.7769	2.306	< 0.0001	Yes
C vs IV	1.39267	18.2399	2.306	< 0.0001	Yes
C vs F	0.289667	3.7938	2.306	0.00528312	Yes
F vs S	1.144	14.9831	2.306	< 0.0001	Yes
F vs IV	1.103	14.4461	2.306	< 0.0001	Yes
IV vs S	0.041	0.536982	2.306	0.605888	No
Category	LS means	Groups
C	1.69367	A
F	1.404		B
IV	0.301			C
S	0.26			C
Q1 / Bonferroni / Analysis of the differences between the categories with a confidence interval of 95%:
Contrast	Difference	Standardized difference	Critical value	Pr > Diff	Significant
C vs S	1.43367	18.7769	3.47926	< 0.0001	Yes
C vs IV	1.39267	18.2399	3.47926	< 0.0001	Yes
C vs F	0.289667	3.7938	3.47926	0.00528312	Yes
F vs S	1.144	14.9831	3.47926	< 0.0001	Yes
F vs IV	1.103	14.4461	3.47926	< 0.0001	Yes
IV vs S	0.041	0.536982	3.47926	0.605888	No
Modified significance level:			0.00833333
Category	LS means	Groups
C	1.69367	A
[truncated: 5,525 more rows]
[truncated: 51 more columns]

## Sheet: 72h
		A1 Water	A2 Tween 80	A3 N-Acetyl-D-Galactosamine	A4 N-Acetyl-D-Glucosamine	A5 N-Acetyl-D-Mannosamine	A6 Adonitol	A7 Amygdalin	A8 D-Arabinose	A9 L-Arabinose	A10 D-Arabitol	A11 Arbutin	A12 D-Cellobiose	B1 a- Cyclodextrin	B2 b-Cyclodextrin	B3 Dextrin	B4 i-Erythritol	B5 D-Fructose	B6 L-Fucose	B7 D-Galactose	B8 D-Galacturonic Acid	B9 Gentibiose	B10 D-Gluconic Acid	B11 D-Glucosamine	B12 a-D-Glucose	C1 Glucose-1-Phophate	C2 Glucuronamide	C3 D-Glucuronic Acid	C4 Glycerol	C5 Glycogen	C6 m-Inositol	C7 2-Keto-D-Gluconic Acid	C8 a-D-Lactose	C9 Lactulose	C10 Maltilol	C11 Maltose	C12 Maltotriose	D1 D-Mannitol	D2 D-Mannose	D3 D-Melezitose	D4 D-Melibiose	D5 a-Methyl-D-Galactoside	D6 b-Methyl-D-Galactoside	D7 a-Methyl-D-Glucoside	D8 b-Methyl-D-Glucoside	D9 Palatinose	D10 D-Psicose	D11 D-Raffinose	D12 L-Rhamnose
72h	F	0.529	1.009	0.504	2.901	0.367	2.46	1.915	0.59	1.951	1.937	2.069	1.962	0.347	0.819	1.157	2.427	1.823	0.202	1.478	1.205	1.626	2.326	0.618	1.604	1.598	0.123	2.045	2.772	1.482	2.03	2.568	0.641	0.664	0.788	1.752	1.703	1.557	1.902	0.925	0.819	0.622	0.746	0.683	2.1	2.025	0.569	1.114	2.059
72h	F	0.324	1.06	0.441	2.84	0.407	2.226	1.837	0.628	1.875	1.867	1.883	1.787	0.472	1.012	1.171	2.252	1.912	0.311	1.455	1.335	1.62	2.298	0.604	1.614	1.717	0.304	2.051	2.816	1.3	1.922	2.567	0.616	0.66	0.786	1.617	1.556	1.482	1.895	1.048	0.673	0.552	0.66	0.71	2.073	2.084	0.624	1.114	2.011
72h	F	0.702	1.189	0.7	2.96	0.604	2.457	2.101	0.793	2.07	2.072	2.309	2.035	0.63	1.091	1.36	2.259	2.005	0.461	1.598	1.414	1.775	2.406	0.773	1.753	1.788	0.404	2.208	2.902	1.674	2.143	2.592	0.843	0.883	1	1.911	1.914	1.848	1.99	1.251	0.924	0.843	0.945	0.958	2.268	2.266	0.811	1.302	2.25
72h	C	0.531	1.416	1.787	1.918	1.808	2.33	2.064	0.726	2.001	1.96	1.92	2.106	0.392	1.276	1.875	2.396	2.256	1.046	2.321	1.393	2.237	1.766	1.481	1.807	1.7	0.651	1.617	2.643	1.943	2.023	1.915	1.025	0.949	1.004	2.178	2.164	2.257	2.09	2.614	2.564	2.15	1.781	1.377	2.465	2.408	1.14	2.556	1.87
72h	C	0.69	1.385	1.757	1.868	1.803	2.553	2.244	0.748	1.965	2.17	2.004	2.011	0.426	1.495	1.839	2.366	1.947	0.866	2.182	1.232	2.238	1.547	1.427	1.824	1.675	0.421	1.41	2.622	1.928	1.971	1.665	0.852	0.922	0.886	2.129	2.124	2.423	2.045	2.594	2.369	2.007	1.625	1.339	2.241	2.337	1.104	2.6	1.706
72h	C	0.634	1.428	1.771	1.873	1.782	2.181	1.953	0.53	1.865	2.091	1.816	2.217	0.437	1.17	1.767	2.116	1.938	0.523	2.017	0.944	2.134	1.411	1.14	2.005	1.611	0.252	1.338	2.438	1.695	1.91	1.562	0.61	0.599	0.703	2.081	2.251	2.179	1.907	2.394	2.317	2.06	1.468	1.025	2.222	2.106	0.901	2.415	1.787
72h	S	0.29	1.035	0.232	2.65	0.252	1.264	0.749	0.312	1.366	0.649	1.217	1.061	0.367	0.615	1.347	1.118	1.93	0.439	0.669	0.843	0.99	1.393	0.509	1.695	0.754	0.551	1.186	2.078	1.297	1.033	1.89	0.57	0.521	0.701	1.811	1.29	0.614	1.815	0.969	0.567	0.532	0.589	0.771	1.162	1.943	0.577	1.18	0.814
72h	S	0.155	0.908	0.155	2.519	0.173	1.233	0.722	0.234	1.207	0.528	1.179	0.914	0.314	0.598	0.991	0.884	1.945	0.169	0.449	0.706	0.808	1.265	0.288	1.604	0.655	0.162	0.825	1.906	0.961	0.857	1.685	0.339	0.265	0.377	1.49	1.239	0.526	1.643	0.725	0.304	0.264	0.286	0.361	0.932	1.828	0.286	0.977	0.668
72h	S	0.178	0.883	0.049	2.248	0.045	0.938	0.535	0.11	1.093	0.417	0.9	0.92	0.256	0.479	1.131	0.647	1.747	-0.023	0.253	0.462	0.616	0.955	0.132	1.452	0.49	-0.058	0.64	1.559	0.898	0.677	1.492	0.092	0.049	0.166	1.384	1.118	0.448	1.729	0.45	0.095	0.036	0.111	0.177	0.657	1.59	0.093	0.937	0.552
72h	IV	0.277	0.511	0.722	1.694	0.197	1.599	0.519	0.236	1.061	0.506	0.629	0.509	0.244	0.496	1.109	1.048	1.861	0.681	1.21	0.632	0.711	1.239	0.491	1.689	0.458	0.346	1.321	1.737	1.162	1.047	1.504	0.465	0.354	0.402	1.58	0.621	0.773	2.079	0.932	1.162	0.769	0.774	0.493	1.05	1.485	0.53	1.382	0.565
72h	IV	0.133	0.438	0.659	1.103	0.164	1.299	0.412	0.187	0.917	0.391	0.658	0.425	0.178	0.399	1.135	0.789	1.806	0.757	1.195	0.499	0.508	1.101	0.367	1.946	0.425	0.176	1.081	1.503	0.982	0.976	1.287	0.204	0.192	0.176	1.468	0.6	0.891	1.753	1.119	1.001	0.574	0.656	0.215	0.82	1.274	0.309	1.526	0.453
72h	IV	0.111	0.412	0.639	1.671	0.122	1.663	0.474	0.169	0.978	0.558	0.715	0.53	0.16	0.272	0.953	0.639	1.65	0.592	1.038	0.38	0.469	1.004	0.356	1.829	0.376	0.059	1.001	1.634	0.795	0.798	1.149	0.04	0.071	0.038	1.543	0.503	0.795	2.106	0.624	0.767	0.348	0.396	0.029	0.73	1.114	0.13	1.399	0.492
XLSTAT 2010.2.03 - ANOVA - on 17/04/2011 at 7.33.22
Y / Quantitative: Workbook = Marta Reverberi statistica.xlsm / Sheet = 72h / Range = '72h'!$C$1:$CT$13 / 12 rows and 96 columns
X / Qualitative: Workbook = Marta Reverberi statistica.xlsm / Sheet = 72h / Range = '72h'!$B$1:$B$13 / 12 rows and 1 column
Constraints: an=0
Confidence interval (%): 95
Use least squares means: Yes
Summary statistics:
Variable	Observations	Obs. with missing data	Obs. without missing data	Minimum	Maximum	Mean	Std. deviation
A1 Water	12	0	12	0.111	0.702	0.3795	0.224812
A2 Tween 80	12	0	12	0.412	1.428	0.972833	0.364205
A3 N-Acetyl-D-Galactosamine	12	0	12	0.049	1.787	0.784667	0.633251
A4 N-Acetyl-D-Glucosamine	12	0	12	1.103	2.96	2.18708	0.589231
A5 N-Acetyl-D-Mannosamine	12	0	12	0.045	1.808	0.643667	0.711255
A6 Adonitol	12	0	12	0.938	2.553	1.85025	0.577888
A7 Amygdalin	12	0	12	0.412	2.244	1.29375	0.769454
A8 D-Arabinose	12	0	12	0.11	0.793	0.438583	0.254768
A9 L-Arabinose	12	0	12	0.917	2.07	1.52908	0.46061
A10 D-Arabitol	12	0	12	0.391	2.17	1.26217	0.793783
A11 Arbutin	12	0	12	0.629	2.309	1.44158	0.620939
A12 D-Cellobiose	12	0	12	0.425	2.217	1.37308	0.705969
B1 a- Cyclodextrin	12	0	12	0.16	0.63	0.351917	0.133382
B2 b-Cyclodextrin	12	0	12	0.272	1.495	0.810167	0.391421
B3 Dextrin	12	0	12	0.953	1.875	1.31958	0.328314
B4 i-Erythritol	12	0	12	0.639	2.427	1.57842	0.772451
B5 D-Fructose	12	0	12	1.65	2.256	1.90167	0.149741
B6 L-Fucose	12	0	12	-0.023	1.046	0.502	0.309352
B7 D-Galactose	12	0	12	0.253	2.321	1.32208	0.659163
B8 D-Galacturonic Acid	12	0	12	0.38	1.414	0.920417	0.385228
B9 Gentibiose	12	0	12	0.469	2.238	1.311	0.697853
B10 D-Gluconic Acid	12	0	12	0.955	2.406	1.55925	0.523599
B11 D-Glucosamine	12	0	12	0.132	1.481	0.682167	0.442236
B12 a-D-Glucose	12	0	12	1.452	2.005	1.73517	0.15738
C1 Glucose-1-Phophate	12	0	12	0.376	1.788	1.10392	0.613144
C2 Glucuronamide	12	0	12	-0.058	0.651	0.282583	0.205481
C3 D-Glucuronic Acid	12	0	12	0.64	2.208	1.39358	0.501312
C4 Glycerol	12	0	12	1.503	2.902	2.2175	0.535934
C5 Glycogen	12	0	12	0.795	1.943	1.34308	0.400717
C6 m-Inositol	12	0	12	0.677	2.143	1.44892	0.586674
C7 2-Keto-D-Gluconic Acid	12	0	12	1.149	2.592	1.823	0.50253
C8 a-D-Lactose	12	0	12	0.04	1.025	0.52475	0.309397
C9 Lactulose	12	0	12	0.049	0.949	0.51075	0.322853
C10 Maltilol	12	0	12	0.038	1.004	0.585583	0.339274
C11 Maltose	12	0	12	1.384	2.178	1.74533	0.275729
C12 Maltotriose	12	0	12	0.503	2.251	1.42358	0.630637
D1 D-Mannitol	12	0	12	0.448	2.423	1.31608	0.728735
D2 D-Mannose	12	0	12	1.643	2.106	1.91283	0.15431
D3 D-Melezitose	12	0	12	0.45	2.614	1.30375	0.774132
D4 D-Melibiose	12	0	12	0.095	2.564	1.13017	0.829477
D5 a-Methyl-D-Galactoside	12	0	12	0.036	2.15	0.896417	0.741595
D6 b-Methyl-D-Galactoside	12	0	12	0.111	1.781	0.836417	0.529571
D7 a-Methyl-D-Glucoside	12	0	12	0.029	1.377	0.678167	0.442648
D8 b-Methyl-D-Glucoside	12	0	12	0.657	2.465	1.56	0.716168
D9 Palatinose	12	0	12	1.114	2.408	1.87167	0.42107
D10 D-Psicose	12	0	12	0.093	1.14	0.5895	0.350014
D11 D-Raffinose	12	0	12	0.937	2.6	1.54183	0.617639
D12 L-Rhamnose	12	0	12	0.453	2.25	1.26892	0.726451
E1 D-Ribose	12	0	12	1.016	1.973	1.549	0.286392
E2 Salicin	12	0	12	0.394	1.909	1.18383	0.520144
E3 Sedoheptulosan	12	0	12	-0.004	1.663	0.668083	0.561853
E4 D-Sorbitol	12	0	12	1.569	2.6	2.17317	0.330551
E5 L-Sorbose	12	0	12	0.341	2.386	1.31758	0.732095
E6 Stachynose	12	0	12	0.515	2.577	1.35675	0.738036
E7 Sucrose	12	0	12	1.843	2.352	2.15908	0.153347
E8 D-Tagatose	12	0	12	0.032	0.986	0.506667	0.322101
E9 D-Trehalose	12	0	12	1.035	2.581	1.84375	0.569941
E10 Turanose	12	0	12	0.555	2.419	1.75667	0.654013
E11 Xylitol	12	0	12	0.115	2.052	1.33667	0.686975
E12 D-Xylose	12	0	12	1.442	2.077	1.82558	0.213329
F1 g-Amino-butyric Acid	12	0	12	0.927	2.345	1.5915	0.540344
F2 Bromosuccinic Acid	12	0	12	-0.019	1.835	0.998083	0.655499
F3 Fumaric Acid	12	0	12	0.076	1.626	1.04383	0.46564
F4 b-Hydroxy-butyric Acid	12	0	12	-0.067	1.75	0.937917	0.552039
F5 g-Hydroxy-butyric Acid	12	0	12	-0.03	1.41	0.82925	0.422152
F6 p-Hydroxyphenyl-acetic acid	12	0	12	0.616	2.021	1.38367	0.470695
F7 a-Keto-glutaric Acid	12	0	12	0.155	1.881	1.06175	0.530678
F8 D-Lactic Acid Methyl Ester	12	0	12	0.048	1.498	0.692167	0.488259
F9 L-Lactic Acid	12	0	12	0.022	1.508	0.949	0.458558
F10 D-Malic Acid	12	0	12	0.234	1.706	1.03792	0.468414
F11 L-Malic Acid	12	0	12	0.024	1.752	1.06233	0.535072
F12 Quinic Acid	12	0	12	1.026	2.366	1.84158	0.516716
G1 D-Saccharin Acid	12	0	12	0.937	2.045	1.48783	0.359206
G2 Sebacic Acid	12	0	12	-0.008	1.183	0.548667	0.391952
G3 Succinamic Acid	12	0	12	0.013	1.541	0.964417	0.4038
G4 Succinic Acid	12	0	12	0.179	1.946	1.17142	0.502042
G5 Succinic Acid Mono-Methyl Ester	12	0	12	0.404	1.563	1.03667	0.330505
G6 N-Acetyly-L-Glutamic Acid	12	0	12	-0.065	1.354	0.568333	0.396439
G7 Alaninamide	12	0	12	0.085	1.77	0.881083	0.567803
G8 L-Alanine	12	0	12	1.232	2.412	1.718	0.40112
G9 L-Alanyl-Glycine	12	0	12	1.309	2.307	1.75433	0.333136
G10 L-Asparagine	12	0	12	1.035	2.201	1.46658	0.409522
G11 L-Aspartic Acid	12	0	12	0.803	1.996	1.30667	0.385955
G12 L-Glutamic Acid	12	0	12	0.888	1.996	1.40842	0.436525
H1 Glycyl-L-Glutamic Acid	12	0	12	0.335	1.715	1.04658	0.424882
H2 L-Ornithine	12	0	12	1.086	2.475	1.70908	0.493561
H3 L-Phenylalanine	12	0	12	-0.208	1.411	0.66175	0.596759
H4 L-Proline	12	0	12	1.182	2.554	1.85608	0.459568
H5 L-Pyroglutamic Acid	12	0	12	1.065	2.257	1.66933	0.43977
H6 L-Serine	12	0	12	0.887	2.139	1.33717	0.398182
H7 L-Threonine	12	0	12	0.857	2.422	1.46108	0.521019
H8 2-Amino Ethanol	12	0	12	0.731	2.203	1.34125	0.5292
H9 Putrescine	12	0	12	0.488	2.308	1.298	0.60657
H10 Adenosine	12	0	12	-0.433	1.201	0.39775	0.523702
H11 Uridine	12	0	12	0.116	1.338	0.82975	0.448153
H12 Adenosine-5'-Monophosphate	12	0	12	0.246	1.379	0.814083	0.395458
Variable	Categories	Frequencies	%
Q1	C	3	25
	F	3	25
	IV	3	25
	S	3	25
Correlation matrix:
Variables	Q1-C	Q1-F	Q1-IV	Q1-S	A1 Water	A2 Tween 80	A3 N-Acetyl-D-Galactosamine	A4 N-Acetyl-D-Glucosamine	A5 N-Acetyl-D-Mannosamine	A6 Adonitol	A7 Amygdalin	A8 D-Arabinose	A9 L-Arabinose	A10 D-Arabitol	A11 Arbutin	A12 D-Cellobiose	B1 a- Cyclodextrin	B2 b-Cyclodextrin	B3 Dextrin	B4 i-Erythritol	B5 D-Fructose	B6 L-Fucose	B7 D-Galactose	B8 D-Galacturonic Acid	B9 Gentibiose	B10 D-Gluconic Acid	B11 D-Glucosamine	B12 a-D-Glucose	C1 Glucose-1-Phophate	C2 Glucuronamide	C3 D-Glucuronic Acid	C4 Glycerol	C5 Glycogen	C6 m-Inositol	C7 2-Keto-D-Gluconic Acid	C8 a-D-Lactose	C9 Lactulose	C10 Maltilol	C11 Maltose	C12 Maltotriose	D1 D-Mannitol	D2 D-Mannose	D3 D-Melezitose	D4 D-Melibiose	D5 a-Methyl-D-Galactoside	D6 b-Methyl-D-Galactoside	D7 a-Methyl-D-Glucoside	D8 b-Methyl-D-Glucoside	D9 Palatinose
Q1-C	1	-0.333333	-0.333333	-0.333333	0.640634	0.723275	0.939886	-0.307789	0.978395	0.526356	0.621671	0.543017	0.542766	0.616482	0.458139	0.630596	0.300271	0.775691	0.931986	0.557587	0.585274	0.603636	0.77875	0.421475	0.770788	0.0177552	0.909733	0.549839	0.548871	0.465881	0.0738774	0.394001	0.770865	0.533549	-0.130797	0.592991	0.583842	0.495448	0.839814	0.722976	0.802874	0.395345	0.958324	0.935274	0.956189	0.89758	0.774925	0.630948	0.590033
Q1-F	-0.333333	1	-0.333333	-0.333333	0.372399	0.187373	-0.225052	0.729944	-0.156283	0.553835	0.515088	0.54854	0.571131	0.529119	0.626794	0.473997	0.592629	0.252401	-0.165765	0.573201	0.046983	-0.345678	0.172217	0.622363	0.313384	0.90302	-0.0234081	-0.299506	0.587227	-0.0163853	0.851344	0.689173	0.214066	0.59899	0.90318	0.341567	0.420098	0.484191	0.0320762	0.287581	0.258936	0.0631771	-0.178448	-0.236151	-0.182212	-0.0600664	0.143723	0.494262	0.362803
Q1-IV	-0.333333	-0.333333	1	-0.333333	-0.552116	-0.859596	-0.106019	-0.714082	-0.409219	-0.344266	-0.646881	-0.571026	-0.711869	-0.5904	-0.751911	-0.756018	-0.713943	-0.648848	-0.466376	-0.587903	-0.52084	0.34048	-0.159562	-0.652366	-0.646643	-0.512022	-0.378393	0.330159	-0.672955	-0.260942	-0.311849	-0.667044	-0.546892	-0.522756	-0.611587	-0.562132	-0.569833	-0.675853	-0.470208	-0.811744	-0.410781	0.259873	-0.320999	-0.111593	-0.270573	-0.259339	-0.589197	-0.583796	-0.831584
Q1-S	-0.333333	-0.333333	-0.333333	1	-0.460917	-0.0510515	-0.608815	0.291927	-0.412893	-0.735925	-0.489879	-0.520531	-0.402028	-0.555201	-0.333022	-0.348576	-0.178957	-0.379244	-0.299846	-0.542885	-0.111417	-0.598438	-0.791405	-0.391472	-0.437528	-0.408753	-0.507933	-0.580492	-0.463143	-0.188553	-0.613373	-0.416129	-0.43804	-0.609782	-0.160797	-0.372427	-0.434107	-0.303786	-0.401682	-0.198812	-0.65103	-0.718395	-0.458876	-0.58753	-0.503403	-0.578175	-0.329451	-0.541414	-0.121253
A1 Water	0.640634	0.372399	-0.552116	-0.460917	1	0.819507	0.683383	0.293796	0.767815	0.859168	0.919409	0.901455	0.906242	0.916139	0.879921	0.901218	0.803295	0.894008	0.777306	0.890039	0.573104	0.306044	0.790817	0.81777	0.918082	0.644149	0.816152	0.302351	0.885036	0.504979	0.674611	0.840366	0.934727	0.902313	0.526276	0.855087	0.890833	0.866732	0.873411	0.88504	0.89878	0.439017	0.739267	0.676103	0.752219	0.794901	0.876879	0.911179	0.8396
A2 Tween 80	0.723275	0.187373	-0.859596	-0.0510515	0.819507	1	0.585701	0.404487	0.80299	0.622061	0.855732	0.792946	0.870618	0.820213	0.850805	0.920111	0.785849	0.911468	0.832732	0.795652	0.727757	0.128793	0.598835	0.786395	0.915511	0.506122	0.781105	0.106577	0.847453	0.530789	0.423187	0.781438	0.863321	0.756151	0.481668	0.807625	0.812149	0.843429	0.83175	0.981454	0.774143	0.118737	0.743685	0.589863	0.715553	0.704057	0.886476	0.834484	0.949163
A3 N-Acetyl-D-Galactosamine	0.939886	-0.225052	-0.106019	-0.608815	0.683383	0.585701	1	-0.401345	0.948027	0.654548	0.637123	0.600453	0.543986	0.654009	0.447961	0.592699	0.296385	0.743408	0.881787	0.601119	0.543521	0.764581	0.908523	0.447402	0.755791	0.106531	0.928878	0.709043	0.563132	0.503708	0.239261	0.423389	0.786376	0.612555	-0.105654	0.620709	0.623889	0.501628	0.84919	0.632068	0.864494	0.598874	0.957809	0.992462	0.976609	0.954504	0.755853	0.673524	0.503489
A4 N-Acetyl-D-Glucosamine	-0.307789	0.729944	-0.714082	0.291927	0.293796	0.404487	-0.401345	1	-0.17093	0.261291	0.396496	0.403419	0.516959	0.362786	0.591802	0.459157	0.645481	0.234807	-0.11856	0.406115	0.186443	-0.609712	-0.156277	0.546442	0.270793	0.709796	-0.0918594	-0.612703	0.468445	0.0926168	0.530091	0.606687	0.175779	0.369509	0.850707	0.340602	0.364404	0.512104	0.0643353	0.392498	0.0362975	-0.202114	-0.249028	-0.39434	-0.261065	-0.200363	0.198077	0.351862	0.519371
A5 N-Acetyl-D-Mannosamine	0.978395	-0.156283	-0.409219	-0.412893	0.767815	0.80299	0.948027	-0.17093	1	0.665456	0.755774	0.697866	0.68925	0.75054	0.612676	0.752533	0.47187	0.874296	0.960565	0.699295	0.6642	0.601419	0.859286	0.584101	0.875846	0.208729	0.96442	0.548664	0.695038	0.549772	0.263882	0.560542	0.874029	0.685802	0.051428	0.724888	0.726627	0.647045	0.915902	0.819581	0.897827	0.442374	0.983012	0.943884	0.979711	0.948498	0.869462	0.768443	0.709774
A6 Adonitol	0.526356	0.553835	-0.344266	-0.735925	0.859168	0.622061	0.654548	0.261291	0.665456	1	0.925483	0.928935	0.891304	0.943882	0.857147	0.840642	0.67376	0.81555	0.589889	0.936718	0.46256	0.388093	0.876884	0.851094	0.865935	0.771478	0.773433	0.311953	0.902306	0.429315	0.835617	0.891822	0.824656	0.950558	0.5938	0.794165	0.861562	0.79713	0.756311	0.732845	0.908	0.623155	0.648594	0.641038	0.665853	0.744085	0.753787	0.926853	0.704216
A7 Amygdalin	0.621671	0.515088	-0.646881	-0.489879	0.919409	0.855732	0.637123	0.396496	0.755774	0.925483	1	0.97097	0.985954	0.993428	0.966406	0.97483	0.818948	0.940128	0.723207	0.979915	0.614974	0.244914	0.812734	0.928284	0.969713	0.775249	0.81388	0.202234	0.989892	0.468562	0.762164	0.951026	0.904916	0.973341	0.658828	0.865905	0.919109	0.898914	0.818487	0.924661	0.929025	0.386642	0.718286	0.62778	0.706214	0.757937	0.863753	0.982464	0.894009
A8 D-Arabinose	0.543017	0.54854	-0.571026	-0.520531	0.901455	0.792946	0.600453	0.403419	0.697866	0.928935	0.97097	1	0.968014	0.956925	0.947921	0.915116	0.849388	0.917897	0.691739	0.965843	0.677674	0.344539	0.815859	0.968317	0.931306	0.823148	0.805966	0.209241	0.968117	0.600313	0.82953	0.958564	0.909418	0.970452	0.702724	0.92087	0.968061	0.939443	0.814834	0.859725	0.901671	0.453419	0.690187	0.602924	0.672471	0.757129	0.878538	0.971597	0.888245
A9 L-Arabinose	0.542766	0.571131	-0.711869	-0.402028	0.906242	0.870618	0.543986	0.516959	0.68925	0.891304	0.985954	0.968014	1	0.97361	0.985686	0.979289	0.864125	0.90992	0.68403	0.976803	0.646654	0.168837	0.74299	0.957861	0.950877	0.829753	0.762149	0.111349	0.991291	0.511023	0.796835	0.978295	0.892223	0.965196	0.746694	0.888428	0.931061	0.940359	0.80167	0.927389	0.869995	0.341365	0.648904	0.544424	0.638814	0.699753	0.861552	0.976848	0.926075
A10 D-Arabitol	0.616482	0.529119	-0.5904	-0.555201	0.916139	0.820213	0.654009	0.362786	0.75054	0.943882	0.993428	0.956925	0.97361	1	0.948864	0.966572	0.796957	0.915967	0.706418	0.977347	0.556967	0.252577	0.834544	0.901637	0.959201	0.770207	0.804216	0.256498	0.984056	0.432021	0.778288	0.941297	0.885815	0.978672	0.638735	0.832317	0.893121	0.868774	0.810435	0.899386	0.93706	0.426169	0.711413	0.638769	0.708695	0.757385	0.834231	0.980213	0.847282
A11 Arbutin	0.458139	0.626794	-0.751911	-0.333022	0.879921	0.850805	0.447961	0.591802	0.612676	0.857147	0.966406	0.947921	0.985686	0.948864	1	0.963374	0.88444	0.870898	0.605218	0.943464	0.596752	0.0662588	0.659562	0.942165	0.905927	0.850802	0.680712	0.0613958	0.975393	0.432898	0.786729	0.973471	0.834105	0.936666	0.783611	0.837395	0.892391	0.911433	0.736124	0.911784	0.817651	0.238549	0.566365	0.440285	0.544487	0.607257	0.798628	0.937083	0.91064
A12 D-Cellobiose	0.630596	0.473997	-0.756018	-0.348576	0.901218	0.920111	0.592699	0.459157	0.752533	0.840642	0.97483	0.915116	0.979289	0.966572	0.963374	1	0.825847	0.914563	0.737089	0.944823	0.623461	0.126484	0.731116	0.891046	0.963363	0.732022	0.774613	0.150048	0.973566	0.431418	0.688266	0.925729	0.88217	0.9298	0.652549	0.830687	0.870973	0.885236	0.813751	0.969319	0.878821	0.274844	0.693002	0.583563	0.684447	0.712182	0.84883	0.956402	0.914962
B1 a- Cyclodextrin	0.300271	0.592629	-0.713943	-0.178957	0.803295	0.785849	0.296385	0.645481	0.47187	0.67376	0.818948	0.849388	0.864125	0.796957	0.88444	0.825847	1	0.779864	0.517224	0.782091	0.609744	-0.00266589	0.48526	0.864705	0.768923	0.784406	0.532457	0.0229838	0.85468	0.515553	0.728605	0.872722	0.727119	0.800026	0.765331	0.781877	0.816433	0.870581	0.630793	0.803749	0.649987	0.154365	0.439192	0.287899	0.4161	0.474691	0.730937	0.805442	0.859733
B2 b-Cyclodextrin	0.775691	0.252401	-0.648848	-0.379244	0.894008	0.911468	0.743408	0.234807	0.874296	0.81555	0.940128	0.917897	0.90992	0.915967	0.870898	0.914563	0.779864	1	0.864119	0.899207	0.719119	0.379011	0.81641	0.864528	0.974851	0.581558	0.903793	0.262019	0.913689	0.590726	0.57253	0.841868	0.944683	0.878791	0.47261	0.887333	0.916189	0.878273	0.877406	0.936129	0.927385	0.354755	0.85383	0.743968	0.825001	0.849741	0.945007	0.925693	0.9219
B3 Dextrin	0.931986	-0.165765	-0.466376	-0.299846	0.777306	0.832732	0.881787	-0.11856	0.960565	0.589889	0.723207	0.691739	0.68403	0.706418	0.605218	0.737089	0.517224	0.864119	1	0.67612	0.714192	0.595277	0.798235	0.602606	0.855642	0.21343	0.943981	0.490213	0.674094	0.660298	0.263589	0.549397	0.902164	0.660213	0.0961269	0.769436	0.759557	0.702584	0.93241	0.822424	0.847037	0.388165	0.961005	0.895492	0.946449	0.931176	0.910856	0.746652	0.751514
B4 i-Erythritol	0.557587	0.573201	-0.587903	-0.542885	0.890039	0.795652	0.601119	0.406115	0.699295	0.936718	0.979915	0.965843	0.976803	0.977347	0.943464	0.944823	0.782091	0.899207	0.67612	1	0.620824	0.266325	0.822466	0.94889	0.945826	0.831906	0.788537	0.176626	0.981707	0.511659	0.836214	0.963031	0.896213	0.989391	0.718027	0.89039	0.932268	0.918639	0.789059	0.872789	0.900634	0.409816	0.680589	0.609687	0.677565	0.749439	0.854056	0.988058	0.872312
B5 D-Fructose	0.585274	0.046983	-0.52084	-0.111417	0.573104	0.727757	0.543521	0.186443	0.6642	0.46256	0.614974	0.677674	0.646654	0.556967	0.596752	0.623461	0.609744	0.719119	0.714192	0.620824	1	0.467222	0.583036	0.729363	0.710003	0.434494	0.727864	0.174598	0.62744	0.827194	0.406043	0.599881	0.765884	0.60237	0.39322	0.853863	0.777919	0.785026	0.724457	0.705483	0.605401	0.200988	0.694385	0.597682	0.670242	0.712931	0.823827	0.68934	0.804256
B6 L-Fucose	0.603636	-0.345678	0.34048	-0.598438	0.306044	0.128793	0.764581	-0.609712	0.601419	0.388093	0.244914	0.344539	0.168837	0.252577	0.0662588	0.126484	-0.00266589	0.379011	0.595277	0.266325	0.467222	1	0.714498	0.225361	0.358177	-0.0557905	0.686317	0.723854	0.186444	0.650815	0.141848	0.116313	0.505747	0.298706	-0.262573	0.4538	0.43227	0.276587	0.586035	0.158285	0.531372	0.660371	0.704999	0.793281	0.710042	0.751047	0.506011	0.335933	0.161537
B7 D-Galactose	0.77875	0.172217	-0.159562	-0.791405	0.790817	0.598835	0.908523	-0.156277	0.859286	0.876884	0.812734	0.815859	0.74299	0.834544	0.659562	0.731116	0.48526	0.81641	0.798235	0.822466	0.583036	0.714498	1	0.701456	0.85229	0.476145	0.923367	0.612748	0.771166	0.56467	0.607813	0.684121	0.865748	0.844304	0.254636	0.77511	0.804678	0.696716	0.851651	0.687705	0.953289	0.667308	0.884234	0.90915	0.898911	0.944239	0.811845	0.858496	0.618019
B8 D-Galacturonic Acid	0.421475	0.622363	-0.652366	-0.391472	0.81777	0.786395	0.447402	0.546442	0.584101	0.851094	0.928284	0.968317	0.957861	0.901637	0.942165	0.891046	0.864705	0.864528	0.602606	0.94889	0.729363	0.225361	0.701456	1	0.882744	0.888481	0.709134	0.0360327	0.952421	0.630008	0.855601	0.973386	0.853443	0.93679	0.820102	0.928596	0.955574	0.966116	0.72886	0.834549	0.793025	0.332051	0.57947	0.469013	0.555571	0.652156	0.846077	0.94182	0.91694
B9 Gentibiose	0.770788	0.313384	-0.646643	-0.437528	0.918082	0.915511	0.755791	0.270793	0.875846	0.865935	0.969713	0.931306	0.950877	0.959201	0.905927	0.963363	0.768923	0.974851	0.855642	0.945826	0.710003	0.358177	0.85229	0.882744	1	0.639346	0.908276	0.294278	0.950048	0.573095	0.640306	0.88481	0.958293	0.928832	0.521716	0.897024	0.923323	0.898535	0.908354	0.958165	0.949865	0.396398	0.844673	0.757632	0.836237	0.862563	0.939989	0.971624	0.916516
B10 D-Gluconic Acid	0.0177552	0.90302	-0.512022	-0.408753	0.644149	0.506122	0.106531	0.709796	0.208729	0.771478	0.775249	0.823148	0.829753	0.770207	0.850802	0.732022	0.784406	0.581558	0.21343	0.831906	0.434494	-0.0557905	0.476145	0.888481	0.639346	1	0.362016	-0.131036	0.831227	0.358779	0.95957	0.912047	0.579039	0.841459	0.961577	0.705221	0.755855	0.801318	0.415915	0.593557	0.558116	0.224191	0.200155	0.118746	0.192597	0.318979	0.534174	0.783798	0.687933
B11 D-Glucosamine	0.909733	-0.0234081	-0.378393	-0.507933	0.816152	0.781105	0.928878	-0.0918594	0.96442	0.773433	0.81388	0.805966	0.762149	0.804216	0.680712	0.774613	0.532457	0.903793	0.943981	0.788537	0.727864	0.686317	0.923367	0.709134	0.908276	0.362016	1	0.513086	0.75984	0.686099	0.435129	0.666847	0.939388	0.776316	0.194245	0.844332	0.848179	0.761381	0.95638	0.810197	0.933542	0.56809	0.970077	0.940312	0.967861	0.982818	0.933286	0.843177	0.76205
B12 a-D-Glucose	0.549839	-0.299506	0.330159	-0.580492	0.302351	0.106577	0.709043	-0.612703	0.548664	0.311953	0.202234	0.209241	0.111349	0.256498	0.0613958	0.150048	0.0229838	0.262019	0.490213	0.176626	0.174598	0.723854	0.612748	0.0360327	0.294278	-0.131036	0.513086	1	0.158877	0.298288	0.0562864	0.0459916	0.348439	0.25754	-0.349888	0.190647	0.217608	0.0974858	0.495905	0.172075	0.492042	0.359309	0.617977	0.687447	0.628687	0.604903	0.303744	0.264133	0.0105037
C1 Glucose-1-Phophate	0.548871	0.587227	-0.672955	-0.463143	0.885036	0.847453	0.563132	0.468445	0.695038	0.902306	0.989892	0.968117	0.991291	0.984056	0.975393	0.973566	0.85468	0.913689	0.674094	0.981707	0.62744	0.186444	0.771166	0.952421	0.950048	0.831227	0.75984	0.158877	1	0.479069	0.807948	0.973456	0.873451	0.976973	0.733125	0.863464	0.9142	0.914658	0.774867	0.912332	0.888538	0.329979	0.661174	0.558383	0.645427	0.704842	0.83984	0.981571	0.899512
C2 Glucuronamide	0.465881	-0.0163853	-0.260942	-0.188553	0.504979	0.530789	0.503708	0.0926168	0.549772	0.429315	0.468562	0.600313	0.511023	0.432021	0.432898	0.431418	0.515553	0.590726	0.660298	0.511659	0.827194	0.650815	0.56467	0.630008	0.573095	0.358779	0.686099	0.298288	0.479069	1	0.424741	0.506848	0.710075	0.501056	0.30406	0.814703	0.755916	0.740589	0.729004	0.487857	0.505727	0.42356	0.625987	0.574049	0.614653	0.68709	0.788423	0.572512	0.642735
C3 D-Glucuronic Acid	0.0738774	0.851344	-0.311849	-0.613373	0.674611	0.423187	0.239261	0.530091	0.263882	0.835617	0.762164	0.82953	0.796835	0.778288	0.786729	0.688266	0.728605	0.57253	0.263589	0.836214	0.406043	0.141848	0.607813	0.855601	0.640306	0.95957	0.435129	0.0562864	0.807948	0.424741	1	0.876771	0.615075	0.86646	0.866952	0.717722	0.769565	0.780459	0.4743	0.528945	0.623518	0.42362	0.278529	0.251619	0.291943	0.427094	0.55367	0.799276	0.607107
C4 Glycerol	0.394001	0.689173	-0.667044	-0.416129	0.840366	0.781438	0.423389	0.606687	0.560542	0.891822	0.951026	0.958564	0.978295	0.941297	0.973471	0.925729	0.872722	0.841868	0.549397	0.963031	0.599881	0.116313	0.684121	0.973386	0.88481	0.912047	0.666847	0.0459916	0.973456	0.506848	0.876771	1	0.817227	0.953886	0.838326	0.865248	0.914323	0.933369	0.712132	0.844402	0.79602	0.334286	0.529626	0.427832	0.519304	0.601642	0.792852	0.947762	0.883924
C5 Glycogen	0.770865	0.214066	-0.546892	-0.43804	0.934727	0.863321	0.786376	0.175779	0.874029	0.824656	0.904916	0.909418	0.892223	0.885815	0.834105	0.88217	0.727119	0.944683	0.902164	0.896213	0.765884	0.505747	0.865748	0.853443	0.958293	0.579039	0.939388	0.348439	0.873451	0.710075	0.615075	0.817227	1	0.886029	0.458002	0.948003	0.952853	0.914129	0.954198	0.899504	0.926465	0.466814	0.875804	0.807656	0.872361	0.918299	0.982127	0.930088	0.89379
C6 m-Inositol	0.533549	0.59899	-0.522756	-0.609782	0.902313	0.756151	0.612555	0.369509	0.685802	0.950558	0.973341	0.970452	0.965196	0.978672	0.936666	0.9298	0.800026	0.878791	0.660213	0.989391	0.60237	0.298706	0.844304	0.93679	0.928832	0.841459	0.776316	0.25754	0.976973	0.501056	0.86646	0.953886	0.886029	1	0.708704	0.874141	0.922792	0.901824	0.783225	0.847624	0.912615	0.434041	0.674746	0.613484	0.674337	0.752092	0.829734	0.986148	0.834263
C7 2-Keto-D-Gluconic Acid	-0.130797	0.90318	-0.611587	-0.160797	0.526276	0.481668	-0.105654	0.850707	0.051428	0.5938	0.658828	0.702724	0.746694	0.638735	0.783611	0.652549	0.765331	0.47261	0.0961269	0.718027	0.39322	-0.262573	0.254636	0.820102	0.521716	0.961577	0.194245	-0.349888	0.733125	0.30406	0.866952	0.838326	0.458002	0.708704	1	0.620307	0.654722	0.747314	0.279142	0.533818	0.372375	0.0339297	0.0315271	-0.0831605	0.0158921	0.135034	0.438342	0.659015	0.665281
C8 a-D-Lactose	0.592991	0.341567	-0.562132	-0.372427	0.855087	0.807625	0.620709	0.340602	0.724888	0.794165	0.865905	0.92087	0.888428	0.832317	0.837395	0.830687	0.781877	0.887333	0.769436	0.89039	0.853863	0.4538	0.77511	0.928596	0.897024	0.705221	0.844332	0.190647	0.863464	0.814703	0.717722	0.865248	0.948003	0.874141	0.620307	1	0.984678	0.974012	0.869647	0.833829	0.818888	0.430339	0.743655	0.663078	0.736795	0.816967	0.95735	0.913485	0.92011
C9 Lactulose	0.583842	0.420098	-0.569833	-0.434107	0.890833	0.812149	0.623889	0.364404	0.726627	0.861562	0.919109	0.968061	0.931061	0.893121	0.892391	0.870973	0.816433	0.916189	0.759557	0.932268	0.777919	0.43227	0.804678	0.955574	0.923323	0.755855	0.848179	0.217608	0.9142	0.755916	0.769565	0.914323	0.952853	0.922792	0.654722	0.984678	1	0.978341	0.872246	0.852345	0.865912	0.448957	0.739949	0.652135	0.72459	0.809745	0.948299	0.945982	0.91943
C10 Maltilol	0.495448	0.484191	-0.675853	-0.303786	0.866732	0.843429	0.501628	0.512104	0.647045	0.79713	0.898914	0.939443	0.940359	0.868774	0.911433	0.885236	0.870581	0.878273	0.702584	0.918639	0.785026	0.276587	0.696716	0.966116	0.898535	0.801318	0.761381	0.0974858	0.914658	0.740589	0.780459	0.933369	0.914129	0.901824	0.747314	0.974012	0.978341	1	0.823282	0.868378	0.785817	0.331091	0.647444	0.535918	0.634002	0.715846	0.920901	0.928504	0.951305
C11 Maltose	0.839814	0.0320762	-0.470208	-0.401682	0.873411	0.83175	0.84919	0.0643353	0.915902	0.756311	0.818487	0.814834	0.80167	0.810435	0.736124	0.813751	0.630793	0.877406	0.93241	0.789059	0.724457	0.586035	0.851651	0.72886	0.908354	0.415915	0.95638	0.495905	0.774867	0.729004	0.4743	0.712132	0.954198	0.783225	0.279142	0.869647	0.872246	0.823282	1	0.8517	0.892331	0.527905	0.908861	0.861962	0.91695	0.933351	0.948345	0.850812	0.805675
C12 Maltotriose	0.722976	0.287581	-0.811744	-0.198812	0.88504	0.981454	0.632068	0.392498	0.819581	0.732845	0.924661	0.859725	0.927389	0.899386	0.911784	0.969319	0.803749	0.936129	0.822424	0.872789	0.705483	0.158285	0.687705	0.834549	0.958165	0.593557	0.810197	0.172075	0.912332	0.487857	0.528945	0.844402	0.899504	0.847624	0.533818	0.833829	0.852345	0.868378	0.8517	1	0.851921	0.178315	0.763309	0.629459	0.742808	0.745685	0.891352	0.903515	0.946924
D1 D-Mannitol	0.802874	0.258936	-0.410781	-0.65103	0.89878	0.774143	0.864494	0.0362975	0.897827	0.908	0.929025	0.901671	0.869995	0.93706	0.817651	0.878821	0.649987	0.927385	0.847037	0.900634	0.605401	0.531372	0.953289	0.793025	0.949865	0.558116	0.933542	0.492042	0.888538	0.505727	0.623518	0.79602	0.926465	0.912615	0.372375	0.818888	0.865912	0.785817	0.892331	0.851921	1	0.535137	0.88762	0.850884	0.8841	0.916769	0.873598	0.932249	0.76782
D2 D-Mannose	0.395345	0.0631771	0.259873	-0.718395	0.439017	0.118737	0.598874	-0.202114	0.442374	0.623155	0.386642	0.453419	0.341365	0.426169	0.238549	0.274844	0.154365	0.354755	0.388165	0.409816	0.200988	0.660371	0.667308	0.332051	0.396398	0.224191	0.56809	0.359309	0.329979	0.42356	0.42362	0.334286	0.466814	0.434041	0.0339297	0.430339	0.448957	0.331091	0.527905	0.178315	0.535137	1	0.443836	0.589899	0.521117	0.578337	0.421365	0.439042	0.170191
D3 D-Melezitose	0.958324	-0.178448	-0.320999	-0.458876	0.739267	0.743685	0.957809	-0.249028	0.983012	0.648594	0.718286	0.690187	0.648904	0.711413	0.566365	0.693002	0.439192	0.85383	0.961005	0.680589	0.694385	0.704999	0.884234	0.57947	0.844673	0.200155	0.970077	0.617977	0.661174	0.625987	0.278529	0.529626	0.875804	0.674746	0.0315271	0.743655	0.739949	0.647444	0.908861	0.763309	0.88762	0.443836	1	0.966396	0.988308	0.974366	0.874878	0.749568	0.679518
D4 D-Melibiose	0.935274	-0.236151	-0.111593	-0.58753	0.676103	0.589863	0.992462	-0.39434	0.943884	0.641038	0.62778	0.602924	0.544424	0.638769	0.440285	0.583563	0.287899	0.743968	0.895492	0.609687	0.597682	0.793281	0.90915	0.469013	0.757632	0.118746	0.940312	0.687447	0.558383	0.574049	0.251619	0.427832	0.807656	0.613484	-0.0831605	0.663078	0.652135	0.535918	0.861962	0.629459	0.850884	0.589899	0.966396	1	0.98474	0.971358	0.78656	0.679002	0.527086
D5 a-Methyl-D-Galactoside	0.956189	-0.182212	-0.270573	-0.503403	0.752219	0.715553	0.976609	-0.261065	0.979711	0.665853	0.706214	0.672471	0.638814	0.708695	0.544487	0.684447	0.4161	0.825001	0.946449	0.677565	0.670242	0.710042	0.898911	0.555571	0.836237	0.192597	0.967861	0.628687	0.645427	0.614653	0.291943	0.519304	0.872361	0.674337	0.0158921	0.736795	0.72459	0.634002	0.91695	0.742808	0.8841	0.521117	0.988308	0.98474	1	0.982557	0.862159	0.74909	0.648339
D6 b-Methyl-D-Galactoside	0.89758	-0.0600664	-0.259339	-0.578175	0.794901	0.704057	0.954504	-0.200363	0.948498	0.744085	0.757937	0.757129	0.699753	0.757385	0.607257	0.712182	0.474691	0.849741	0.931176	0.749439	0.712931	0.751047	0.944239	0.652156	0.862563	0.318979	0.982818	0.604903	0.704842	0.68709	0.427094	0.601642	0.918299	0.752092	0.135034	0.816967	0.809745	0.715846	0.933351	0.745685	0.916769	0.578337	0.974366	0.971358	0.982557	1	0.900039	0.809612	0.688759
D7 a-Methyl-D-Glucoside	0.774925	0.143723	-0.589197	-0.329451	0.876879	0.886476	0.755853	0.198077	0.869462	0.753787	0.863753	0.878538	0.861552	0.834231	0.798628	0.84883	0.730937	0.945007	0.910856	0.854056	0.823827	0.506011	0.811845	0.846077	0.939989	0.534174	0.933286	0.303744	0.83984	0.788423	0.55367	0.792852	0.982127	0.829734	0.438342	0.95735	0.948299	0.920901	0.948345	0.891352	0.873598	0.421365	0.874878	0.78656	0.862159	0.900039	1	0.894697	0.918592
D8 b-Methyl-D-Glucoside	0.630948	0.494262	-0.583796	-0.541414	0.911179	0.834484	0.673524	0.351862	0.768443	0.926853	0.982464	0.971597	0.976848	0.980213	0.937083	0.956402	0.805442	0.925693	0.746652	0.988058	0.68934	0.335933	0.858496	0.94182	0.971624	0.783798	0.843177	0.264133	0.981571	0.572512	0.799276	0.947762	0.930088	0.986148	0.659015	0.913485	0.945982	0.928504	0.850812	0.903515	0.932249	0.439042	0.749568	0.679002	0.74909	0.809612	0.894697	1	0.889333
D9 Palatinose	0.590033	0.362803	-0.831584	-0.121253	0.8396	0.949163	0.503489	0.519371	0.709774	0.704216	0.894009	0.888245	0.926075	0.847282	0.91064	0.914962	0.859733	0.9219	0.751514	0.872312	0.804256	0.161537	0.618019	0.91694	0.916516	0.687933	0.76205	0.0105037	0.899512	0.642735	0.607107	0.883924	0.89379	0.834263	0.665281	0.92011	0.91943	0.951305	0.805675	0.946924	0.76782	0.170191	0.679518	0.527086	0.648339	0.688759	0.918592	0.889333	1
D10 D-Psicose	0.790503	0.135244	-0.45914	-0.466606	0.874349	0.817731	0.821791	0.0893718	0.886112	0.794068	0.854089	0.877911	0.83504	0.837272	0.760138	0.815395	0.690998	0.930592	0.906043	0.855046	0.802639	0.606819	0.885818	0.82454	0.930323	0.52223	0.95669	0.417792	0.826554	0.792036	0.583146	0.771672	0.979508	0.845671	0.389288	0.947351	0.940694	0.890825	0.950405	0.841977	0.907227	0.506615	0.906553	0.849914	0.903446	0.946222	0.985108	0.899939	0.857518
D11 D-Raffinose	0.958599	-0.356525	-0.103654	-0.498419	0.606638	0.569533	0.982602	-0.468885	0.942379	0.545054	0.55557	0.521617	0.461067	0.562457	0.366263	0.518562	0.219329	0.706254	0.899184	0.508976	0.536969	0.788885	0.8433	0.370015	0.69811	-0.0141495	0.911071	0.707666	0.4761	0.518509	0.107112	0.327037	0.745242	0.510855	-0.209013	0.569497	0.567722	0.441162	0.826835	0.590714	0.801992	0.529933	0.960938	0.980368	0.963274	0.930239	0.733658	0.586319	0.467926
D12 L-Rhamnose	0.430612	0.695412	-0.635507	-0.490517	0.864989	0.776525	0.473424	0.53558	0.591963	0.906581	0.966525	0.951291	0.979804	0.967726	0.972554	0.949753	0.854022	0.839709	0.570769	0.971063	0.56217	0.112922	0.725284	0.944875	0.896583	0.894637	0.673057	0.106092	0.985854	0.417532	0.874125	0.980207	0.817764	0.976104	0.802219	0.82566	0.880673	0.893117	0.706519	0.857829	0.838398	0.338149	0.554188	0.466294	0.54985	0.623974	0.766377	0.961052	0.849083
E1 D-Ribose	0.370583	0.599391	-0.480776	-0.489198	0.858816	0.670017	0.459104	0.42781	0.530828	0.80557	0.842739	0.874423	0.865497	0.834086	0.826075	0.805052	0.813727	0.777767	0.559079	0.892666	0.642337	0.214578	0.696576	0.888839	0.807563	0.826158	0.640747	0.0764145	0.860566	0.554195	0.854409	0.866468	0.8277	0.902589	0.751056	0.879155	0.878269	0.894665	0.665708	0.741987	0.747758	0.365279	0.537997	0.486296	0.557419	0.649869	0.784774	0.8852	0.806148
E2 Salicin	0.39205	0.67145	-0.429921	-0.633578	0.84368	0.648338	0.51465	0.42734	0.562073	0.937011	0.909876	0.950229	0.922016	0.916012	0.886118	0.847141	0.79533	0.793522	0.548333	0.954205	0.600568	0.309244	0.796082	0.94199	0.848445	0.89681	0.700244	0.180238	0.926549	0.564878	0.94148	0.947094	0.830217	0.96932	0.773613	0.879755	0.915772	0.902882	0.718079	0.739215	0.827115	0.521411	0.563307	0.526791	0.577869	0.682946	0.781448	0.945693	0.782872
E3 Sedoheptulosan	0.891803	0.0127899	-0.463745	-0.440848	0.853383	0.842627	0.894612	-0.00512624	0.958553	0.753282	0.83331	0.820834	0.799733	0.819858	0.722439	0.818792	0.616075	0.921435	0.95432	0.810991	0.79177	0.611377	0.892466	0.746053	0.933378	0.406937	0.983856	0.478701	0.792614	0.714734	0.462268	0.703405	0.963699	0.800216	0.26376	0.884931	0.873769	0.816753	0.968461	0.865273	0.921874	0.486391	0.959766	0.911556	0.961311	0.972673	0.962925	0.871682	0.824585
E4 D-Sorbitol	0.415635	0.575565	-0.764076	-0.227125	0.8558	0.851937	0.393166	0.620749	0.569807	0.761915	0.898367	0.910733	0.950276	0.86555	0.939531	0.909447	0.884072	0.842089	0.624912	0.915906	0.727029	0.0912615	0.605089	0.957513	0.873448	0.844129	0.665123	-0.0406581	0.922163	0.601142	0.784001	0.941039	0.861848	0.894255	0.822364	0.920151	0.926477	0.975441	0.736636	0.883473	0.733874	0.206534	0.54875	0.42241	0.535736	0.613123	0.853598	0.910286	0.953324
E5 L-Sorbose	0.373202	0.716409	-0.61633	-0.473281	0.85242	0.74657	0.428737	0.554102	0.544448	0.886139	0.942163	0.958067	0.967323	0.933153	0.958986	0.91286	0.860916	0.823422	0.550286	0.966171	0.617899	0.145337	0.706803	0.973068	0.870492	0.92862	0.656029	0.063899	0.967643	0.495977	0.909105	0.980025	0.825899	0.970538	0.848272	0.870549	0.912217	0.928187	0.690126	0.82488	0.804162	0.325713	0.528768	0.437813	0.519779	0.615863	0.781017	0.950672	0.862005
E6 Stachynose	0.947727	-0.0880387	-0.341873	-0.517815	0.793374	0.765888	0.96303	-0.185773	0.986533	0.721489	0.776047	0.739653	0.711707	0.777987	0.627529	0.754459	0.485946	0.873825	0.955802	0.744027	0.6775	0.669959	0.919808	0.627607	0.886469	0.279442	0.980449	0.606189	0.722517	0.607062	0.363583	0.598176	0.903521	0.74136	0.104182	0.769974	0.773331	0.687914	0.932899	0.799029	0.92742	0.498896	0.990863	0.96697	0.991816	0.983168	0.888611	0.808227	0.703738
E7 Sucrose	0.205469	0.297225	-0.456488	-0.0462059	0.516133	0.529063	0.215358	0.328363	0.330105	0.363502	0.495623	0.605184	0.563008	0.441814	0.571167	0.490913	0.60459	0.515092	0.479015	0.542244	0.753516	0.295133	0.381934	0.681366	0.513256	0.566094	0.452442	0.145808	0.537008	0.735998	0.528836	0.566822	0.629486	0.55235	0.569514	0.74417	0.710648	0.748191	0.536092	0.534747	0.419428	-0.0654604	0.417218	0.28486	0.360484	0.464944	0.649985	0.560595	0.674685
E8 D-Tagatose	0.351341	0.59909	-0.546045	-0.404385	0.810064	0.703703	0.420473	0.52541	0.522863	0.822419	0.857037	0.935285	0.902672	0.831555	0.87856	0.809653	0.838108	0.790527	0.570686	0.900369	0.74081	0.301114	0.683841	0.970078	0.818546	0.87734	0.683289	0.0704225	0.880944	0.728013	0.877544	0.930647	0.847388	0.898404	0.809021	0.950022	0.959332	0.971149	0.736207	0.752559	0.736048	0.404866	0.540183	0.45699	0.532986	0.648708	0.83907	0.898166	0.868243
E9 D-Trehalose	0.714796	0.370227	-0.374283	-0.71074	0.887836	0.726445	0.809621	0.0917361	0.829323	0.942842	0.934437	0.928533	0.889189	0.946308	0.830986	0.871388	0.663778	0.901012	0.788857	0.940084	0.612951	0.532294	0.962358	0.845378	0.937615	0.659114	0.90163	0.456238	0.910059	0.549099	0.736815	0.843158	0.922406	0.953574	0.476003	0.854775	0.898742	0.827699	0.863061	0.814932	0.982616	0.560764	0.8351	0.808836	0.836726	0.89551	0.866906	0.95757	0.764995
E10 Turanose	0.486834	0.524638	-0.152136	-0.859336	0.764313	0.486271	0.67367	0.0856282	0.623244	0.949773	0.836656	0.870454	0.79349	0.86667	0.743269	0.730979	0.576504	0.730017	0.562433	0.878167	0.465606	0.535044	0.917768	0.793557	0.78591	0.73201	0.746373	0.462914	0.828126	0.474562	0.847285	0.803077	0.772712	0.915303	0.526768	0.751909	0.81239	0.73024	0.700801	0.610103	0.879852	0.629968	0.652753	0.671388	0.664745	0.760871	0.695312	0.87581	0.586136
E11 Xylitol	0.463475	0.508243	-0.0678828	-0.903835	0.754609	0.421945	0.673672	0.0247296	0.595095	0.927466	0.790977	0.812822	0.736565	0.836627	0.68555	0.684568	0.545123	0.677837	0.524892	0.825901	0.349477	0.513575	0.900967	0.709785	0.736247	0.674763	0.698858	0.524992	0.778128	0.38825	0.816158	0.742818	0.719573	0.877293	0.457721	0.66798	0.738961	0.65186	0.659829	0.554174	0.857227	0.647139	0.620445	0.658683	0.643992	0.72823	0.627871	0.826291	0.49804
E12 D-Xylose	0.341327	0.435551	0.0124847	-0.789362	0.655234	0.33608	0.566936	0.0682095	0.473523	0.779168	0.632253	0.710932	0.631253	0.666204	0.538694	0.545379	0.507629	0.545596	0.465452	0.723467	0.509084	0.557836	0.794441	0.679766	0.621207	0.645325	0.624879	0.376819	0.642975	0.612747	0.812163	0.657029	0.682599	0.764795	0.482251	0.731579	0.725015	0.680733	0.62018	0.429901	0.681073	0.723841	0.51955	0.595553	0.581068	0.684683	0.628779	0.739711	0.473398
F1 g-Amino-butyric Acid	0.441749	0.662345	-0.632585	-0.471509	0.886797	0.780599	0.484494	0.530254	0.605683	0.915586	0.969476	0.965058	0.97294	0.963893	0.974208	0.930892	0.880948	0.875405	0.574078	0.964403	0.559583	0.135705	0.72283	0.946737	0.900986	0.875592	0.689929	0.125504	0.978233	0.444861	0.851469	0.981701	0.831027	0.966851	0.778735	0.844029	0.904169	0.904601	0.71859	0.857689	0.843417	0.32468	0.575785	0.476355	0.563542	0.635398	0.792082	0.952008	0.868379
F2 Bromosuccinic Acid	0.452536	0.630699	-0.368361	-0.714874	0.824821	0.629095	0.587978	0.314287	0.612461	0.953892	0.914283	0.949361	0.904967	0.927927	0.864712	0.840019	0.751109	0.805468	0.582364	0.949365	0.580188	0.389808	0.857387	0.917419	0.856504	0.853453	0.738648	0.285125	0.926144	0.539869	0.916786	0.920581	0.826415	0.973219	0.700199	0.847512	0.896695	0.859603	0.726831	0.728049	0.874264	0.550919	0.620483	0.591058	0.626421	0.726278	0.770912	0.947567	0.742416
F3 Fumaric Acid	0.30973	0.589891	-0.0731697	-0.826451	0.67853	0.374733	0.532854	0.174378	0.466769	0.887313	0.740289	0.822774	0.727351	0.767873	0.672861	0.624836	0.593223	0.62078	0.422435	0.811823	0.493046	0.510241	0.821364	0.787265	0.678701	0.780842	0.632188	0.366532	0.75409	0.557283	0.90654	0.780033	0.690421	0.854935	0.601335	0.751982	0.787705	0.729021	0.608841	0.489013	0.747794	0.66072	0.510465	0.545562	0.538264	0.657833	0.632443	0.810428	0.536325
F4 b-Hydroxy-butyric Acid	0.674074	-0.202359	0.287016	-0.758731	0.441181	0.204241	0.853049	-0.540562	0.687636	0.590624	0.41145	0.465671	0.312676	0.441486	0.217971	0.284539	0.0778314	0.483685	0.618278	0.412467	0.352048	0.936245	0.833667	0.302763	0.486421	0.0569093	0.757953	0.769447	0.339987	0.517141	0.259702	0.26193	0.567571	0.44809	-0.192221	0.464319	0.48811	0.317768	0.656568	0.268886	0.683567	0.776169	0.7513	0.850717	0.769483	0.800048	0.535142	0.468756	0.206503
F5 g-Hydroxy-butyric Acid	0.609114	0.219148	-0.0294022	-0.79886	0.730716	0.46555	0.796966	-0.130581	0.71501	0.826266	0.715112	0.789185	0.666879	0.73113	0.57861	0.598904	0.502072	0.729383	0.689289	0.761605	0.618054	0.776619	0.940238	0.704729	0.745779	0.520235	0.838939	0.579213	0.690029	0.705092	0.680782	0.65258	0.81796	0.795206	0.311993	0.807672	0.81707	0.71507	0.780442	0.548649	0.843988	0.70305	0.781416	0.819709	0.800724	0.883699	0.782151	0.794501	0.568357
F6 p-Hydroxyphenyl-acetic acid	0.238291	0.585905	-0.0397151	-0.784481	0.604347	0.304029	0.455738	0.0808487	0.389029	0.767441	0.664955	0.761032	0.641713	0.677075	0.603944	0.539223	0.541127	0.572844	0.383029	0.741169	0.495687	0.49531	0.754048	0.739937	0.593338	0.742427	0.545928	0.337338	0.686917	0.489404	0.85148	0.681919	0.631405	0.795721	0.580039	0.692171	0.724546	0.660769	0.479358	0.423611	0.685864	0.453729	0.470195	0.477034	0.462706	0.597897	0.561787	0.729601	0.485986
F7 a-Keto-glutaric Acid	0.0324799	0.824877	-0.14062	-0.716736	0.600682	0.288959	0.246076	0.402269	0.215522	0.814254	0.68518	0.76421	0.703305	0.714619	0.686691	0.586479	0.629398	0.48989	0.197981	0.770481	0.321623	0.216421	0.619141	0.772104	0.55853	0.903154	0.392399	0.150658	0.729051	0.382711	0.982604	0.794123	0.54096	0.8158	0.782046	0.63765	0.69556	0.683867	0.408848	0.410262	0.590388	0.471387	0.248942	0.255152	0.267389	0.406897	0.469033	0.733256	0.479001
F8 D-Lactic Acid Methyl Ester	0.263683	0.761407	-0.530041	-0.495048	0.824021	0.658807	0.358807	0.577529	0.449538	0.861302	0.881564	0.92124	0.919577	0.881141	0.909003	0.844014	0.865558	0.747178	0.467113	0.925727	0.572356	0.13572	0.664261	0.944709	0.801077	0.949664	0.582149	0.0730406	0.918115	0.521286	0.954562	0.9576	0.776182	0.941877	0.8742	0.849522	0.886438	0.913012	0.641545	0.740196	0.735807	0.348675	0.447001	0.373372	0.451406	0.559826	0.732031	0.908605	0.80172
F9 L-Lactic Acid	0.319993	0.510674	0.075834	-0.906502	0.646485	0.273803	0.577881	0.00968217	0.460638	0.852475	0.66884	0.749824	0.63497	0.707633	0.574346	0.540683	0.485264	0.553891	0.412334	0.738621	0.404045	0.587176	0.839108	0.679711	0.61236	0.677797	0.615192	0.476299	0.668997	0.491704	0.842069	0.672331	0.646368	0.798045	0.470506	0.668656	0.709095	0.624914	0.576476	0.402921	0.736464	0.700893	0.516884	0.584199	0.550954	0.666406	0.566328	0.741842	0.416986
F10 D-Malic Acid	0.411207	0.646367	-0.375805	-0.68177	0.855482	0.626797	0.553481	0.356762	0.581617	0.942273	0.90264	0.944035	0.90318	0.9166	0.870086	0.831405	0.78672	0.79258	0.566105	0.943394	0.56536	0.358563	0.826952	0.914253	0.844268	0.868553	0.712465	0.297005	0.916246	0.561599	0.932632	0.926219	0.832433	0.971071	0.725922	0.860655	0.907455	0.882517	0.732969	0.725909	0.849155	0.511195	0.595993	0.561312	0.606088	0.708465	0.777069	0.93933	0.750682
F11 L-Malic Acid	0.367776	0.559741	-0.0702493	-0.857267	0.738202	0.399205	0.592782	0.136238	0.518661	0.915304	0.765189	0.828764	0.741208	0.798238	0.683215	0.653728	0.593044	0.647344	0.466677	0.82487	0.458078	0.512695	0.855447	0.767385	0.708118	0.749328	0.66676	0.400333	0.764872	0.513237	0.886177	0.77428	0.721982	0.870959	0.557644	0.746454	0.786332	0.719864	0.645952	0.520615	0.791416	0.700778	0.550373	0.596873	0.588356	0.696375	0.648785	0.82636	0.53633
F12 Quinic Acid	0.567662	0.346705	-0.926135	0.0117675	0.805174	0.971045	0.426691	0.576147	0.668868	0.616748	0.855426	0.791127	0.890426	0.815556	0.901672	0.928437	0.826856	0.851125	0.696854	0.798634	0.66888	-0.0488052	0.493889	0.809373	0.869467	0.613038	0.658943	-0.0343277	0.858854	0.427445	0.48961	0.824005	0.799093	0.760572	0.617273	0.773072	0.786372	0.844183	0.73831	0.967227	0.703013	0.0206551	0.595595	0.427202	0.566712	0.569845	0.807146	0.817832	0.947726
G1 D-Saccharin Acid	-0.0534407	0.728864	-0.840782	0.165358	0.522402	0.638172	-0.153878	0.919889	0.096005	0.413428	0.612892	0.610471	0.714296	0.576813	0.769179	0.680099	0.816358	0.490624	0.185893	0.605262	0.375605	-0.446223	0.0847049	0.723547	0.513141	0.785781	0.159665	-0.454757	0.680109	0.234885	0.627155	0.751794	0.431813	0.579808	0.891723	0.537261	0.569058	0.698168	0.29313	0.630137	0.300511	-0.147786	0.029654	-0.148084	-0.00248791	0.062057	0.439854	0.57101	0.721163
G2 Sebacic Acid	-0.214366	0.765153	-0.0246162	-0.526171	0.36359	0.079885	-0.0128286	0.452038	-0.0494794	0.579538	0.429927	0.551599	0.480295	0.446417	0.446361	0.32327	0.491378	0.274231	-0.0262439	0.556241	0.236169	0.114283	0.360875	0.624655	0.311159	0.795785	0.163338	-0.132368	0.490141	0.401754	0.872785	0.613601	0.33313	0.575614	0.749435	0.518752	0.537589	0.555346	0.175177	0.153727	0.291184	0.438613	-0.00169071	0.0242086	0.0297006	0.179631	0.308361	0.499069	0.330603
G3 Succinamic Acid	0.455851	0.027254	0.125319	-0.608424	0.433319	0.233746	0.6278	-0.226227	0.525465	0.57659	0.443751	0.546616	0.387715	0.430671	0.329726	0.302444	0.276038	0.5079	0.435049	0.486065	0.6294	0.749704	0.708736	0.493766	0.483867	0.315606	0.639665	0.487909	0.410191	0.616766	0.427348	0.403403	0.563565	0.511401	0.129092	0.631432	0.598075	0.485282	0.532774	0.307321	0.578323	0.509152	0.610203	0.659668	0.62047	0.688428	0.563078	0.523892	0.384627
G4 Succinic Acid	0.0827786	0.752615	-0.15785	-0.677544	0.58447	0.315814	0.285866	0.394466	0.26156	0.813761	0.687904	0.784203	0.706066	0.698051	0.691269	0.580356	0.625468	0.519215	0.215181	0.768013	0.47961	0.288556	0.636125	0.805274	0.578067	0.889673	0.446183	0.135058	0.723994	0.467147	0.947512	0.797884	0.568698	0.805572	0.763237	0.704472	0.734447	0.714445	0.442554	0.433296	0.59685	0.481566	0.296846	0.303102	0.315099	0.453775	0.51494	0.744983	0.531965
G5 Succinic Acid Mono-Methyl Ester	-0.00425728	0.74928	-0.138057	-0.606966	0.545473	0.268708	0.198465	0.432121	0.178875	0.757052	0.625383	0.757072	0.661731	0.629317	0.645206	0.508983	0.617309	0.471993	0.18724	0.716596	0.443113	0.301689	0.565125	0.791726	0.513547	0.880116	0.399414	0.0704546	0.666106	0.548656	0.944784	0.768489	0.544076	0.748143	0.78003	0.703229	0.736502	0.721546	0.419676	0.362801	0.519816	0.500896	0.231243	0.228096	0.240471	0.399069	0.507198	0.684529	0.510247
G6 N-Acetyly-L-Glutamic Acid	0.731142	0.0958293	-0.24439	-0.582581	0.767654	0.655266	0.827859	-0.0527268	0.821093	0.748444	0.743971	0.801342	0.722476	0.735995	0.625214	0.685515	0.572868	0.810213	0.833261	0.773166	0.82286	0.737487	0.90343	0.752034	0.826653	0.47422	0.914985	0.482032	0.722723	0.824922	0.5856	0.670151	0.905908	0.782666	0.315709	0.903048	0.872023	0.806204	0.881971	0.693228	0.847872	0.615843	0.866157	0.864715	0.882312	0.940963	0.903523	0.830852	0.723183
G7 Alaninamide	0.231079	0.774483	-0.631995	-0.373568	0.78482	0.701757	0.281529	0.674048	0.415424	0.805782	0.870647	0.899654	0.923444	0.863836	0.922536	0.85634	0.898188	0.740824	0.441517	0.907468	0.577733	0.0280173	0.582342	0.948584	0.791136	0.954728	0.534336	-0.0148755	0.919722	0.506491	0.923435	0.966692	0.741157	0.911827	0.913494	0.82937	0.865141	0.916809	0.608107	0.762522	0.68371	0.247725	0.399943	0.296362	0.394729	0.492917	0.716691	0.888926	0.833465
G8 L-Alanine	-0.199444	0.881964	-0.560749	-0.121771	0.512141	0.427188	-0.155629	0.875852	-0.0103053	0.553661	0.595276	0.6531	0.692715	0.579239	0.737577	0.588476	0.773079	0.408749	0.0333019	0.653643	0.350498	-0.283876	0.192885	0.765473	0.459265	0.931603	0.136144	-0.318005	0.669034	0.318891	0.84641	0.800187	0.41251	0.653301	0.975674	0.58983	0.619538	0.720951	0.2604	0.476394	0.30398	0.0331549	-0.0283771	-0.133962	-0.0310899	0.0842262	0.399035	0.601409	0.618616
G9 L-Alanyl-Glycine	-0.0404264	0.816975	-0.581054	-0.195495	0.613239	0.532496	0.00758628	0.808116	0.149546	0.643777	0.688693	0.762755	0.779148	0.668074	0.79644	0.669172	0.827389	0.544933	0.212132	0.749592	0.491644	-0.101889	0.343805	0.862971	0.584399	0.94483	0.313459	-0.232242	0.753457	0.49968	0.887415	0.869066	0.566148	0.743655	0.964667	0.734965	0.757069	0.837883	0.421757	0.571059	0.436324	0.167664	0.145166	0.039613	0.139663	0.261927	0.564835	0.710413	0.726266
G10 L-Asparagine	-0.120132	0.875771	-0.400398	-0.355241	0.575173	0.375545	-0.00782108	0.705775	0.072797	0.683967	0.651581	0.749674	0.715882	0.640117	0.73257	0.577676	0.746608	0.489669	0.123527	0.718958	0.348291	-0.0342549	0.369656	0.81889	0.508111	0.944653	0.267898	-0.225464	0.704243	0.41222	0.927852	0.820847	0.503945	0.727609	0.929574	0.662445	0.711875	0.751404	0.330324	0.440443	0.431283	0.287483	0.0852727	0.0138979	0.0775309	0.225544	0.475918	0.660244	0.601677
G11 L-Aspartic Acid	-0.202594	0.90412	-0.40727	-0.294256	0.462507	0.337243	-0.0959876	0.769719	-0.00880118	0.598457	0.579666	0.651981	0.666882	0.583079	0.699323	0.557561	0.720493	0.357036	0.00568734	0.649135	0.349754	-0.16275	0.278206	0.74962	0.43742	0.943306	0.148747	-0.169294	0.661978	0.327506	0.90371	0.786069	0.379937	0.673229	0.940554	0.560384	0.594382	0.6757	0.255768	0.410481	0.334715	0.152686	-0.0154218	-0.0813624	-0.00712268	0.11739	0.351574	0.612176	0.528856
G12 L-Glutamic Acid	-0.500649	0.679542	-0.621753	0.442859	0.0704798	0.224887	-0.610967	0.936308	-0.386054	-0.00717517	0.165739	0.172324	0.294046	0.130073	0.387917	0.253186	0.511231	0.0102219	-0.304634	0.174271	0.0651465	-0.758424	-0.389648	0.342162	0.0338041	0.565582	-0.342992	-0.692079	0.259048	-0.0805188	0.366842	0.382757	-0.0596905	0.153099	0.753363	0.112975	0.124198	0.296421	-0.192631	0.200317	-0.19692	-0.444355	-0.451641	-0.605345	-0.477124	-0.426457	-0.038104	0.121957	0.324188
H1 Glycyl-L-Glutamic Acid	0.0483734	0.637844	0.201182	-0.887398	0.483552	0.0590671	0.340301	0.0676299	0.197763	0.739278	0.516806	0.611151	0.490391	0.568331	0.454333	0.37989	0.423833	0.346685	0.147347	0.585926	0.173071	0.409742	0.648189	0.548897	0.402343	0.67184	0.357965	0.353352	0.5349	0.287362	0.835994	0.564197	0.414023	0.665944	0.487163	0.458495	0.521325	0.45018	0.32659	0.197206	0.547446	0.649077	0.246955	0.328197	0.283484	0.410283	0.318623	0.5735	0.218014
H2 L-Ornithine	0.34444	0.72197	-0.74213	-0.324281	0.837352	0.8037	0.345802	0.663287	0.512151	0.822402	0.932619	0.922035	0.968501	0.921435	0.982565	0.937804	0.910943	0.81081	0.523383	0.924475	0.555317	-0.0181581	0.596777	0.94014	0.854309	0.902839	0.588752	-0.0105217	0.962966	0.407288	0.840884	0.974498	0.774299	0.924019	0.8571	0.802387	0.857242	0.899141	0.65695	0.862356	0.752542	0.212336	0.465959	0.339517	0.448319	0.521299	0.738583	0.912349	0.877078
H3 L-Phenylalanine	0.471481	-0.415061	0.481586	-0.538005	0.230442	-0.0543656	0.648449	-0.695743	0.450147	0.236502	0.0717683	0.125148	-0.045575	0.101304	-0.0878864	-0.0408428	-0.0643049	0.187637	0.3754	-0.000730431	0.0845415	0.761872	0.498828	-0.0898281	0.137456	-0.288892	0.437872	0.788728	-0.017853	0.207072	-0.0963833	-0.118275	0.239325	0.0807173	-0.509654	0.0901193	0.115182	-0.0563959	0.363184	-0.00163833	0.385156	0.555078	0.501956	0.605832	0.518877	0.503278	0.193675	0.0875945	-0.112447
H4 L-Proline	-0.014543	0.811238	-0.801397	0.00470188	0.54845	0.627802	-0.0792271	0.882329	0.143354	0.539131	0.696608	0.688694	0.779193	0.666287	0.83953	0.740319	0.792379	0.527173	0.183726	0.694988	0.397327	-0.378028	0.20203	0.788024	0.572187	0.872024	0.219834	-0.379864	0.758807	0.192036	0.718403	0.822781	0.465516	0.677192	0.93132	0.566411	0.61258	0.715412	0.318426	0.659878	0.400098	-0.0893963	0.079421	-0.0801499	0.0457018	0.123994	0.446485	0.653616	0.725857
H5 L-Pyroglutamic Acid	0.311724	0.647217	-0.828675	-0.130266	0.750512	0.817949	0.254172	0.727179	0.467019	0.726997	0.876527	0.888206	0.926368	0.834695	0.95522	0.879161	0.878561	0.799378	0.497557	0.862606	0.628908	-0.038801	0.486918	0.941204	0.808122	0.860558	0.560568	-0.15398	0.904509	0.475452	0.745041	0.941118	0.743052	0.83446	0.855844	0.815965	0.857491	0.904617	0.621953	0.843249	0.661987	0.10927	0.427796	0.263695	0.383787	0.461286	0.745586	0.843103	0.919433
H6 L-Serine	-0.0734504	0.935672	-0.365233	-0.496989	0.627778	0.379924	0.0718618	0.64842	0.124536	0.754931	0.707723	0.75995	0.751864	0.724664	0.781885	0.653854	0.757574	0.481368	0.124725	0.75401	0.263612	-0.0726545	0.446316	0.785989	0.546239	0.961338	0.271122	-0.0380058	0.760765	0.245954	0.961623	0.839522	0.491503	0.795602	0.90074	0.586706	0.660354	0.695319	0.345989	0.487979	0.517664	0.276265	0.115742	0.0633685	0.12134	0.248123	0.417325	0.710306	0.546009
H7 L-Threonine	-0.0128277	0.928902	-0.426402	-0.489672	0.647659	0.440671	0.110265	0.661479	0.182376	0.792819	0.761686	0.808968	0.798753	0.769921	0.827609	0.700376	0.779565	0.554517	0.169445	0.803562	0.318808	-0.0559623	0.482866	0.839912	0.604504	0.981002	0.328803	-0.0664884	0.810784	0.272359	0.964075	0.884934	0.535435	0.831644	0.918646	0.635058	0.709727	0.737657	0.378771	0.5436	0.564804	0.270679	0.171146	0.103589	0.166139	0.290798	0.472835	0.755597	0.61179
H8 2-Amino Ethanol	0.198748	0.841805	-0.407466	-0.633087	0.746337	0.53072	0.330199	0.504506	0.379138	0.886659	0.855919	0.875016	0.863311	0.876222	0.863757	0.794896	0.780387	0.674158	0.3452	0.888165	0.376534	0.0871991	0.6619	0.86684	0.730915	0.938384	0.496245	0.0986022	0.890052	0.300839	0.959269	0.911634	0.653605	0.920815	0.828925	0.692828	0.768456	0.768899	0.511612	0.643412	0.728055	0.379913	0.364831	0.316018	0.367338	0.472973	0.578399	0.857641	0.655379
H9 Putrescine	0.0563353	0.872203	-0.229649	-0.698889	0.644752	0.342223	0.243091	0.440665	0.237704	0.845872	0.745565	0.793979	0.751155	0.771062	0.757135	0.654299	0.654404	0.531122	0.202322	0.802508	0.273957	0.121032	0.611866	0.785158	0.594962	0.923151	0.389304	0.10265	0.779039	0.247909	0.969027	0.823826	0.546479	0.847302	0.801725	0.607056	0.685859	0.670387	0.396011	0.476785	0.633181	0.407605	0.247721	0.23427	0.254867	0.385722	0.453006	0.757004	0.50789
H10 Adenosine	0.336131	0.722254	-0.362039	-0.696346	0.790393	0.562353	0.48274	0.380534	0.504961	0.92788	0.879233	0.892391	0.873737	0.901278	0.868531	0.820842	0.732185	0.704125	0.443182	0.90545	0.47201	0.236449	0.769881	0.857081	0.785105	0.881363	0.610486	0.284273	0.896048	0.36167	0.919682	0.89941	0.724857	0.946349	0.730889	0.739785	0.801303	0.780207	0.62867	0.691137	0.809761	0.43129	0.49687	0.470089	0.508971	0.603159	0.639521	0.897949	0.666053
H11 Uridine	0.566823	0.444376	-0.144089	-0.867111	0.800685	0.518329	0.749262	0.0113991	0.693056	0.939462	0.841084	0.864616	0.783651	0.872259	0.72898	0.74114	0.592405	0.76215	0.626497	0.855796	0.478261	0.567496	0.944382	0.759554	0.805256	0.658306	0.78754	0.514965	0.820419	0.455289	0.784319	0.766397	0.794107	0.90246	0.440758	0.738999	0.797248	0.704294	0.734122	0.638099	0.917345	0.665185	0.71152	0.734104	0.727768	0.80595	0.712044	0.872821	0.584644
H12 Adenosine-5'-Monophosphate	0.615921	0.397864	-0.233941	-0.779844	0.825311	0.590434	0.759723	0.0690213	0.7266	0.903237	0.837916	0.809557	0.801391	0.875864	0.737003	0.800332	0.566696	0.730661	0.649916	0.859637	0.503738	0.452033	0.911008	0.721871	0.831663	0.627761	0.780801	0.485345	0.819324	0.405444	0.735743	0.759612	0.803999	0.894221	0.434514	0.730957	0.758367	0.705399	0.772916	0.708091	0.895515	0.613892	0.710586	0.749426	0.760742	0.80707	0.714407	0.886187	0.608878
Multicolinearity statistics:
Statistic	Q1-C	Q1-F	Q1-IV	Q1-S
Tolerance	0	0	0	0
VIF	0	0	0	0
Regression of variable A1 Water:
Goodness of fit statistics (Variable A1 Water):
Observations	12
Sum of weights	12
DF	8
R²	0.799777
Adjusted R²	0.724693
MSE	0.0139141
RMSE	0.117958
MAPE	26.7364
DW	3.13418
Cp	4
AIC	-48.1638
SBC	-46.2242
PC	0.400446
Analysis of variance (Variable A1 Water):
Source	DF	Sum of squares	Mean squares	F	Pr > F
Model	3	0.44463	0.14821	10.6518	0.00362385
Error	8	0.111313	0.0139141
Corrected Total	11	0.555943
Computed against model Y=Mean(Y)
Model parameters (Variable A1 Water):
Source	Value	Standard error	t	Pr > |t|	Lower bound (95%)	Upper bound (95%)
Intercept	0.207667	0.0681031	3.0493	0.0158379	0.0506207	0.364713
Q1-C	0.410667	0.0963123	4.26391	0.00274678	0.18857	0.632763
Q1-F	0.310667	0.0963123	3.22562	0.0121365	0.0885701	0.532763
Q1-IV	-0.034	0.0963123	-0.353018	0.733196	-0.256097	0.188097
Q1-S	0	0
Equation of the model (Variable A1 Water):
A1 Water = 0.207666666666667+0.410666666666666*Q1-C+0.310666666666666*Q1-F-3.40000000000001E-02*Q1-IV
Q1 / Tukey (HSD) / Analysis of the differences between the categories with a confidence interval of 95%:
Contrast	Difference	Standardized difference	Critical value	Pr > Diff	Significant
C vs IV	0.444667	4.61693	3.20252	0.00745104	Yes
C vs S	0.410667	4.26391	3.20252	0.0117419	Yes
C vs F	0.1	1.03829	3.20252	0.733276	No
F vs IV	0.344667	3.57864	3.20252	0.0295748	Yes
F vs S	0.310667	3.22562	3.20252	0.0483955	Yes
S vs IV	0.034	0.353018	3.20252	0.983828	No
Tukey's d critical value:			4.52905
Category	LS means	Groups
C	0.618333	A
F	0.518333	A
S	0.207667		B
IV	0.173667		B
Q1 / Fisher (LSD) / Analysis of the differences between the categories with a confidence interval of 95%:
Contrast	Difference	Standardized difference	Critical value	Pr > Diff	Significant
C vs IV	0.444667	4.61693	2.306	0.00171707	Yes
C vs S	0.410667	4.26391	2.306	0.00274678	Yes
C vs F	0.1	1.03829	2.306	0.329496	No
F vs IV	0.344667	3.57864	2.306	0.00720254	Yes
F vs S	0.310667	3.22562	2.306	0.0121365	Yes
S vs IV	0.034	0.353018	2.306	0.733196	No
Category	LS means	Groups
C	0.618333	A
F	0.518333	A
S	0.207667		B
IV	0.173667		B
Q1 / Bonferroni / Analysis of the differences between the categories with a confidence interval of 95%:
Contrast	Difference	Standardized difference	Critical value	Pr > Diff	Significant
C vs IV	0.444667	4.61693	3.47926	0.00171707	Yes
C vs S	0.410667	4.26391	3.47926	0.00274678	Yes
C vs F	0.1	1.03829	3.47926	0.329496	No
F vs IV	0.344667	3.57864	3.47926	0.00720254	Yes
F vs S	0.310667	3.22562	3.47926	0.0121365	No
S vs IV	0.034	0.353018	3.47926	0.733196	No
Modified significance level:			0.00833333
Category	LS means	Groups
C	0.618333	A
F	0.518333	A	B
S	0.207667		B	C
IV	0.173667			C
Regression of variable A2 Tween 80:
Goodness of fit statistics (Variable A2 Tween 80):
Observations	12
Sum of weights	12
DF	8
R²	0.974811
Adjusted R²	0.965365
MSE	0.00459417
RMSE	0.0677803
MAPE	5.54839
DW	1.9934
Cp	4
AIC	-61.4612
SBC	-59.5216
PC	0.0503782
Analysis of variance (Variable A2 Tween 80):
Source	DF	Sum of squares	Mean squares	F	Pr > F
Model	3	1.42234	0.474115	103.199	< 0.0001
Error	8	0.0367533	0.00459417
Corrected Total	11	1.4591
Computed against model Y=Mean(Y)
Model parameters (Variable A2 Tween 80):
Source	Value	Standard error	t	Pr > |t|	Lower bound (95%)	Upper bound (95%)
Intercept	0.942	0.039133	24.0718	< 0.0001	0.851759	1.03224
Q1-C	0.467667	0.0553424	8.45043	< 0.0001	0.340047	0.595286
Q1-F	0.144	0.0553424	2.60198	0.0315204	0.0163803	0.27162
Q1-IV	-0.488333	0.0553424	-8.82386	< 0.0001	-0.615953	-0.360714
Q1-S	0	0
Equation of the model (Variable A2 Tween 80):
A2 Tween 80 = 0.942+0.467666666666667*Q1-C+0.144*Q1-F-0.488333333333333*Q1-IV
Q1 / Tukey (HSD) / Analysis of the differences between the categories with a confidence interval of 95%:
Contrast	Difference	Standardized difference	Critical value	Pr > Diff	Significant
C vs IV	0.956	17.2743	3.20252	< 0.0001	Yes
C vs S	0.467667	8.45043	3.20252	0.000142768	Yes
C vs F	0.323667	5.84844	3.20252	0.00172533	Yes
F vs IV	0.632333	11.4258	3.20252	< 0.0001	Yes
F vs S	0.144	2.60198	3.20252	0.116578	No
S vs IV	0.488333	8.82386	3.20252	0.000106406	Yes
Tukey's d critical value:			4.52905
Category	LS means	Groups
C	1.40967	A
F	1.086		B
S	0.942		B
IV	0.453667			C
Q1 / Fisher (LSD) / Analysis of the differences between the categories with a confidence interval of 95%:
Contrast	Difference	Standardized difference	Critical value	Pr > Diff	Significant
C vs IV	0.956	17.2743	2.306	< 0.0001	Yes
C vs S	0.467667	8.45043	2.306	< 0.0001	Yes
C vs F	0.323667	5.84844	2.306	0.000383454	Yes
F vs IV	0.632333	11.4258	2.306	< 0.0001	Yes
F vs S	0.144	2.60198	2.306	0.0315204	Yes
S vs IV	0.488333	8.82386	2.306	< 0.0001	Yes
Category	LS means	Groups
C	1.40967	A
F	1.086		B
S	0.942			C
IV	0.453667				D
Q1 / Bonferroni / Analysis of the differences between the categories with a confidence interval of 95%:
Contrast	Difference	Standardized difference	Critical value	Pr > Diff	Significant
C vs IV	0.956	17.2743	3.47926	< 0.0001	Yes
C vs S	0.467667	8.45043	3.47926	< 0.0001	Yes
C vs F	0.323667	5.84844	3.47926	0.000383454	Yes
F vs IV	0.632333	11.4258	3.47926	< 0.0001	Yes
F vs S	0.144	2.60198	3.47926	0.0315204	No
S vs IV	0.488333	8.82386	3.47926	< 0.0001	Yes
Modified significance level:			0.00833333
Category	LS means	Groups
C	1.40967	A
F	1.086		B
S	0.942		B
IV	0.453667			C
Regression of variable A3 N-Acetyl-D-Galactosamine:
Goodness of fit statistics (Variable A3 N-Acetyl-D-Galactosamine):
Observations	12
Sum of weights	12
DF	8
R²	0.986947
Adjusted R²	0.982052
MSE	0.00719708
RMSE	0.0848356
MAPE	25.9177
DW	2.4475
Cp	4
AIC	-56.0745
SBC	-54.1349
PC	0.0261055
Analysis of variance (Variable A3 N-Acetyl-D-Galactosamine):
Source	DF	Sum of squares	Mean squares	F	Pr > F
Model	3	4.35349	1.45116	201.632	< 0.0001
Error	8	0.0575767	0.00719708
Corrected Total	11	4.41107
Computed against model Y=Mean(Y)
Model parameters (Variable A3 N-Acetyl-D-Galactosamine):
Source	Value	Standard error	t	Pr > |t|	Lower bound (95%)	Upper bound (95%)
Intercept	0.145333	0.0489799	2.96721	0.0179476	0.0323855	0.258281
Q1-C	1.62633	0.069268	23.4789	< 0.0001	1.4666	1.78607
Q1-F	0.403	0.069268	5.81798	0.000396951	0.243268	0.562732
Q1-IV	0.528	0.069268	7.62257	< 0.0001	0.368268	0.687732
Q1-S	0	0
Equation of the model (Variable A3 N-Acetyl-D-Galactosamine):
A3 N-Acetyl-D-Galactosamine = 0.145333333333333+1.62633333333333*Q1-C+0.403*Q1-F+0.528*Q1-IV
Q1 / Tukey (HSD) / Analysis of the differences between the categories with a confidence interval of 95%:
Contrast	Difference	Standardized difference	Critical value	Pr > Diff	Significant
C vs S	1.62633	23.4789	3.20252	< 0.0001	Yes
C vs F	1.22333	17.6609	3.20252	< 0.0001	Yes
C vs IV	1.09833	15.8563	3.20252	< 0.0001	Yes
IV vs S	0.528	7.62257	3.20252	0.000290104	Yes
IV vs F	0.125	1.80459	3.20252	0.337792	No
F vs S	0.403	5.81798	3.20252	0.00178477	Yes
Tukey's d critical value:			4.52905
Category	LS means	Groups
C	1.77167	A
IV	0.673333		B
F	0.548333		B
S	0.145333			C
Q1 / Fisher (LSD) / Analysis of the differences between the categories with a confidence interval of 95%:
Contrast	Difference	Standardized difference	Critical value	Pr > Diff	Significant
C vs S	1.62633	23.4789	2.306	< 0.0001	Yes
C vs F	1.22333	17.6609	2.306	< 0.0001	Yes
C vs IV	1.09833	15.8563	2.306	< 0.0001	Yes
IV vs S	0.528	7.62257	2.306	< 0.0001	Yes
IV vs F	0.125	1.80459	2.306	0.108788	No
F vs S	0.403	5.81798	2.306	0.000396951	Yes
Category	LS means	Groups
C	1.77167	A
IV	0.673333		B
F	0.548333		B
S	0.145333			C
Q1 / Bonferroni / Analysis of the differences between the categories with a confidence interval of 95%:
Contrast	Difference	Standardized difference	Critical value	Pr > Diff	Significant
C vs S	1.62633	23.4789	3.47926	< 0.0001	Yes
C vs F	1.22333	17.6609	3.47926	< 0.0001	Yes
C vs IV	1.09833	15.8563	3.47926	< 0.0001	Yes
IV vs S	0.528	7.62257	3.47926	< 0.0001	Yes
IV vs F	0.125	1.80459	3.47926	0.108788	No
F vs S	0.403	5.81798	3.47926	0.000396951	Yes
Modified significance level:			0.00833333
Category	LS means	Groups
C	1.77167	A
IV	0.673333		B
F	0.548333		B
S	0.145333			C
Regression of variable A4 N-Acetyl-D-Glucosamine:
Goodness of fit statistics (Variable A4 N-Acetyl-D-Glucosamine):
Observations	12
Sum of weights	12
DF	8
R²	0.917015
Adjusted R²	0.885895
MSE	0.0396163
RMSE	0.199039
MAPE	7.00192
DW	3.16933
Cp	4
AIC	-35.6077
SBC	-33.6681
PC	0.16597
Analysis of variance (Variable A4 N-Acetyl-D-Glucosamine):
Source	DF	Sum of squares	Mean squares	F	Pr > F
Model	3	3.5022	1.1674	29.4676	0.000112765
Error	8	0.316931	0.0396163
Corrected Total	11	3.81913
Computed against model Y=Mean(Y)
Model parameters (Variable A4 N-Acetyl-D-Glucosamine):
Source	Value	Standard error	t	Pr > |t|	Lower bound (95%)	Upper bound (95%)
Intercept	2.47233	0.114915	21.5145	< 0.0001	2.20734	2.73733
Q1-C	-0.586	0.162514	-3.60584	0.00692337	-0.960759	-0.211241
Q1-F	0.428	0.162514	2.63361	0.0300093	0.0532414	0.802759
Q1-IV	-0.983	0.162514	-6.0487	0.000306356	-1.35776	-0.608241
Q1-S	0	0
Equation of the model (Variable A4 N-Acetyl-D-Glucosamine):
A4 N-Acetyl-D-Glucosamine = 2.47233333333333-0.586*Q1-C+0.428*Q1-F-0.983*Q1-IV
Q1 / Tukey (HSD) / Analysis of the differences between the categories with a confidence interval of 95%:
Contrast	Difference	Standardized difference	Critical value	Pr > Diff	Significant
F vs IV	1.411	8.68231	3.20252	0.000118717	Yes
F vs C	1.014	6.23945	3.20252	0.00112828	Yes
F vs S	0.428	2.63361	3.20252	0.111521	No
S vs IV	0.983	6.0487	3.20252	0.00138481	Yes
S vs C	0.586	3.60584	3.20252	0.0284844	Yes
C vs IV	0.397	2.44286	3.20252	0.145519	No
Tukey's d critical value:			4.52905
Category	LS means	Groups
F	2.90033	A
S	2.47233	A
C	1.88633		B
IV	1.48933		B
Q1 / Fisher (LSD) / Analysis of the differences between the categories with a confidence interval of 95%:
Contrast	Difference	Standardized difference	Critical value	Pr > Diff	Significant
F vs IV	1.411	8.68231	2.306	< 0.0001	Yes
F vs C	1.014	6.23945	2.306	0.000248536	Yes
F vs S	0.428	2.63361	2.306	0.0300093	Yes
S vs IV	0.983	6.0487	2.306	0.000306356	Yes
S vs C	0.586	3.60584	2.306	0.00692337	Yes
C vs IV	0.397	2.44286	2.306	0.0403838	Yes
Category	LS means	Groups
F	2.90033	A
S	2.47233		B
C	1.88633			C
IV	1.48933				D
Q1 / Bonferroni / Analysis of the differences between the categories with a confidence interval of 95%:
Contrast	Difference	Standardized difference	Critical value	Pr > Diff	Significant
F vs IV	1.411	8.68231	3.47926	< 0.0001	Yes
F vs C	1.014	6.23945	3.47926	0.000248536	Yes
F vs S	0.428	2.63361	3.47926	0.0300093	No
S vs IV	0.983	6.0487	3.47926	0.000306356	Yes
S vs C	0.586	3.60584	3.47926	0.00692337	Yes
C vs IV	0.397	2.44286	3.47926	0.0403838	No
Modified significance level:			0.00833333
Category	LS means	Groups
F	2.90033	A
S	2.47233	A
C	1.88633		B
IV	1.48933		B
Regression of variable A5 N-Acetyl-D-Mannosamine:
Goodness of fit statistics (Variable A5 N-Acetyl-D-Mannosamine):
Observations	12
Sum of weights	12
DF	8
R²	0.989717
Adjusted R²	0.98586
MSE	0.007153
RMSE	0.0845754
MAPE	34.2672
DW	2.07124
Cp	4
AIC	-56.1483
SBC	-54.2086
PC	0.0205667
Analysis of variance (Variable A5 N-Acetyl-D-Mannosamine):
Source	DF	Sum of squares	Mean squares	F	Pr > F
Model	3	5.50749	1.83583	256.652	< 0.0001
Error	8	0.057224	0.007153
Corrected Total	11	5.56472
Computed against model Y=Mean(Y)
Model parameters (Variable A5 N-Acetyl-D-Mannosamine):
Source	Value	Standard error	t	Pr > |t|	Lower bound (95%)	Upper bound (95%)
Intercept	0.156667	0.0488296	3.20843	0.0124536	0.0440653	0.269268
Q1-C	1.641	0.0690555	23.7635	< 0.0001	1.48176	1.80024
Q1-F	0.302667	0.0690555	4.38295	0.00233954	0.143424	0.461909
Q1-IV	0.00433333	0.0690555	0.0627514	0.951504	-0.154909	0.163576
Q1-S	0	0
Equation of the model (Variable A5 N-Acetyl-D-Mannosamine):
A5 N-Acetyl-D-Mannosamine = 0.156666666666667+1.641*Q1-C+0.302666666666666*Q1-F+4.33333333333304E-03*Q1-IV
Q1 / Tukey (HSD) / Analysis of the differences between the categories with a confidence interval of 95%:
Contrast	Difference	Standardized difference	Critical value	Pr > Diff	Significant
C vs S	1.641	23.7635	3.20252	< 0.0001	Yes
C vs IV	1.63667	23.7007	3.20252	< 0.0001	Yes
C vs F	1.33833	19.3805	3.20252	< 0.0001	Yes
F vs S	0.302667	4.38295	3.20252	0.0100551	Yes
F vs IV	0.298333	4.32019	3.20252	0.0109093	Yes
IV vs S	0.00433333	0.0627514	3.20252	0.999903	No
Tukey's d critical value:			4.52905
Category	LS means	Groups
C	1.79767	A
F	0.459333		B
IV	0.161			C
S	0.156667			C
Q1 / Fisher (LSD) / Analysis of the differences between the categories with a confidence interval of 95%:
Contrast	Difference	Standardized difference	Critical value	Pr > Diff	Significant
C vs S	1.641	23.7635	2.306	< 0.0001	Yes
C vs IV	1.63667	23.7007	2.306	< 0.0001	Yes
C vs F	1.33833	19.3805	2.306	< 0.0001	Yes
F vs S	0.302667	4.38295	2.306	0.00233954	Yes
F vs IV	0.298333	4.32019	2.306	0.0025454	Yes
IV vs S	0.00433333	0.0627514	2.306	0.951504	No
Category	LS means	Groups
C	1.79767	A
F	0.459333		B
IV	0.161			C
S	0.156667			C
Q1 / Bonferroni / Analysis of the differences between the categories with a confidence interval of 95%:
Contrast	Difference	Standardized difference	Critical value	Pr > Diff	Significant
C vs S	1.641	23.7635	3.47926	< 0.0001	Yes
C vs IV	1.63667	23.7007	3.47926	< 0.0001	Yes
C vs F	1.33833	19.3805	3.47926	< 0.0001	Yes
F vs S	0.302667	4.38295	3.47926	0.00233954	Yes
F vs IV	0.298333	4.32019	3.47926	0.0025454	Yes
IV vs S	0.00433333	0.0627514	3.47926	0.951504	No
Modified significance level:			0.00833333
Category	LS means	Groups
C	1.79767	A
F	0.459333		B
IV	0.161			C
S	0.156667			C
Regression of variable A6 Adonitol:
Goodness of fit statistics (Variable A6 Adonitol):
Observations	12
Sum of weights	12
DF	8
R²	0.932916
Adjusted R²	0.90776
MSE	0.0308039
RMSE	0.17551
MAPE	8.26791
DW	3.18184
Cp	4
AIC	-38.6269
SBC	-36.6873
PC	0.134167
Analysis of variance (Variable A6 Adonitol):
Source	DF	Sum of squares	Mean squares	F	Pr > F
Model	3	3.42706	1.14235	37.0847	< 0.0001
Error	8	0.246431	0.0308039
Corrected Total	11	3.67349
Computed against model Y=Mean(Y)
Model parameters (Variable A6 Adonitol):
Source	Value	Standard error	t	Pr > |t|	Lower bound (95%)	Upper bound (95%)
Intercept	1.145	0.101331	11.2996	< 0.0001	0.91133	1.37867
Q1-C	1.20967	0.143304	8.44128	< 0.0001	0.879208	1.54013
Q1-F	1.236	0.143304	8.62504	< 0.0001	0.905541	1.56646
Q1-IV	0.375333	0.143304	2.61915	0.0306911	0.0448745	0.705792
Q1-S	0	0
Equation of the model (Variable A6 Adonitol):
A6 Adonitol = 1.145+1.20966666666667*Q1-C+1.236*Q1-F+0.375333333333333*Q1-IV
Q1 / Tukey (HSD) / Analysis of the differences between the categories with a confidence interval of 95%:
Contrast	Difference	Standardized difference	Critical value	Pr > Diff	Significant
F vs S	1.236	8.62504	3.20252	0.000124178	Yes
F vs IV	0.860667	6.00589	3.20252	0.00145085	Yes
F vs C	0.0263333	0.183759	3.20252	0.997612	No
C vs S	1.20967	8.44128	3.20252	0.000143829	Yes
C vs IV	0.834333	5.82213	3.20252	0.00177654	Yes
IV vs S	0.375333	2.61915	3.20252	0.113808	No
Tukey's d critical value:			4.52905
Category	LS means	Groups
F	2.381	A
C	2.35467	A
IV	1.52033		B
S	1.145		B
Q1 / Fisher (LSD) / Analysis of the differences between the categories with a confidence interval of 95%:
Contrast	Difference	Standardized difference	Critical value	Pr > Diff	Significant
F vs S	1.236	8.62504	2.306	< 0.0001	Yes
F vs IV	0.860667	6.00589	2.306	0.000321277	Yes
F vs C	0.0263333	0.183759	2.306	0.858775	No
C vs S	1.20967	8.44128	2.306	< 0.0001	Yes
C vs IV	0.834333	5.82213	2.306	0.00039508	Yes
IV vs S	0.375333	2.61915	2.306	0.0306911	Yes
Category	LS means	Groups
F	2.381	A
C	2.35467	A
IV	1.52033		B
S	1.145			C
Q1 / Bonferroni / Analysis of the differences between the categories with a confidence interval of 95%:
Contrast	Difference	Standardized difference	Critical value	Pr > Diff	Significant
F vs S	1.236	8.62504	3.47926	< 0.0001	Yes
F vs IV	0.860667	6.00589	3.47926	0.000321277	Yes
F vs C	0.0263333	0.183759	3.47926	0.858775	No
C vs S	1.20967	8.44128	3.47926	< 0.0001	Yes
C vs IV	0.834333	5.82213	3.47926	0.00039508	Yes
IV vs S	0.375333	2.61915	3.47926	0.0306911	No
Modified significance level:			0.00833333
Category	LS means	Groups
F	2.381	A
C	2.35467	A
IV	1.52033		B
S	1.145		B
Regression of variable A7 Amygdalin:
Goodness of fit statistics (Variable A7 Amygdalin):
Observations	12
Sum of weights	12
DF	8
R²	0.98267
Adjusted R²	0.976171
MSE	0.0141079
RMSE	0.118777
MAPE	8.16041
DW	3.13387
Cp	4
AIC	-47.9978
SBC	-46.0582
PC	0.0346597
Analysis of variance (Variable A7 Amygdalin):
Source	DF	Sum of squares	Mean squares	F	Pr > F
Model	3	6.39979	2.13326	151.21	< 0.0001
Error	8	0.112863	0.0141079
Corrected Total	11	6.51266
Computed against model Y=Mean(Y)
Model parameters (Variable A7 Amygdalin):
Source	Value	Standard error	t	Pr > |t|	Lower bound (95%)	Upper bound (95%)
Intercept	0.668667	0.0685758	9.75077	< 0.0001	0.510531	0.826803
Q1-C	1.41833	0.0969808	14.6249	< 0.0001	1.1947	1.64197
Q1-F	1.28233	0.0969808	13.2225	< 0.0001	1.0587	1.50597
Q1-IV	-0.200333	0.0969808	-2.0657	0.0727132	-0.423971	0.0233048
Q1-S	0	0
Equation of the model (Variable A7 Amygdalin):
A7 Amygdalin = 0.668666666666667+1.41833333333333*Q1-C+1.28233333333333*Q1-F-0.200333333333334*Q1-IV
Q1 / Tukey (HSD) / Analysis of the differences between the categories with a confidence interval of 95%:
Contrast	Difference	Standardized difference	Critical value	Pr > Diff	Significant
C vs IV	1.61867	16.6906	3.20252	< 0.0001	Yes
C vs S	1.41833	14.6249	3.20252	< 0.0001	Yes
C vs F	0.136	1.40234	3.20252	0.531635	No
F vs IV	1.48267	15.2882	3.20252	< 0.0001	Yes
F vs S	1.28233	13.2225	3.20252	< 0.0001	Yes
S vs IV	0.200333	2.0657	3.20252	0.2424	No
Tukey's d critical value:			4.52905
Category	LS means	Groups
C	2.087	A
F	1.951	A
S	0.668667		B
IV	0.468333		B
Q1 / Fisher (LSD) / Analysis of the differences between the categories with a confidence interval of 95%:
Contrast	Difference	Standardized difference	Critical value	Pr > Diff	Significant
C vs IV	1.61867	16.6906	2.306	< 0.0001	Yes
C vs S	1.41833	14.6249	2.306	< 0.0001	Yes
C vs F	0.136	1.40234	2.306	0.198406	No
F vs IV	1.48267	15.2882	2.306	< 0.0001	Yes
F vs S	1.28233	13.2225	2.306	< 0.0001	Yes
S vs IV	0.200333	2.0657	2.306	0.0727132	No
Category	LS means	Groups
C	2.087	A
F	1.951	A
S	0.668667		B
IV	0.468333		B
Q1 / Bonferroni / Analysis of the differences between the categories with a confidence interval of 95%:
Contrast	Difference	Standardized difference	Critical value	Pr > Diff	Significant
C vs IV	1.61867	16.6906	3.47926	< 0.0001	Yes
C vs S	1.41833	14.6249	3.47926	< 0.0001	Yes
C vs F	0.136	1.40234	3.47926	0.198406	No
F vs IV	1.48267	15.2882	3.47926	< 0.0001	Yes
F vs S	1.28233	13.2225	3.47926	< 0.0001	Yes
S vs IV	0.200333	2.0657	3.47926	0.0727132	No
Modified significance level:			0.00833333
Category	LS means	Groups
C	2.087	A
F	1.951	A
S	0.668667		B
IV	0.468333		B
Regression of variable A8 D-Arabinose:
Goodness of fit statistics (Variable A8 D-Arabinose):
Observations	12
Sum of weights	12
DF	8
R²	0.89459
Adjusted R²	0.855061
MSE	0.0094075
RMSE	0.0969923
MAPE	21.2065
DW	2.39524
Cp	4
AIC	-52.8606
SBC	-50.9209
PC	0.21082
Analysis of variance (Variable A8 D-Arabinose):
Source	DF	Sum of squares	Mean squares	F	Pr > F
Model	3	0.638715	0.212905	22.6314	0.000290721
Error	8	0.07526	0.0094075
Corrected Total	11	0.713975
Computed against model Y=Mean(Y)
Model parameters (Variable A8 D-Arabinose):
Source	Value	Standard error	t	Pr > |t|	Lower bound (95%)	Upper bound (95%)
Intercept	0.218667	0.0559985	3.90487	0.00451359	0.0895339	0.347799
Q1-C	0.449333	0.0791939	5.67384	0.000468315	0.266712	0.631955
Q1-F	0.451667	0.0791939	5.7033	0.000452652	0.269045	0.634288
Q1-IV	-0.0213333	0.0791939	-0.269381	0.794454	-0.203955	0.161288
Q1-S	0	0
Equation of the model (Variable A8 D-Arabinose):
A8 D-Arabinose = 0.218666666666667+0.449333333333333*Q1-C+0.451666666666666*Q1-F-2.13333333333336E-02*Q1-IV
Q1 / Tukey (HSD) / Analysis of the differences between the categories with a confidence interval of 95%:
Contrast	Difference	Standardized difference	Critical value	Pr > Diff	Significant
F vs IV	0.473	5.97269	3.20252	0.00150447	Yes
F vs S	0.451667	5.7033	3.20252	0.00202962	Yes
F vs C	0.00233333	0.0294636	3.20252	0.99999	No
C vs IV	0.470667	5.94322	3.20252	0.00155387	Yes
C vs S	0.449333	5.67384	3.20252	0.00209834	Yes
S vs IV	0.0213333	0.269381	3.20252	0.992623	No
Tukey's d critical value:			4.52905
Category	LS means	Groups
F	0.670333	A
C	0.668	A
S	0.218667		B
IV	0.197333		B
Q1 / Fisher (LSD) / Analysis of the differences between the categories with a confidence interval of 95%:
Contrast	Difference	Standardized difference	Critical value	Pr > Diff	Significant
F vs IV	0.473	5.97269	2.306	0.000333404	Yes
F vs S	0.451667	5.7033	2.306	0.000452652	Yes
F vs C	0.00233333	0.0294636	2.306	0.977217	No
C vs IV	0.470667	5.94322	2.306	0.000344587	Yes
C vs S	0.449333	5.67384	2.306	0.000468315	Yes
S vs IV	0.0213333	0.269381	2.306	0.794454	No
Category	LS means	Groups
F	0.670333	A
C	0.668	A
S	0.218667		B
IV	0.197333		B
Q1 / Bonferroni / Analysis of the differences between the categories with a confidence interval of 95%:
Contrast	Difference	Standardized difference	Critical value	Pr > Diff	Significant
F vs IV	0.473	5.97269	3.47926	0.000333404	Yes
F vs S	0.451667	5.7033	3.47926	0.000452652	Yes
F vs C	0.00233333	0.0294636	3.47926	0.977217	No
C vs IV	0.470667	5.94322	3.47926	0.000344587	Yes
C vs S	0.449333	5.67384	3.47926	0.000468315	Yes
S vs IV	0.0213333	0.269381	3.47926	0.794454	No
Modified significance level:			0.00833333
Category	LS means	Groups
F	0.670333	A
C	0.668	A
S	0.218667		B
IV	0.197333		B
Regression of variable A9 L-Arabinose:
Goodness of fit statistics (Variable A9 L-Arabinose):
Observations	12
Sum of weights	12
DF	8
R²	0.966877
Adjusted R²	0.954456
MSE	0.00966275
RMSE	0.0982993
MAPE	4.80816
DW	2.73654
Cp	4
AIC	-52.5393
SBC	-50.5997
PC	0.0662463
Analysis of variance (Variable A9 L-Arabinose):
Source	DF	Sum of squares	Mean squares	F	Pr > F
Model	3	2.25647	0.752158	77.8409	< 0.0001
Error	8	0.077302	0.00966275
Corrected Total	11	2.33377
Computed against model Y=Mean(Y)
Model parameters (Variable A9 L-Arabinose):
Source	Value	Standard error	t	Pr > |t|	Lower bound (95%)	Upper bound (95%)
Intercept	1.222	0.0567531	21.5319	< 0.0001	1.09113	1.35287
Q1-C	0.721667	0.080261	8.99149	< 0.0001	0.536584	0.906749
Q1-F	0.743333	0.080261	9.26145	< 0.0001	0.558251	0.928416
Q1-IV	-0.236667	0.080261	-2.94871	0.018462	-0.421749	-0.0515844
Q1-S	0	0
Equation of the model (Variable A9 L-Arabinose):
A9 L-Arabinose = 1.222+0.721666666666666*Q1-C+0.743333333333333*Q1-F-0.236666666666667*Q1-IV
Q1 / Tukey (HSD) / Analysis of the differences between the categories with a confidence interval of 95%:
Contrast	Difference	Standardized difference	Critical value	Pr > Diff	Significant
F vs IV	0.98	12.2102	3.20252	< 0.0001	Yes
F vs S	0.743333	9.26145	3.20252	< 0.0001	Yes
F vs C	0.0216667	0.269953	3.20252	0.992577	No
C vs IV	0.958333	11.9402	3.20252	< 0.0001	Yes
C vs S	0.721667	8.99149	3.20252	< 0.0001	Yes
S vs IV	0.236667	2.94871	3.20252	0.0715181	No
Tukey's d critical value:			4.52905
Category	LS means	Groups
F	1.96533	A
C	1.94367	A
S	1.222		B
IV	0.985333		B
Q1 / Fisher (LSD) / Analysis of the differences between the categories with a confidence interval of 95%:
Contrast	Difference	Standardized difference	Critical value	Pr > Diff	Significant
F vs IV	0.98	12.2102	2.306	< 0.0001	Yes
F vs S	0.743333	9.26145	2.306	< 0.0001	Yes
F vs C	0.0216667	0.269953	2.306	0.79403	No
C vs IV	0.958333	11.9402	2.306	< 0.0001	Yes
C vs S	0.721667	8.99149	2.306	< 0.0001	Yes
S vs IV	0.236667	2.94871	2.306	0.018462	Yes
Category	LS means	Groups
F	1.96533	A
C	1.94367	A
S	1.222		B
IV	0.985333			C
Q1 / Bonferroni / Analysis of the differences between the categories with a confidence interval of 95%:
Contrast	Difference	Standardized difference	Critical value	Pr > Diff	Significant
F vs IV	0.98	12.2102	3.47926	< 0.0001	Yes
F vs S	0.743333	9.26145	3.47926	< 0.0001	Yes
F vs C	0.0216667	0.269953	3.47926	0.79403	No
C vs IV	0.958333	11.9402	3.47926	< 0.0001	Yes
C vs S	0.721667	8.99149	3.47926	< 0.0001	Yes
S vs IV	0.236667	2.94871	3.47926	0.018462	No
Modified significance level:			0.00833333
Category	LS means	Groups
F	1.96533	A
C	1.94367	A
S	1.222		B
IV	0.985333		B
Regression of variable A10 D-Arabitol:
Goodness of fit statistics (Variable A10 D-Arabitol):
Observations	12
Sum of weights	12
DF	8
R²	0.987628
Adjusted R²	0.982988
MSE	0.010719
RMSE	0.103533
MAPE	9.16826
DW	2.86003
Cp	4
AIC	-51.2944
SBC	-49.3548
PC	0.0247445
Analysis of variance (Variable A10 D-Arabitol):
Source	DF	Sum of squares	Mean squares	F	Pr > F
Model	3	6.84525	2.28175	212.87	< 0.0001
Error	8	0.085752	0.010719
Corrected Total	11	6.931
Computed against model Y=Mean(Y)
Model parameters (Variable A10 D-Arabitol):
Source	Value	Standard error	t	Pr > |t|	Lower bound (95%)	Upper bound (95%)
Intercept	0.531333	0.0597746	8.88895	< 0.0001	0.393493	0.669174
Q1-C	1.54233	0.084534	18.2451	< 0.0001	1.3474	1.73727
Q1-F	1.42733	0.084534	16.8847	< 0.0001	1.2324	1.62227
Q1-IV	-0.0463333	0.084534	-0.548103	0.598578	-0.241269	0.148602
Q1-S	0	0
Equation of the model (Variable A10 D-Arabitol):
A10 D-Arabitol = 0.531333333333334+1.54233333333333*Q1-C+1.42733333333333*Q1-F-4.63333333333337E-02*Q1-IV
Q1 / Tukey (HSD) / Analysis of the differences between the categories with a confidence interval of 95%:
Contrast	Difference	Standardized difference	Critical value	Pr > Diff	Significant
C vs IV	1.58867	18.7932	3.20252	< 0.0001	Yes
C vs S	1.54233	18.2451	3.20252	< 0.0001	Yes
C vs F	0.115	1.3604	3.20252	0.554423	No
F vs IV	1.47367	17.4328	3.20252	< 0.0001	Yes
F vs S	1.42733	16.8847	3.20252	< 0.0001	Yes
S vs IV	0.0463333	0.548103	3.20252	0.944486	No
Tukey's d critical value:			4.52905
Category	LS means	Groups
C	2.07367	A
F	1.95867	A
S	0.531333		B
IV	0.485		B
Q1 / Fisher (LSD) / Analysis of the differences between the categories with a confidence interval of 95%:
Contrast	Difference	Standardized difference	Critical value	Pr > Diff	Significant
C vs IV	1.58867	18.7932	2.306	< 0.0001	Yes
C vs S	1.54233	18.2451	2.306	< 0.0001	Yes
C vs F	0.115	1.3604	2.306	0.210793	No
F vs IV	1.47367	17.4328	2.306	< 0.0001	Yes
F vs S	1.42733	16.8847	2.306	< 0.0001	Yes
S vs IV	0.0463333	0.548103	2.306	0.598578	No
Category	LS means	Groups
C	2.07367	A
F	1.95867	A
S	0.531333		B
IV	0.485		B
Q1 / Bonferroni / Analysis of the differences between the categories with a confidence interval of 95%:
Contrast	Difference	Standardized difference	Critical value	Pr > Diff	Significant
C vs IV	1.58867	18.7932	3.47926	< 0.0001	Yes
C vs S	1.54233	18.2451	3.47926	< 0.0001	Yes
C vs F	0.115	1.3604	3.47926	0.210793	No
F vs IV	1.47367	17.4328	3.47926	< 0.0001	Yes
F vs S	1.42733	16.8847	3.47926	< 0.0001	Yes
S vs IV	0.0463333	0.548103	3.47926	0.598578	No
Modified significance level:			0.00833333
Category	LS means	Groups
C	2.07367	A
F	1.95867	A
S	0.531333		B
IV	0.485		B
Regression of variable A11 Arbutin:
Goodness of fit statistics (Variable A11 Arbutin):
Observations	12
Sum of weights	12
DF	8
R²	0.959277
Adjusted R²	0.944006
MSE	0.0215895
RMSE	0.146934
MAPE	7.02835
DW	2.66585
Cp	4
AIC	-42.8922
SBC	-40.9525
PC	0.0814465
Analysis of variance (Variable A11 Arbutin):
Source	DF	Sum of squares	Mean squares	F	Pr > F
Model	3	4.0685	1.35617	62.816	< 0.0001
Error	8	0.172716	0.0215895
Corrected Total	11	4.24121
Computed against model Y=Mean(Y)
Model parameters (Variable A11 Arbutin):
Source	Value	Standard error	t	Pr > |t|	Lower bound (95%)	Upper bound (95%)
Intercept	1.09867	0.0848322	12.9511	< 0.0001	0.903043	1.29429
Q1-C	0.814667	0.119971	6.79054	0.00013916	0.538013	1.09132
Q1-F	0.988333	0.119971	8.23811	< 0.0001	0.71168	1.26499
Q1-IV	-0.431333	0.119971	-3.59532	0.00702994	-0.707987	-0.15468
Q1-S	0	0
Equation of the model (Variable A11 Arbutin):
A11 Arbutin = 1.09866666666667+0.814666666666666*Q1-C+0.988333333333333*Q1-F-0.431333333333334*Q1-IV
Q1 / Tukey (HSD) / Analysis of the differences between the categories with a confidence interval of 95%:
Contrast	Difference	Standardized difference	Critical value	Pr > Diff	Significant
F vs IV	1.41967	11.8334	3.20252	< 0.0001	Yes
F vs S	0.988333	8.23811	3.20252	0.000169969	Yes
F vs C	0.173667	1.44757	3.20252	0.50746	No
C vs IV	1.246	10.3859	3.20252	< 0.0001	Yes
C vs S	0.814667	6.79054	3.20252	0.000639623	Yes
S vs IV	0.431333	3.59532	3.20252	0.028901	Yes
Tukey's d critical value:			4.52905
Category	LS means	Groups
F	2.087	A
C	1.91333	A
S	1.09867		B
IV	0.667333			C
Q1 / Fisher (LSD) / Analysis of the differences between the categories with a confidence interval of 95%:
Contrast	Difference	Standardized difference	Critical value	Pr > Diff	Significant
F vs IV	1.41967	11.8334	2.306	< 0.0001	Yes
F vs S	0.988333	8.23811	2.306	< 0.0001	Yes
F vs C	0.173667	1.44757	2.306	0.185762	No
C vs IV	1.246	10.3859	2.306	< 0.0001	Yes
C vs S	0.814667	6.79054	2.306	0.00013916	Yes
S vs IV	0.431333	3.59532	2.306	0.00702994	Yes
Category	LS means	Groups
F	2.087	A
C	1.91333	A
S	1.09867		B
IV	0.667333			C
Q1 / Bonferroni / Analysis of the differences between the categories with a confidence interval of 95%:
Contrast	Difference	Standardized difference	Critical value	Pr > Diff	Significant
F vs IV	1.41967	11.8334	3.47926	< 0.0001	Yes
F vs S	0.988333	8.23811	3.47926	< 0.0001	Yes
F vs C	0.173667	1.44757	3.47926	0.185762	No
C vs IV	1.246	10.3859	3.47926	< 0.0001	Yes
C vs S	0.814667	6.79054	3.47926	0.00013916	Yes
S vs IV	0.431333	3.59532	3.47926	0.00702994	Yes
Modified significance level:			0.00833333
Category	LS means	Groups
F	2.087	A
C	1.91333	A
S	1.09867		B
IV	0.667333			C
Regression of variable A12 D-Cellobiose:
Goodness of fit statistics (Variable A12 D-Cellobiose):
Observations	12
Sum of weights	12
DF	8
R²	0.986545
Adjusted R²	0.9815
MSE	0.00922033
RMSE	0.0960226
MAPE	5.94024
DW	2.71661
Cp	4
AIC	-53.1017
SBC	-51.1621
PC	0.0269093
Analysis of variance (Variable A12 D-Cellobiose):
Source	DF	Sum of squares	Mean squares	F	Pr > F
Model	3	5.40855	1.80285	195.53	< 0.0001
Error	8	0.0737627	0.00922033
Corrected Total	11	5.48231
Computed against model Y=Mean(Y)
Model parameters (Variable A12 D-Cellobiose):
Source	Value	Standard error	t	Pr > |t|	Lower bound (95%)	Upper bound (95%)
Intercept	0.965	0.0554387	17.4066	< 0.0001	0.837158	1.09284
Q1-C	1.14633	0.0784021	14.6212	< 0.0001	0.965538	1.32713
Q1-F	0.963	0.0784021	12.2828	< 0.0001	0.782204	1.1438
Q1-IV	-0.477	0.0784021	-6.08402	0.000294618	-0.657796	-0.296204
Q1-S	0	0
Equation of the model (Variable A12 D-Cellobiose):
A12 D-Cellobiose = 0.965+1.14633333333333*Q1-C+0.963*Q1-F-0.477*Q1-IV
Q1 / Tukey (HSD) / Analysis of the differences between the categories with a confidence interval of 95%:
Contrast	Difference	Standardized difference	Critical value	Pr > Diff	Significant
C vs IV	1.62333	20.7052	3.20252	< 0.0001	Yes
C vs S	1.14633	14.6212	3.20252	< 0.0001	Yes
C vs F	0.183333	2.33837	3.20252	0.168052	No
F vs IV	1.44	18.3669	3.20252	< 0.0001	Yes
F vs S	0.963	12.2828	3.20252	< 0.0001	Yes
S vs IV	0.477	6.08402	3.20252	0.00133282	Yes
Tukey's d critical value:			4.52905
Category	LS means	Groups
C	2.11133	A
F	1.928	A
S	0.965		B
IV	0.488			C
Q1 / Fisher (LSD) / Analysis of the differences between the categories with a confidence interval of 95%:
Contrast	Difference	Standardized difference	Critical value	Pr > Diff	Significant
C vs IV	1.62333	20.7052	2.306	< 0.0001	Yes
C vs S	1.14633	14.6212	2.306	< 0.0001	Yes
C vs F	0.183333	2.33837	2.306	0.0475363	Yes
F vs IV	1.44	18.3669	2.306	< 0.0001	Yes
F vs S	0.963	12.2828	2.306	< 0.0001	Yes
S vs IV	0.477	6.08402	2.306	0.000294618	Yes
Category	LS means	Groups
C	2.11133	A
F	1.928		B
S	0.965			C
IV	0.488				D
Q1 / Bonferroni / Analysis of the differences between the categories with a confidence interval of 95%:
Contrast	Difference	Standardized difference	Critical value	Pr > Diff	Significant
C vs IV	1.62333	20.7052	3.47926	< 0.0001	Yes
C vs S	1.14633	14.6212	3.47926	< 0.0001	Yes
C vs F	0.183333	2.33837	3.47926	0.0475363	No
F vs IV	1.44	18.3669	3.47926	< 0.0001	Yes
F vs S	0.963	12.2828	3.47926	< 0.0001	Yes
S vs IV	0.477	6.08402	3.47926	0.000294618	Yes
Modified significance level:			0.00833333
Category	LS means	Groups
C	2.11133	A
F	1.928	A
S	0.965		B
IV	0.488			C
Regression of variable B1 a- Cyclodextrin:
Goodness of fit statistics (Variable B1 a- Cyclodextrin):
Observations	12
Sum of weights	12
DF	8
R²	0.737335
Adjusted R²	0.638835
MSE	0.00642542
RMSE	0.0801587
MAPE	13.8173
DW	1.85525
Cp	4
AIC	-57.4355
SBC	-55.4959
PC	0.525331
Analysis of variance (Variable B1 a- Cyclodextrin):
Source	DF	Sum of squares	Mean squares	F	Pr > F
Model	3	0.144296	0.0480985	7.48567	0.0104072
Error	8	0.0514033	0.00642542
Corrected Total	11	0.195699
Computed against model Y=Mean(Y)
Model parameters (Variable B1 a- Cyclodextrin):
Source	Value	Standard error	t	Pr > |t|	Lower bound (95%)	Upper bound (95%)
Intercept	0.312333	0.0462796	6.74883	0.000145228	0.205612	0.419054
Q1-C	0.106	0.0654493	1.61957	0.143983	-0.0449264	0.256926
Q1-F	0.170667	0.0654493	2.60762	0.0312458	0.0197403	0.321593
Q1-IV	-0.118333	0.0654493	-1.80802	0.108219	-0.26926	0.032593
Q1-S	0	0
Equation of the model (Variable B1 a- Cyclodextrin):
B1 a- Cyclodextrin = 0.312333333333333+0.106*Q1-C+0.170666666666667*Q1-F-0.118333333333333*Q1-IV
Q1 / Tukey (HSD) / Analysis of the differences between the categories with a confidence interval of 95%:
Contrast	Difference	Standardized difference	Critical value	Pr > Diff	Significant
F vs IV	0.289	4.41563	3.20252	0.00963888	Yes
F vs S	0.170667	2.60762	3.20252	0.115662	No
F vs C	0.0646667	0.988042	3.20252	0.760188	No
C vs IV	0.224333	3.42759	3.20252	0.036474	Yes
C vs S	0.106	1.61957	3.20252	0.420493	No
S vs IV	0.118333	1.80802	3.20252	0.336376	No
Tukey's d critical value:			4.52905
Category	LS means	Groups
F	0.483	A
C	0.418333	A
S	0.312333	A	B
IV	0.194		B
Q1 / Fisher (LSD) / Analysis of the differences between the categories with a confidence interval of 95%:
Contrast	Difference	Standardized difference	Critical value	Pr > Diff	Significant
F vs IV	0.289	4.41563	2.306	0.00223951	Yes
F vs S	0.170667	2.60762	2.306	0.0312458	Yes
F vs C	0.0646667	0.988042	2.306	0.352069	No
C vs IV	0.224333	3.42759	2.306	0.00898674	Yes
C vs S	0.106	1.61957	2.306	0.143983	No
S vs IV	0.118333	1.80802	2.306	0.108219	No
Category	LS means	Groups
F	0.483	A
C	0.418333	A	B
S	0.312333		B	C
IV	0.194			C
Q1 / Bonferroni / Analysis of the differences between the categories with a confidence interval of 95%:
Contrast	Difference	Standardized difference	Critical value	Pr > Diff	Significant
F vs IV	0.289	4.41563	3.47926	0.00223951	Yes
F vs S	0.170667	2.60762	3.47926	0.0312458	No
F vs C	0.0646667	0.988042	3.47926	0.352069	No
C vs IV	0.224333	3.42759	3.47926	0.00898674	No
C vs S	0.106	1.61957	3.47926	0.143983	No
S vs IV	0.118333	1.80802	3.47926	0.108219	No
Modified significance level:			0.00833333
Category	LS means	Groups
F	0.483	A
C	0.418333	A	B
S	0.312333	A	B
IV	0.194		B
Regression of variable B2 b-Cyclodextrin:
Goodness of fit statistics (Variable B2 b-Cyclodextrin):
Observations	12
Sum of weights	12
DF	8
R²	0.922674
Adjusted R²	0.893677
MSE	0.0162898
RMSE	0.127632
MAPE	13.2985
DW	2.57634
Cp	4
AIC	-46.2722
SBC	-44.3325
PC	0.154652
Analysis of variance (Variable B2 b-Cyclodextrin):
Source	DF	Sum of squares	Mean squares	F	Pr > F
Model	3	1.555	0.518333	31.8194	< 0.0001
Error	8	0.130319	0.0162898
Corrected Total	11	1.68532
Computed against model Y=Mean(Y)
Model parameters (Variable B2 b-Cyclodextrin):
Source	Value	Standard error	t	Pr > |t|	Lower bound (95%)	Upper bound (95%)
Intercept	0.564	0.0736882	7.65388	< 0.0001	0.394075	0.733925
Q1-C	0.749667	0.104211	7.19375	< 0.0001	0.509356	0.989977
Q1-F	0.41	0.104211	3.93433	0.00433023	0.169689	0.650311
Q1-IV	-0.175	0.104211	-1.67929	0.13161	-0.415311	0.0653105
Q1-S	0	0
Equation of the model (Variable B2 b-Cyclodextrin):
B2 b-Cyclodextrin = 0.564+0.749666666666666*Q1-C+0.41*Q1-F-0.175*Q1-IV
Q1 / Tukey (HSD) / Analysis of the differences between the categories with a confidence interval of 95%:
Contrast	Difference	Standardized difference	Critical value	Pr > Diff	Significant
C vs IV	0.924667	8.87304	3.20252	0.000102492	Yes
C vs S	0.749667	7.19375	3.20252	0.000431782	Yes
C vs F	0.339667	3.25942	3.20252	0.0461509	Yes
F vs IV	0.585	5.61362	3.20252	0.00224686	Yes
F vs S	0.41	3.93433	3.20252	0.018196	Yes
S vs IV	0.175	1.67929	3.20252	0.392475	No
Tukey's d critical value:			4.52905
Category	LS means	Groups
C	1.31367	A
F	0.974		B
S	0.564			C
IV	0.389			C
Q1 / Fisher (LSD) / Analysis of the differences between the categories with a confidence interval of 95%:
Contrast	Difference	Standardized difference	Critical value	Pr > Diff	Significant
C vs IV	0.924667	8.87304	2.306	< 0.0001	Yes
C vs S	0.749667	7.19375	2.306	< 0.0001	Yes
C vs F	0.339667	3.25942	2.306	0.0115373	Yes
F vs IV	0.585	5.61362	2.306	0.00050221	Yes
F vs S	0.41	3.93433	2.306	0.00433023	Yes
S vs IV	0.175	1.67929	2.306	0.13161	No
Category	LS means	Groups
C	1.31367	A
F	0.974		B
S	0.564			C
IV	0.389			C
Q1 / Bonferroni / Analysis of the differences between the categories with a confidence interval of 95%:
Contrast	Difference	Standardized difference	Critical value	Pr > Diff	Significant
C vs IV	0.924667	8.87304	3.47926	< 0.0001	Yes
C vs S	0.749667	7.19375	3.47926	< 0.0001	Yes
C vs F	0.339667	3.25942	3.47926	0.0115373	No
F vs IV	0.585	5.61362	3.47926	0.00050221	Yes
F vs S	0.41	3.93433	3.47926	0.00433023	Yes
S vs IV	0.175	1.67929	3.47926	0.13161	No
Modified significance level:			0.00833333
Category	LS means	Groups
C	1.31367	A
F	0.974	A
S	0.564		B
IV	0.389		B
Regression of variable B3 Dextrin:
Goodness of fit statistics (Variable B3 Dextrin):
Observations	12
Sum of weights	12
DF	8
R²	0.902617
Adjusted R²	0.866098
MSE	0.0144333
RMSE	0.120138
MAPE	6.86383
DW	2.57146
Cp	4
AIC	-47.7242
SBC	-45.7846
PC	0.194766
Analysis of variance (Variable B3 Dextrin):
Source	DF	Sum of squares	Mean squares	F	Pr > F
Model	3	1.07022	0.356741	24.7166	0.000212523
Error	8	0.115466	0.0144333
Corrected Total	11	1.18569
Computed against model Y=Mean(Y)
Model parameters (Variable B3 Dextrin):
Source	Value	Standard error	t	Pr > |t|	Lower bound (95%)	Upper bound (95%)
Intercept	1.15633	0.069362	16.671	< 0.0001	0.996384	1.31628
Q1-C	0.670667	0.0980926	6.83707	0.000132719	0.444465	0.896869
Q1-F	0.073	0.0980926	0.744194	0.478046	-0.153202	0.299202
Q1-IV	-0.0906667	0.0980926	-0.924296	0.382366	-0.316869	0.135535
Q1-S	0	0
Equation of the model (Variable B3 Dextrin):
B3 Dextrin = 1.15633333333333+0.670666666666666*Q1-C+7.30000000000001E-02*Q1-F-0.090666666666667*Q1-IV
Q1 / Tukey (HSD) / Analysis of the differences between the categories with a confidence interval of 95%:
Contrast	Difference	Standardized difference	Critical value	Pr > Diff	Significant
C vs IV	0.761333	7.76137	3.20252	0.000256198	Yes
C vs S	0.670667	6.83707	3.20252	0.000610682	Yes
C vs F	0.597667	6.09288	3.20252	0.00132012	Yes
F vs IV	0.163667	1.66849	3.20252	0.397451	No
F vs S	0.073	0.744194	3.20252	0.876651	No
S vs IV	0.0906667	0.924296	3.20252	0.793208	No
Tukey's d critical value:			4.52905
Category	LS means	Groups
C	1.827	A
F	1.22933		B
S	1.15633		B
IV	1.06567		B
Q1 / Fisher (LSD) / Analysis of the differences between the categories with a confidence interval of 95%:
Contrast	Difference	Standardized difference	Critical value	Pr > Diff	Significant
C vs IV	0.761333	7.76137	2.306	< 0.0001	Yes
C vs S	0.670667	6.83707	2.306	0.000132719	Yes
C vs F	0.597667	6.09288	2.306	0.000291752	Yes
F vs IV	0.163667	1.66849	2.306	0.133772	No
F vs S	0.073	0.744194	2.306	0.478046	No
S vs IV	0.0906667	0.924296	2.306	0.382366	No
Category	LS means	Groups
C	1.827	A
F	1.22933		B
S	1.15633		B
IV	1.06567		B
Q1 / Bonferroni / Analysis of the differences between the categories with a confidence interval of 95%:
Contrast	Difference	Standardized difference	Critical value	Pr > Diff	Significant
C vs IV	0.761333	7.76137	3.47926	< 0.0001	Yes
C vs S	0.670667	6.83707	3.47926	0.000132719	Yes
C vs F	0.597667	6.09288	3.47926	0.000291752	Yes
F vs IV	0.163667	1.66849	3.47926	0.133772	No
F vs S	0.073	0.744194	3.47926	0.478046	No
S vs IV	0.0906667	0.924296	3.47926	0.382366	No
Modified significance level:			0.00833333
Category	LS means	Groups
C	1.827	A
F	1.22933		B
S	1.15633		B
IV	1.06567		B
Regression of variable B4 i-Erythritol:
Goodness of fit statistics (Variable B4 i-Erythritol):
Observations	12
Sum of weights	12
DF	8
R²	0.959862
Adjusted R²	0.944811
MSE	0.0329303
RMSE	0.181467
MAPE	11.5135
DW	2.65361
Cp	4
AIC	-37.8259
SBC	-35.8863
PC	0.080275
Analysis of variance (Variable B4 i-Erythritol):
Source	DF	Sum of squares	Mean squares	F	Pr > F
Model	3	6.30004	2.10001	63.7716	< 0.0001
Error	8	0.263442	0.0329303
Corrected Total	11	6.56349
Computed against model Y=Mean(Y)
Model parameters (Variable B4 i-Erythritol):
Source	Value	Standard error	t	Pr > |t|	Lower bound (95%)	Upper bound (95%)
Intercept	0.883	0.10477	8.42799	< 0.0001	0.6414	1.1246
Q1-C	1.40967	0.148167	9.51403	< 0.0001	1.06799	1.75134
Q1-F	1.42967	0.148167	9.64901	< 0.0001	1.08799	1.77134
Q1-IV	-0.0576667	0.148167	-0.3892	0.707283	-0.399341	0.284007
Q1-S	0	0
Equation of the model (Variable B4 i-Erythritol):
B4 i-Erythritol = 0.883+1.40966666666667*Q1-C+1.42966666666667*Q1-F-5.76666666666668E-02*Q1-IV
Q1 / Tukey (HSD) / Analysis of the differences between the categories with a confidence interval of 95%:
Contrast	Difference	Standardized difference	Critical value	Pr > Diff	Significant
F vs IV	1.48733	10.0382	3.20252	< 0.0001	Yes
F vs S	1.42967	9.64901	3.20252	< 0.0001	Yes
F vs C	0.02	0.134983	3.20252	0.999046	No
C vs IV	1.46733	9.90323	3.20252	< 0.0001	Yes
C vs S	1.40967	9.51403	3.20252	< 0.0001	Yes
S vs IV	0.0576667	0.3892	3.20252	0.978617	No
Tukey's d critical value:			4.52905
Category	LS means	Groups
F	2.31267	A
C	2.29267	A
S	0.883		B
IV	0.825333		B
Q1 / Fisher (LSD) / Analysis of the differences between the categories with a confidence interval of 95%:
Contrast	Difference	Standardized difference	Critical value	Pr > Diff	Significant
F vs IV	1.48733	10.0382	2.306	< 0.0001	Yes
F vs S	1.42967	9.64901	2.306	< 0.0001	Yes
F vs C	0.02	0.134983	2.306	0.89596	No
C vs IV	1.46733	9.90323	2.306	< 0.0001	Yes
C vs S	1.40967	9.51403	2.306	< 0.0001	Yes
S vs IV	0.0576667	0.3892	2.306	0.707283	No
Category	LS means	Groups
F	2.31267	A
C	2.29267	A
S	0.883		B
IV	0.825333		B
Q1 / Bonferroni / Analysis of the differences between the categories with a confidence interval of 95%:
Contrast	Difference	Standardized difference	Critical value	Pr > Diff	Significant
F vs IV	1.48733	10.0382	3.47926	< 0.0001	Yes
F vs S	1.42967	9.64901	3.47926	< 0.0001	Yes
F vs C	0.02	0.134983	3.47926	0.89596	No
C vs IV	1.46733	9.90323	3.47926	< 0.0001	Yes
C vs S	1.40967	9.51403	3.47926	< 0.0001	Yes
S vs IV	0.0576667	0.3892	3.47926	0.707283	No
Modified significance level:			0.00833333
Category	LS means	Groups
F	2.31267	A
C	2.29267	A
S	0.883		B
IV	0.825333		B
Regression of variable B5 D-Fructose:
Goodness of fit statistics (Variable B5 D-Fructose):
Observations	12
Sum of weights	12
DF	8
R²	0.471331
Adjusted R²	0.27308
MSE	0.0162992
RMSE	0.127668
MAPE	4.79048
DW	2.04325
Cp	4
AIC	-46.2653
SBC	-44.3257
PC	1.05734
Analysis of variance (Variable B5 D-Fructose):
Source	DF	Sum of squares	Mean squares	F	Pr > F
Model	3	0.116251	0.0387504	2.37745	0.145647
Error	8	0.130393	0.0162992
Corrected Total	11	0.246645
Computed against model Y=Mean(Y)
Model parameters (Variable B5 D-Fructose):
Source	Value	Standard error	t	Pr > |t|	Lower bound (95%)	Upper bound (95%)
Intercept	1.874	0.0737093	25.4242	< 0.0001	1.70403	2.04397
Q1-C	0.173	0.104241	1.65962	0.135573	-0.0673793	0.413379
Q1-F	0.0393333	0.104241	0.377332	0.71574	-0.201046	0.279713
Q1-IV	-0.101667	0.104241	-0.975307	0.357973	-0.342046	0.138713
Q1-S	0	0
Equation of the model (Variable B5 D-Fructose):
B5 D-Fructose = 1.874+0.173*Q1-C+3.93333333333332E-02*Q1-F-0.101666666666667*Q1-IV
Q1 / Tukey (HSD) / Analysis of the differences between the categories with a confidence interval of 95%:
Contrast	Difference	Standardized difference	Critical value	Pr > Diff	Significant
C vs IV	0.274667	2.63493	3.20252	0.111316	No
C vs S	0.173	1.65962	3.20252	0.401568	No
C vs F	0.133667	1.28229	3.20252	0.597592	No
F vs IV	0.141	1.35264	3.20252	0.558674	No
F vs S	0.0393333	0.377332	3.20252	0.980426	No
S vs IV	0.101667	0.975307	3.20252	0.766895	No
Tukey's d critical value:			4.52905
Category	LS means	Groups
C	2.047	A
F	1.91333	A
S	1.874	A
IV	1.77233	A
Q1 / Fisher (LSD) / Analysis of the differences between the categories with a confidence interval of 95%:
Contrast	Difference	Standardized difference	Critical value	Pr > Diff	Significant
C vs IV	0.274667	2.63493	2.306	0.0299481	Yes
C vs S	0.173	1.65962	2.306	0.135573	No
C vs F	0.133667	1.28229	2.306	0.235648	No
F vs IV	0.141	1.35264	2.306	0.213157	No
F vs S	0.0393333	0.377332	2.306	0.71574	No
S vs IV	0.101667	0.975307	2.306	0.357973	No
Category	LS means	Groups
C	2.047	A
F	1.91333	A	B
S	1.874	A	B
IV	1.77233		B
Q1 / Bonferroni / Analysis of the differences between the categories with a confidence interval of 95%:
Contrast	Difference	Standardized difference	Critical value	Pr > Diff	Significant
C vs IV	0.274667	2.63493	3.47926	0.0299481	No
C vs S	0.173	1.65962	3.47926	0.135573	No
C vs F	0.133667	1.28229	3.47926	0.235648	No
F vs IV	0.141	1.35264	3.47926	0.213157	No
F vs S	0.0393333	0.377332	3.47926	0.71574	No
S vs IV	0.101667	0.975307	3.47926	0.357973	No
Modified significance level:			0.00833333
Category	LS means	Groups
C	2.047	A
F	1.91333	A
S	1.874	A
IV	1.77233	A
Regression of variable B6 L-Fucose:
Goodness of fit statistics (Variable B6 L-Fucose):
Observations	12
Sum of weights	12
DF	8
R²	0.718444
Adjusted R²	0.61286
MSE	0.0370488
RMSE	0.192481
MAPE	101.909
DW	2.26042
Cp	4
AIC	-36.4118
SBC	-34.4722
PC	0.563113
Analysis of variance (Variable B6 L-Fucose):
Source	DF	Sum of squares	Mean squares	F	Pr > F
Model	3	0.756294	0.252098	6.80449	0.0136069
Error	8	0.29639	0.0370488
Corrected Total	11	1.05268
Computed against model Y=Mean(Y)
Model parameters (Variable B6 L-Fucose):
Source	Value	Standard error	t	Pr > |t|	Lower bound (95%)	Upper bound (95%)
Intercept	0.195	0.111129	1.75472	0.117386	-0.0612632	0.451263
Q1-C	0.616667	0.15716	3.92382	0.0043947	0.254256	0.979078
Q1-F	0.129667	0.15716	0.825063	0.433247	-0.232744	0.492078
Q1-IV	0.481667	0.15716	3.06482	0.0154689	0.119256	0.844078
Q1-S	0	0
Equation of the model (Variable B6 L-Fucose):
B6 L-Fucose = 0.195+0.616666666666666*Q1-C+0.129666666666666*Q1-F+0.481666666666667*Q1-IV
Q1 / Tukey (HSD) / Analysis of the differences between the categories with a confidence interval of 95%:
Contrast	Difference	Standardized difference	Critical value	Pr > Diff	Significant
C vs S	0.616667	3.92382	3.20252	0.0184557	Yes
C vs F	0.487	3.09876	3.20252	0.0578627	No
C vs IV	0.135	0.858999	3.20252	0.825365	No
IV vs S	0.481667	3.06482	3.20252	0.0607008	No
IV vs F	0.352	2.23976	3.20252	0.1922	No
F vs S	0.129667	0.825063	3.20252	0.841282	No
Tukey's d critical value:			4.52905
Category	LS means	Groups
C	0.811667	A
IV	0.676667	A	B
F	0.324667	A	B
S	0.195		B
Q1 / Fisher (LSD) / Analysis of the differences between the categories with a confidence interval of 95%:
Contrast	Difference	Standardized difference	Critical value	Pr > Diff	Significant
C vs S	0.616667	3.92382	2.306	0.0043947	Yes
C vs F	0.487	3.09876	2.306	0.0146933	Yes
C vs IV	0.135	0.858999	2.306	0.415337	No
IV vs S	0.481667	3.06482	2.306	0.0154689	Yes
IV vs F	0.352	2.23976	2.306	0.0554462	No
F vs S	0.129667	0.825063	2.306	0.433247	No
Category	LS means	Groups
C	0.811667	A
IV	0.676667	A	B
F	0.324667		B	C
S	0.195			C
Q1 / Bonferroni / Analysis of the differences between the categories with a confidence interval of 95%:
Contrast	Difference	Standardized difference	Critical value	Pr > Diff	Significant
C vs S	0.616667	3.92382	3.47926	0.0043947	Yes
C vs F	0.487	3.09876	3.47926	0.0146933	No
C vs IV	0.135	0.858999	3.47926	0.415337	No
IV vs S	0.481667	3.06482	3.47926	0.0154689	No
IV vs F	0.352	2.23976	3.47926	0.0554462	No
F vs S	0.129667	0.825063	3.47926	0.433247	No
Modified significance level:			0.00833333
Category	LS means	Groups
C	0.811667	A
IV	0.676667	A	B
F	0.324667	A	B
S	0.195		B
Regression of variable B7 D-Galactose:
Goodness of fit statistics (Variable B7 D-Galactose):
Observations	12
Sum of weights	12
DF	8
R²	0.965919
Adjusted R²	0.953138
MSE	0.0203612
RMSE	0.142693
MAPE	13.314
DW	2.39067
Cp	4
AIC	-43.595
SBC	-41.6554
PC	0.0681626
Analysis of variance (Variable B7 D-Galactose):
Source	DF	Sum of squares	Mean squares	F	Pr > F
Model	3	4.61656	1.53885	75.5776	< 0.0001
Error	8	0.16289	0.0203612
Corrected Total	11	4.77945
Computed against model Y=Mean(Y)
Model parameters (Variable B7 D-Galactose):
Source	Value	Standard error	t	Pr > |t|	Lower bound (95%)	Upper bound (95%)
Intercept	0.457	0.0823838	5.54721	0.000542747	0.267023	0.646977
Q1-C	1.71633	0.116508	14.7314	< 0.0001	1.44766	1.985
Q1-F	1.05333	0.116508	9.04085	< 0.0001	0.784665	1.322
Q1-IV	0.690667	0.116508	5.92805	0.000350505	0.421998	0.959335
Q1-S	0	0
Equation of the model (Variable B7 D-Galactose):
B7 D-Galactose = 0.457+1.71633333333333*Q1-C+1.05333333333333*Q1-F+0.690666666666666*Q1-IV
Q1 / Tukey (HSD) / Analysis of the differences between the categories with a confidence interval of 95%:
Contrast	Difference	Standardized difference	Critical value	Pr > Diff	Significant
C vs S	1.71633	14.7314	3.20252	< 0.0001	Yes
C vs IV	1.02567	8.80338	3.20252	0.000108088	Yes
C vs F	0.663	5.69059	3.20252	0.00205898	Yes
F vs S	1.05333	9.04085	3.20252	< 0.0001	Yes
F vs IV	0.362667	3.1128	3.20252	0.0567282	No
IV vs S	0.690667	5.92805	3.20252	0.00158001	Yes
Tukey's d critical value:			4.52905
Category	LS means	Groups
C	2.17333	A
F	1.51033		B
IV	1.14767		B
S	0.457			C
Q1 / Fisher (LSD) / Analysis of the differences between the categories with a confidence interval of 95%:
Contrast	Difference	Standardized difference	Critical value	Pr > Diff	Significant
C vs S	1.71633	14.7314	2.306	< 0.0001	Yes
C vs IV	1.02567	8.80338	2.306	< 0.0001	Yes
C vs F	0.663	5.69059	2.306	0.000459342	Yes
F vs S	1.05333	9.04085	2.306	< 0.0001	Yes
F vs IV	0.362667	3.1128	2.306	0.0143845	Yes
IV vs S	0.690667	5.92805	2.306	0.000350505	Yes
Category	LS means	Groups
C	2.17333	A
F	1.51033		B
IV	1.14767			C
S	0.457				D
Q1 / Bonferroni / Analysis of the differences between the categories with a confidence interval of 95%:
Contrast	Difference	Standardized difference	Critical value	Pr > Diff	Significant
C vs S	1.71633	14.7314	3.47926	< 0.0001	Yes
C vs IV	1.02567	8.80338	3.47926	< 0.0001	Yes
C vs F	0.663	5.69059	3.47926	0.000459342	Yes
F vs S	1.05333	9.04085	3.47926	< 0.0001	Yes
F vs IV	0.362667	3.1128	3.47926	0.0143845	No
IV vs S	0.690667	5.92805	3.47926	0.000350505	Yes
Modified significance level:			0.00833333
Category	LS means	Groups
C	2.17333	A
F	1.51033		B
IV	1.14767		B
S	0.457			C
Regression of variable B8 D-Galacturonic Acid:
Goodness of fit statistics (Variable B8 D-Galacturonic Acid):
Observations	12
Sum of weights	12
DF	8
R²	0.857857
Adjusted R²	0.804553
MSE	0.0290045
RMSE	0.170307
MAPE	15.4925
DW	2.33597
Cp	4
AIC	-39.3492
SBC	-37.4096
PC	0.284287
Analysis of variance (Variable B8 D-Galacturonic Acid):
Source	DF	Sum of squares	Mean squares	F	Pr > F
Model	3	1.40037	0.46679	16.0937	0.000945711
Error	8	0.232036	0.0290045
Corrected Total	11	1.63241
Computed against model Y=Mean(Y)
Model parameters (Variable B8 D-Galacturonic Acid):
Source	Value	Standard error	t	Pr > |t|	Lower bound (95%)	Upper bound (95%)
Intercept	0.670333	0.0983268	6.8174	0.000135401	0.443591	0.897075
Q1-C	0.519333	0.139055	3.73473	0.00574863	0.198672	0.839995
Q1-F	0.647667	0.139055	4.65762	0.00162847	0.327005	0.968328
Q1-IV	-0.166667	0.139055	-1.19857	0.264994	-0.487328	0.153995
Q1-S	0	0
Equation of the model (Variable B8 D-Galacturonic Acid):
B8 D-Galacturonic Acid = 0.670333333333334+0.519333333333333*Q1-C+0.647666666666666*Q1-F-0.166666666666667*Q1-IV
Q1 / Tukey (HSD) / Analysis of the differences between the categories with a confidence interval of 95%:
Contrast	Difference	Standardized difference	Critical value	Pr > Diff	Significant
F vs IV	0.814333	5.85619	3.20252	0.00171056	Yes
F vs S	0.647667	4.65762	3.20252	0.00707749	Yes
F vs C	0.128333	0.922895	3.20252	0.793917	No
C vs IV	0.686	4.93329	3.20252	0.00502324	Yes
C vs S	0.519333	3.73473	3.20252	0.0238614	Yes
S vs IV	0.166667	1.19857	3.20252	0.644445	No
Tukey's d critical value:			4.52905
Category	LS means	Groups
F	1.318	A
C	1.18967	A
S	0.670333		B
IV	0.503667		B
Q1 / Fisher (LSD) / Analysis of the differences between the categories with a confidence interval of 95%:
Contrast	Difference	Standardized difference	Critical value	Pr > Diff	Significant
F vs IV	0.814333	5.85619	2.306	0.000380102	Yes
F vs S	0.647667	4.65762	2.306	0.00162847	Yes
F vs C	0.128333	0.922895	2.306	0.383052	No
C vs IV	0.686	4.93329	2.306	0.00114468	Yes
C vs S	0.519333	3.73473	2.306	0.00574863	Yes
S vs IV	0.166667	1.19857	2.306	0.264994	No
Category	LS means	Groups
F	1.318	A
C	1.18967	A
S	0.670333		B
IV	0.503667		B
Q1 / Bonferroni / Analysis of the differences between the categories with a confidence interval of 95%:
Contrast	Difference	Standardized difference	Critical value	Pr > Diff	Significant
F vs IV	0.814333	5.85619	3.47926	0.000380102	Yes
F vs S	0.647667	4.65762	3.47926	0.00162847	Yes
F vs C	0.128333	0.922895	3.47926	0.383052	No
C vs IV	0.686	4.93329	3.47926	0.00114468	Yes
C vs S	0.519333	3.73473	3.47926	0.00574863	Yes
S vs IV	0.166667	1.19857	3.47926	0.264994	No
Modified significance level:			0.00833333
Category	LS means	Groups
F	1.318	A
C	1.18967	A
S	0.670333		B
IV	0.503667		B
Regression of variable B9 Gentibiose:
Goodness of fit statistics (Variable B9 Gentibiose):
Observations	12
Sum of weights	12
DF	8
R²	0.976427
Adjusted R²	0.967587
MSE	0.0157853
RMSE	0.125639
MAPE	9.96888
DW	2.61624
Cp	4
AIC	-46.6497
SBC	-44.7101
PC	0.0471467
Analysis of variance (Variable B9 Gentibiose):
Source	DF	Sum of squares	Mean squares	F	Pr > F
Model	3	5.2307	1.74357	110.455	< 0.0001
Error	8	0.126282	0.0157853
Corrected Total	11	5.35698
Computed against model Y=Mean(Y)
Model parameters (Variable B9 Gentibiose):
Source	Value	Standard error	t	Pr > |t|	Lower bound (95%)	Upper bound (95%)
Intercept	0.804667	0.0725379	11.093	< 0.0001	0.637394	0.971939
Q1-C	1.39833	0.102584	13.6311	< 0.0001	1.16177	1.63489
Q1-F	0.869	0.102584	8.4711	< 0.0001	0.632441	1.10556
Q1-IV	-0.242	0.102584	-2.35904	0.0460272	-0.478559	-0.00544062
Q1-S	0	0
Equation of the model (Variable B9 Gentibiose):
B9 Gentibiose = 0.804666666666667+1.39833333333333*Q1-C+0.868999999999999*Q1-F-0.242*Q1-IV
Q1 / Tukey (HSD) / Analysis of the differences between the categories with a confidence interval of 95%:
Contrast	Difference	Standardized difference	Critical value	Pr > Diff	Significant
C vs IV	1.64033	15.9901	3.20252	< 0.0001	Yes
C vs S	1.39833	13.6311	3.20252	< 0.0001	Yes
C vs F	0.529333	5.15999	3.20252	0.00381684	Yes
F vs IV	1.111	10.8301	3.20252	< 0.0001	Yes
F vs S	0.869	8.4711	3.20252	0.000140404	Yes
S vs IV	0.242	2.35904	3.20252	0.163355	No
Tukey's d critical value:			4.52905
Category	LS means	Groups
C	2.203	A
F	1.67367		B
S	0.804667			C
IV	0.562667			C
Q1 / Fisher (LSD) / Analysis of the differences between the categories with a confidence interval of 95%:
Contrast	Difference	Standardized difference	Critical value	Pr > Diff	Significant
C vs IV	1.64033	15.9901	2.306	< 0.0001	Yes
C vs S	1.39833	13.6311	2.306	< 0.0001	Yes
C vs F	0.529333	5.15999	2.306	0.000863666	Yes
F vs IV	1.111	10.8301	2.306	< 0.0001	Yes
F vs S	0.869	8.4711	2.306	< 0.0001	Yes
S vs IV	0.242	2.35904	2.306	0.0460272	Yes
Category	LS means	Groups
C	2.203	A
F	1.67367		B
S	0.804667			C
IV	0.562667				D
Q1 / Bonferroni / Analysis of the differences between the categories with a confidence interval of 95%:
Contrast	Difference	Standardized difference	Critical value	Pr > Diff	Significant
C vs IV	1.64033	15.9901	3.47926	< 0.0001	Yes
C vs S	1.39833	13.6311	3.47926	< 0.0001	Yes
C vs F	0.529333	5.15999	3.47926	0.000863666	Yes
F vs IV	1.111	10.8301	3.47926	< 0.0001	Yes
F vs S	0.869	8.4711	3.47926	< 0.0001	Yes
S vs IV	0.242	2.35904	3.47926	0.0460272	No
Modified significance level:			0.00833333
Category	LS means	Groups
C	2.203	A
F	1.67367		B
S	0.804667			C
IV	0.562667			C
Regression of variable B10 D-Gluconic Acid:
Goodness of fit statistics (Variable B10 D-Gluconic Acid):
Observations	12
Sum of weights	12
DF	8
R²	0.933754
Adjusted R²	0.908912
MSE	0.0249723
RMSE	0.158026
MAPE	8.02427
DW	2.50358
Cp	4
AIC	-41.1454
SBC	-39.2058
PC	0.132492
Analysis of variance (Variable B10 D-Gluconic Acid):
Source	DF	Sum of squares	Mean squares	F	Pr > F
Model	3	2.81593	0.938645	37.5874	< 0.0001
Error	8	0.199779	0.0249723
Corrected Total	11	3.01571
Computed against model Y=Mean(Y)
Model parameters (Variable B10 D-Gluconic Acid):
Source	Value	Standard error	t	Pr > |t|	Lower bound (95%)	Upper bound (95%)
Intercept	1.20433	0.0912366	13.2001	< 0.0001	0.993941	1.41473
Q1-C	0.370333	0.129028	2.87018	0.0208232	0.0727943	0.667872
Q1-F	1.139	0.129028	8.82754	< 0.0001	0.841461	1.43654
Q1-IV	-0.0896667	0.129028	-0.69494	0.506772	-0.387206	0.207872
Q1-S	0	0
Equation of the model (Variable B10 D-Gluconic Acid):
B10 D-Gluconic Acid = 1.20433333333333+0.370333333333333*Q1-C+1.139*Q1-F-8.96666666666668E-02*Q1-IV
Q1 / Tukey (HSD) / Analysis of the differences between the categories with a confidence interval of 95%:
Contrast	Difference	Standardized difference	Critical value	Pr > Diff	Significant
F vs IV	1.22867	9.52248	3.20252	< 0.0001	Yes
F vs S	1.139	8.82754	3.20252	0.000106107	Yes
F vs C	0.768667	5.95736	3.20252	0.00152994	Yes
C vs IV	0.46	3.56512	3.20252	0.0301328	Yes
C vs S	0.370333	2.87018	3.20252	0.0799104	No
S vs IV	0.0896667	0.69494	3.20252	0.896219	No
Tukey's d critical value:			4.52905
Category	LS means	Groups
F	2.34333	A
C	1.57467		B
S	1.20433		B	C
IV	1.11467			C
Q1 / Fisher (LSD) / Analysis of the differences between the categories with a confidence interval of 95%:
Contrast	Difference	Standardized difference	Critical value	Pr > Diff	Significant
F vs IV	1.22867	9.52248	2.306	< 0.0001	Yes
F vs S	1.139	8.82754	2.306	< 0.0001	Yes
F vs C	0.768667	5.95736	2.306	0.000339169	Yes
C vs IV	0.46	3.56512	2.306	0.00734573	Yes
C vs S	0.370333	2.87018	2.306	0.0208232	Yes
S vs IV	0.0896667	0.69494	2.306	0.506772	No
Category	LS means	Groups
F	2.34333	A
C	1.57467		B
S	1.20433			C
IV	1.11467			C
Q1 / Bonferroni / Analysis of the differences between the categories with a confidence interval of 95%:
Contrast	Difference	Standardized difference	Critical value	Pr > Diff	Significant
F vs IV	1.22867	9.52248	3.47926	< 0.0001	Yes
F vs S	1.139	8.82754	3.47926	< 0.0001	Yes
F vs C	0.768667	5.95736	3.47926	0.000339169	Yes
C vs IV	0.46	3.56512	3.47926	0.00734573	Yes
C vs S	0.370333	2.87018	3.47926	0.0208232	No
S vs IV	0.0896667	0.69494	3.47926	0.506772	No
Modified significance level:			0.00833333
Category	LS means	Groups
F	2.34333	A
C	1.57467		B
S	1.20433		B	C
IV	1.11467			C
Regression of variable B11 D-Glucosamine:
Goodness of fit statistics (Variable B11 D-Glucosamine):
Observations	12
Sum of weights	12
DF	8
R²	0.922004
Adjusted R²	0.892756
MSE	0.020974
RMSE	0.144824
MAPE	23.9308
DW	2.62218
Cp	4
AIC	-43.2392
SBC	-41.2996
PC	0.155991
Analysis of variance (Variable B11 D-Glucosamine):
Source	DF	Sum of squares	Mean squares	F	Pr > F
Model	3	1.98351	0.661169	31.5232	< 0.0001
Error	8	0.167792	0.020974
Corrected Total	11	2.1513
Computed against model Y=Mean(Y)
Model parameters (Variable B11 D-Glucosamine):
Source	Value	Standard error	t	Pr > |t|	Lower bound (95%)	Upper bound (95%)
Intercept	0.309667	0.0836142	3.70352	0.00601211	0.116852	0.502481
Q1-C	1.03967	0.118248	8.79223	< 0.0001	0.766986	1.31235
Q1-F	0.355333	0.118248	3.00498	0.0169427	0.0826522	0.628014
Q1-IV	0.095	0.118248	0.803394	0.444959	-0.177681	0.367681
Q1-S	0	0
Equation of the model (Variable B11 D-Glucosamine):
B11 D-Glucosamine = 0.309666666666667+1.03966666666667*Q1-C+0.355333333333333*Q1-F+9.49999999999996E-02*Q1-IV
Q1 / Tukey (HSD) / Analysis of the differences between the categories with a confidence interval of 95%:
Contrast	Difference	Standardized difference	Critical value	Pr > Diff	Significant
C vs S	1.03967	8.79223	3.20252	0.000109018	Yes
C vs IV	0.944667	7.98884	3.20252	0.000209969	Yes
C vs F	0.684333	5.78726	3.20252	0.00184703	Yes
F vs S	0.355333	3.00498	3.20252	0.0660534	No
F vs IV	0.260333	2.20158	3.20252	0.202355	No
IV vs S	0.095	0.803394	3.20252	0.851128	No
Tukey's d critical value:			4.52905
Category	LS means	Groups
C	1.34933	A
F	0.665		B
IV	0.404667		B
S	0.309667		B
Q1 / Fisher (LSD) / Analysis of the differences between the categories with a confidence interval of 95%:
Contrast	Difference	Standardized difference	Critical value	Pr > Diff	Significant
C vs S	1.03967	8.79223	2.306	< 0.0001	Yes
C vs IV	0.944667	7.98884	2.306	< 0.0001	Yes
C vs F	0.684333	5.78726	2.306	0.000411096	Yes
F vs S	0.355333	3.00498	2.306	0.0169427	Yes
F vs IV	0.260333	2.20158	2.306	0.0588486	No
IV vs S	0.095	0.803394	2.306	0.444959	No
Category	LS means	Groups
C	1.34933	A
F	0.665		B
IV	0.404667		B	C
S	0.309667			C
Q1 / Bonferroni / Analysis of the differences between the categories with a confidence interval of 95%:
Contrast	Difference	Standardized difference	Critical value	Pr > Diff	Significant
C vs S	1.03967	8.79223	3.47926	< 0.0001	Yes
C vs IV	0.944667	7.98884	3.47926	< 0.0001	Yes
C vs F	0.684333	5.78726	3.47926	0.000411096	Yes
F vs S	0.355333	3.00498	3.47926	0.0169427	No
F vs IV	0.260333	2.20158	3.47926	0.0588486	No
IV vs S	0.095	0.803394	3.47926	0.444959	No
Modified significance level:			0.00833333
Category	LS means	Groups
C	1.34933	A
F	0.665		B
IV	0.404667		B
S	0.309667		B
Regression of variable B12 a-D-Glucose:
Goodness of fit statistics (Variable B12 a-D-Glucose):
Observations	12
Sum of weights	12
DF	8
R²	0.628502
Adjusted R²	0.48919
MSE	0.012652
RMSE	0.112481
MAPE	4.68944
DW	1.89626
Cp	4
AIC	-49.3049
SBC	-47.3652
PC	0.742996
Analysis of variance (Variable B12 a-D-Glucose):
Source	DF	Sum of squares	Mean squares	F	Pr > F
Model	3	0.171238	0.0570792	4.51148	0.0392603
Error	8	0.101216	0.012652
Corrected Total	11	0.272454
Computed against model Y=Mean(Y)
Model parameters (Variable B12 a-D-Glucose):
Source	Value	Standard error	t	Pr > |t|	Lower bound (95%)	Upper bound (95%)
Intercept	1.58367	0.064941	24.3862	< 0.0001	1.43391	1.73342
Q1-C	0.295	0.0918404	3.21209	0.0123853	0.0832156	0.506784
Q1-F	0.0733333	0.0918404	0.798486	0.447642	-0.138451	0.285118
Q1-IV	0.237667	0.0918404	2.58782	0.0322221	0.0258822	0.449451
Q1-S	0	0
Equation of the model (Variable B12 a-D-Glucose):
B12 a-D-Glucose = 1.58366666666667+0.295*Q1-C+7.33333333333335E-02*Q1-F+0.237666666666667*Q1-IV
Q1 / Tukey (HSD) / Analysis of the differences between the categories with a confidence interval of 95%:
Contrast	Difference	Standardized difference	Critical value	Pr > Diff	Significant
C vs S	0.295	3.21209	3.20252	0.0493247	Yes
C vs F	0.221667	2.41361	3.20252	0.151528	No
C vs IV	0.0573333	0.624271	3.20252	0.921406	No
IV vs S	0.237667	2.58782	3.20252	0.118913	No
IV vs F	0.164333	1.78934	3.20252	0.344142	No
F vs S	0.0733333	0.798486	3.20252	0.853322	No
Tukey's d critical value:			4.52905
Category	LS means	Groups
C	1.87867	A
IV	1.82133	A	B
F	1.657	A	B
S	1.58367		B
Q1 / Fisher (LSD) / Analysis of the differences between the categories with a confidence interval of 95%:
Contrast	Difference	Standardized difference	Critical value	Pr > Diff	Significant
C vs S	0.295	3.21209	2.306	0.0123853	Yes
C vs F	0.221667	2.41361	2.306	0.0422697	Yes
C vs IV	0.0573333	0.624271	2.306	0.549833	No
IV vs S	0.237667	2.58782	2.306	0.0322221	Yes
IV vs F	0.164333	1.78934	2.306	0.111353	No
F vs S	0.0733333	0.798486	2.306	0.447642	No
Category	LS means	Groups
C	1.87867	A
IV	1.82133	A	B
F	1.657		B	C
S	1.58367			C
Q1 / Bonferroni / Analysis of the differences between the categories with a confidence interval of 95%:
Contrast	Difference	Standardized difference	Critical value	Pr > Diff	Significant
C vs S	0.295	3.21209	3.47926	0.0123853	No
C vs F	0.221667	2.41361	3.47926	0.0422697	No
C vs IV	0.0573333	0.624271	3.47926	0.549833	No
IV vs S	0.237667	2.58782	3.47926	0.0322221	No
IV vs F	0.164333	1.78934	3.47926	0.111353	No
F vs S	0.0733333	0.798486	3.47926	0.447642	No
Modified significance level:			0.00833333
Category	LS means	Groups
C	1.87867	A
IV	1.82133	A
F	1.657	A
S	1.58367	A
Regression of variable C1 Glucose-1-Phophate:
Goodness of fit statistics (Variable C1 Glucose-1-Phophate):
Observations	12
Sum of weights	12
DF	8
R²	0.985098
Adjusted R²	0.979509
MSE	0.00770333
RMSE	0.0877686
MAPE	7.35405
DW	2.09821
Cp	4
AIC	-55.2588
SBC	-53.3192
PC	0.0298044
Analysis of variance (Variable C1 Glucose-1-Phophate):
Source	DF	Sum of squares	Mean squares	F	Pr > F
Model	3	4.07378	1.35793	176.278	< 0.0001
Error	8	0.0616267	0.00770333
Corrected Total	11	4.1354
Computed against model Y=Mean(Y)
Model parameters (Variable C1 Glucose-1-Phophate):
Source	Value	Standard error	t	Pr > |t|	Lower bound (95%)	Upper bound (95%)
Intercept	0.633	0.0506732	12.4918	< 0.0001	0.516147	0.749853
Q1-C	1.029	0.0716628	14.3589	< 0.0001	0.863745	1.19425
Q1-F	1.068	0.0716628	14.9031	< 0.0001	0.902745	1.23325
Q1-IV	-0.213333	0.0716628	-2.97691	0.0176837	-0.378588	-0.0480786
Q1-S	0	0
Equation of the model (Variable C1 Glucose-1-Phophate):
C1 Glucose-1-Phophate = 0.633+1.029*Q1-C+1.068*Q1-F-0.213333333333334*Q1-IV
Q1 / Tukey (HSD) / Analysis of the differences between the categories with a confidence interval of 95%:
Contrast	Difference	Standardized difference	Critical value	Pr > Diff	Significant
F vs IV	1.28133	17.88	3.20252	< 0.0001	Yes
F vs S	1.068	14.9031	3.20252	< 0.0001	Yes
F vs C	0.039	0.544215	3.20252	0.945548	No
C vs IV	1.24233	17.3358	3.20252	< 0.0001	Yes
C vs S	1.029	14.3589	3.20252	< 0.0001	Yes
S vs IV	0.213333	2.97691	3.20252	0.0687253	No
Tukey's d critical value:			4.52905
Category	LS means	Groups
F	1.701	A
C	1.662	A
S	0.633		B
IV	0.419667		B
Q1 / Fisher (LSD) / Analysis of the differences between the categories with a confidence interval of 95%:
Contrast	Difference	Standardized difference	Critical value	Pr > Diff	Significant
F vs IV	1.28133	17.88	2.306	< 0.0001	Yes
F vs S	1.068	14.9031	2.306	< 0.0001	Yes
F vs C	0.039	0.544215	2.306	0.601128	No
C vs IV	1.24233	17.3358	2.306	< 0.0001	Yes
C vs S	1.029	14.3589	2.306	< 0.0001	Yes
S vs IV	0.213333	2.97691	2.306	0.0176837	Yes
Category	LS means	Groups
F	1.701	A
C	1.662	A
S	0.633		B
IV	0.419667			C
Q1 / Bonferroni / Analysis of the differences between the categories with a confidence interval of 95%:
Contrast	Difference	Standardized difference	Critical value	Pr > Diff	Significant
F vs IV	1.28133	17.88	3.47926	< 0.0001	Yes
F vs S	1.068	14.9031	3.47926	< 0.0001	Yes
F vs C	0.039	0.544215	3.47926	0.601128	No
C vs IV	1.24233	17.3358	3.47926	< 0.0001	Yes
C vs S	1.029	14.3589	3.47926	< 0.0001	Yes
S vs IV	0.213333	2.97691	3.47926	0.0176837	No
Modified significance level:			0.00833333
Category	LS means	Groups
F	1.701	A
[truncated: 5,525 more rows]
[truncated: 51 more columns]

## Sheet: 96h
		A1 Water	A2 Tween 80	A3 N-Acetyl-D-Galactosamine	A4 N-Acetyl-D-Glucosamine	A5 N-Acetyl-D-Mannosamine	A6 Adonitol	A7 Amygdalin	A8 D-Arabinose	A9 L-Arabinose	A10 D-Arabitol	A11 Arbutin	A12 D-Cellobiose	B1 a- Cyclodextrin	B2 b-Cyclodextrin	B3 Dextrin	B4 i-Erythritol	B5 D-Fructose	B6 L-Fucose	B7 D-Galactose	B8 D-Galacturonic Acid	B9 Gentibiose	B10 D-Gluconic Acid	B11 D-Glucosamine	B12 a-D-Glucose	C1 Glucose-1-Phophate	C2 Glucuronamide	C3 D-Glucuronic Acid	C4 Glycerol	C5 Glycogen	C6 m-Inositol	C7 2-Keto-D-Gluconic Acid	C8 a-D-Lactose	C9 Lactulose	C10 Maltilol	C11 Maltose	C12 Maltotriose	D1 D-Mannitol	D2 D-Mannose	D3 D-Melezitose	D4 D-Melibiose	D5 a-Methyl-D-Galactoside	D6 b-Methyl-D-Galactoside	D7 a-Methyl-D-Glucoside	D8 b-Methyl-D-Glucoside	D9 Palatinose	D10 D-Psicose	D11 D-Raffinose	D12 L-Rhamnose
96h	F	0.641	1.084	0.539	2.708	0.366	2.497	1.881	0.74	1.891	2.13	2.111	2.032	0.5	0.872	1.218	2.615	1.828	0.251	2.107	1.067	1.78	2.215	0.775	1.526	1.716	0.139	2.13	2.824	1.558	2.069	2.507	0.837	0.923	0.992	1.804	1.734	2.08	1.895	1.122	1.007	0.749	0.801	0.967	2.165	2.066	0.685	1.474	2.026
96h	F	0.383	1.072	0.314	2.536	0.255	2.161	1.779	0.697	1.765	2.057	1.894	1.853	0.493	0.914	1.102	2.333	1.821	0.2	2	1.1	1.703	2.073	0.66	1.531	1.659	0.136	1.971	2.793	1.255	1.889	2.392	0.681	0.803	0.871	1.575	1.584	1.984	1.797	1.122	0.738	0.507	0.573	0.852	2.047	2.038	0.59	1.317	1.985
96h	F	0.595	1.081	0.524	2.686	0.411	2.396	1.968	0.764	1.925	2.183	2.288	2.01	0.587	1.004	1.276	2.387	1.909	0.31	2.133	1.139	1.798	2.176	0.796	1.553	1.709	0.225	2.065	2.897	1.59	2.079	2.442	0.868	0.973	1.032	1.852	1.824	2.258	1.882	1.293	0.96	0.783	0.8	1.049	2.236	2.219	0.747	1.506	2.146
96h	C	0.498	1.432	1.6715	1.804	1.692	2.376	2.3865	1.119	1.933	2.1655	2.0295	2.08	0.428	1.3635	1.868	2.571	2.1745	1.757	2.3085	1.4475	2.2525	1.612	1.694	1.716	1.652	0.565	1.4975	2.578	2.1715	2.068	1.84	1.2265	1.622	1.349	2.1865	2.2115	2.3095	2.075	2.7335	2.627	2.461	2.1615	1.865	2.521	2.488	1.091	2.6095	2.005
96h	C	0.7055	1.433	1.6825	1.825	1.712	2.638	2.5595	1.148	1.861	2.3	2.183	2.049	0.574	1.663	1.9235	2.5605	1.92	1.61	2.2365	1.2655	2.2725	1.5045	1.6985	1.764	1.662	0.428	1.419	2.636	2.1825	1.9645	1.613	1.1815	1.562	1.3035	2.1405	2.1295	2.424	2.039	2.665	2.4435	2.308	2.0565	1.6015	2.225	2.3575	1.0905	2.6145	1.8275
96h	C	0.6675	1.508	1.733	1.818	1.74	2.264	2.3065	0.9745	1.809	2.235	1.942	2.254	0.4965	1.3365	1.8235	2.401	1.9195	1.3745	2.077	1.016	2.201	1.3995	1.515	1.961	1.583	0.2985	1.3665	2.4795	1.986	1.939	1.568	1.0275	1.098	1.2245	2.121	2.2825	2.199	1.897	2.472	2.384	2.2995	1.8835	1.442	2.252	2.161	0.9625	2.473	1.9395
96h	S	0.234	1.109	0.188	2.6425	0.2005	1.5445	1.3335	0.319	1.4675	0.8915	1.4125	1.28	0.426	0.676	1.2585	1.4365	1.8325	0.294	0.9975	0.7525	1.016	1.3315	0.4865	1.5565	0.751	0.3395	1.249	2.286	1.1605	1.463	1.6915	0.577	0.5325	0.739	1.7565	1.3855	0.793	1.715	0.967	0.5395	0.397	0.438	0.8255	1.4205	2.014	0.3835	1.149	1.224
96h	S	0.152	1.027	0.1465	2.3905	0.1565	1.6095	1.327	0.264	1.308	0.728	1.334	1.2075	0.405	0.667	1.011	1.522	1.949	0.1515	0.8465	0.7535	0.994	1.346	0.412	1.5285	0.6875	0.1485	0.981	2.1455	0.9095	1.2095	1.5775	0.4815	0.409	0.52	1.583	1.368	0.8175	1.632	0.8875	0.5035	0.2505	0.297	0.5675	1.276	1.926	0.254	1.1485	1.145
96h	S	0.1825	0.968	0.046	2.1605	0.044	1.3235	1.262	0.1605	1.3105	0.801	1.155	1.2695	0.387	0.583	1.206	1.342	1.8115	0.0355	0.7605	0.585	0.899	1.1815	0.2845	1.3755	0.6205	-0.016	0.9015	1.931	0.9355	1.223	1.4775	0.2805	0.2555	0.4115	1.5235	1.293	0.6945	1.7735	0.6065	0.2795	0.081	0.176	0.436	1.095	1.803	0.13	1.1565	1.0965
96h	IV	0.2045	0.6245	0.7915	1.6535	0.168	1.621	1.121	0.4155	1.326	1.131	1.127	1.104	0.1815	0.6885	1.294	1.819	1.924	0.688	1.4125	0.687	1.088	1.116	0.671	1.603	0.5165	0.242	1.261	1.981	1.532	1.193	1.463	0.762	0.302	0.362	1.8965	1.233	1.2465	2.2215	1.484	1.51	1.0515	1.0305	0.429	1.3755	1.649	0.4035	1.6145	0.943
96h	IV	0.1385	0.5655	0.768	1.123	0.1625	1.491	1.1105	0.553	1.2205	1.1325	1.1625	1.243	0.1615	0.7095	1.3345	1.57	1.972	0.799	1.2735	0.6695	1.2695	1.079	0.551	1.9225	0.5195	0.159	1.078	2.0445	1.396	1.186	1.2905	0.5455	0.241	0.318	1.836	1.4795	1.547	1.806	2.066	1.425	1.054	0.799	0.288	1.0885	1.5435	0.303	1.95	0.896
96h	IV	0.1185	0.5505	0.765	1.7485	0.1325	1.7745	1.3215	0.356	1.2615	1.2685	1.41	1.248	0.1585	0.7425	1.2165	1.596	1.875	0.753	1.441	0.604	1.096	1.0345	0.683	1.817	0.4975	0.109	1.0855	2.067	1.249	1.125	1.2035	0.3925	0.3585	0.3325	1.9695	1.1005	1.4125	2.2615	1.354	1.203	0.9575	0.6165	0.146	1.288	1.642	0.202	1.926	0.9905
XLSTAT 2010.2.03 - ANOVA - on 17/04/2011 at 7.34.35
Y / Quantitative: Workbook = Marta Reverberi statistica.xlsm / Sheet = 96h / Range = '96h'!$C$1:$CT$13 / 12 rows and 96 columns
X / Qualitative: Workbook = Marta Reverberi statistica.xlsm / Sheet = 96h / Range = '96h'!$B$1:$B$13 / 12 rows and 1 column
Constraints: an=0
Confidence interval (%): 95
Use least squares means: Yes
Summary statistics:
Variable	Observations	Obs. with missing data	Obs. without missing data	Minimum	Maximum	Mean	Std. deviation
A1 Water	12	0	12	0.1185	0.7055	0.376667	0.23092
A2 Tween 80	12	0	12	0.5505	1.508	1.03788	0.327419
A3 N-Acetyl-D-Galactosamine	12	0	12	0.046	1.733	0.764083	0.613949
A4 N-Acetyl-D-Glucosamine	12	0	12	1.123	2.708	2.09129	0.504958
A5 N-Acetyl-D-Mannosamine	12	0	12	0.044	1.74	0.586667	0.687419
A6 Adonitol	12	0	12	1.3235	2.638	1.97467	0.458392
A7 Amygdalin	12	0	12	1.1105	2.5595	1.69633	0.520475
A8 D-Arabinose	12	0	12	0.1605	1.148	0.625875	0.335558
A9 L-Arabinose	12	0	12	1.2205	1.933	1.58983	0.29531
A10 D-Arabitol	12	0	12	0.728	2.3	1.58525	0.638835
A11 Arbutin	12	0	12	1.127	2.288	1.67071	0.442863
A12 D-Cellobiose	12	0	12	1.104	2.254	1.63583	0.439638
B1 a- Cyclodextrin	12	0	12	0.1585	0.587	0.399833	0.153091
B2 b-Cyclodextrin	12	0	12	0.583	1.663	0.934958	0.343173
B3 Dextrin	12	0	12	1.011	1.9235	1.37762	0.310703
B4 i-Erythritol	12	0	12	1.342	2.615	2.01275	0.504326
B5 D-Fructose	12	0	12	1.8115	2.1745	1.91133	0.0987511
B6 L-Fucose	12	0	12	0.0355	1.757	0.685292	0.597069
B7 D-Galactose	12	0	12	0.7605	2.3085	1.63279	0.574095
B8 D-Galacturonic Acid	12	0	12	0.585	1.4475	0.923875	0.285009
B9 Gentibiose	12	0	12	0.899	2.2725	1.53079	0.529926
B10 D-Gluconic Acid	12	0	12	1.0345	2.215	1.50571	0.427864
B11 D-Glucosamine	12	0	12	0.2845	1.6985	0.852208	0.496551
B12 a-D-Glucose	12	0	12	1.3755	1.961	1.6545	0.179895
C1 Glucose-1-Phophate	12	0	12	0.4975	1.716	1.13112	0.56144
C2 Glucuronamide	12	0	12	-0.016	0.565	0.231125	0.157313
C3 D-Glucuronic Acid	12	0	12	0.9015	2.13	1.41708	0.423989
C4 Glycerol	12	0	12	1.931	2.897	2.38854	0.354698
C5 Glycogen	12	0	12	0.9095	2.1825	1.49379	0.434991
C6 m-Inositol	12	0	12	1.125	2.079	1.61733	0.412551
C7 2-Keto-D-Gluconic Acid	12	0	12	1.2035	2.507	1.75546	0.449577
C8 a-D-Lactose	12	0	12	0.2805	1.2265	0.738375	0.302581
C9 Lactulose	12	0	12	0.241	1.622	0.756625	0.490264
C10 Maltilol	12	0	12	0.318	1.349	0.787917	0.393685
C11 Maltose	12	0	12	1.5235	2.1865	1.85367	0.223997
C12 Maltotriose	12	0	12	1.1005	2.2825	1.63542	0.400708
D1 D-Mannitol	12	0	12	0.6945	2.424	1.64712	0.644681
D2 D-Mannose	12	0	12	1.632	2.2615	1.91621	0.196027
D3 D-Melezitose	12	0	12	0.6065	2.7335	1.56437	0.732489
D4 D-Melibiose	12	0	12	0.2795	2.627	1.30167	0.802505
D5 a-Methyl-D-Galactoside	12	0	12	0.081	2.461	1.07492	0.831055
D6 b-Methyl-D-Galactoside	12	0	12	0.176	2.1615	0.969375	0.685828
D7 a-Methyl-D-Glucoside	12	0	12	0.146	1.865	0.872375	0.542153
D8 b-Methyl-D-Glucoside	12	0	12	1.0885	2.521	1.74913	0.532766
D9 Palatinose	12	0	12	1.5435	2.488	1.99225	0.293745
D10 D-Psicose	12	0	12	0.13	1.091	0.570167	0.34431
D11 D-Raffinose	12	0	12	1.1485	2.6145	1.74487	0.563778
D12 L-Rhamnose	12	0	12	0.896	2.146	1.51867	0.502733
E1 D-Ribose	12	0	12	1.2485	1.9925	1.67367	0.227988
E2 Salicin	12	0	12	0.7125	1.877	1.32254	0.377617
E3 Sedoheptulosan	12	0	12	0.0395	1.5895	0.63525	0.551863
E4 D-Sorbitol	12	0	12	1.944	2.626	2.29887	0.23208
E5 L-Sorbose	12	0	12	0.7905	2.759	1.645	0.761904
E6 Stachynose	12	0	12	0.611	2.7335	1.57979	0.7356
E7 Sucrose	12	0	12	2.0585	2.5915	2.33812	0.172207
E8 D-Tagatose	12	0	12	0.0755	0.977	0.512167	0.325359
E9 D-Trehalose	12	0	12	1.543	2.7125	2.19071	0.430683
E10 Turanose	12	0	12	1.207	2.835	2.17563	0.556226
E11 Xylitol	12	0	12	0.1935	2.386	1.70713	0.742242
E12 D-Xylose	12	0	12	1.4985	2.534	2.02838	0.336648
F1 g-Amino-butyric Acid	12	0	12	0.9495	2.3475	1.69167	0.552838
F2 Bromosuccinic Acid	12	0	12	0.164	1.7485	1.01525	0.587085
F3 Fumaric Acid	12	0	12	0.231	1.659	1.07763	0.45652
F4 b-Hydroxy-butyric Acid	12	0	12	0.0065	2.1035	1.1555	0.674477
F5 g-Hydroxy-butyric Acid	12	0	12	0.0725	1.4715	0.845542	0.411092
F6 p-Hydroxyphenyl-acetic acid	12	0	12	1.0055	2.389	1.774	0.457221
F7 a-Keto-glutaric Acid	12	0	12	0.2705	1.832	1.16554	0.518227
F8 D-Lactic Acid Methyl Ester	12	0	12	0.107	1.342	0.666625	0.458681
F9 L-Lactic Acid	12	0	12	0.1275	1.362	0.912875	0.407154
F10 D-Malic Acid	12	0	12	0.515	1.726	1.23496	0.40025
F11 L-Malic Acid	12	0	12	0.154	1.733	1.04337	0.505192
F12 Quinic Acid	12	0	12	0.9765	2.391	1.79846	0.518684
G1 D-Saccharin Acid	12	0	12	0.886	1.757	1.379	0.302658
G2 Sebacic Acid	12	0	12	0.1685	1.067	0.626083	0.320719
G3 Succinamic Acid	12	0	12	0.1175	1.733	1.02129	0.448678
G4 Succinic Acid	12	0	12	0.306	1.924	1.17383	0.489383
G5 Succinic Acid Mono-Methyl Ester	12	0	12	0.459	1.441	1.12083	0.296388
G6 N-Acetyly-L-Glutamic Acid	12	0	12	0.0055	1.1845	0.558708	0.353227
G7 Alaninamide	12	0	12	0.4645	1.633	1.03442	0.394159
G8 L-Alanine	12	0	12	1.109	2.217	1.62362	0.37375
G9 L-Alanyl-Glycine	12	0	12	1.3725	2.214	1.75508	0.286281
G10 L-Asparagine	12	0	12	1.01	2.056	1.44508	0.355408
G11 L-Aspartic Acid	12	0	12	0.922	1.81	1.26654	0.33624
G12 L-Glutamic Acid	12	0	12	0.882	1.882	1.36846	0.446696
H1 Glycyl-L-Glutamic Acid	12	0	12	0.4165	1.745	1.11592	0.452358
H2 L-Ornithine	12	0	12	1.213	2.229	1.74696	0.347441
H3 L-Phenylalanine	12	0	12	-0.078	1.993	0.773	0.727088
H4 L-Proline	12	0	12	1.128	2.221	1.75179	0.374558
H5 L-Pyroglutamic Acid	12	0	12	0.966	2.25	1.72117	0.475331
H6 L-Serine	12	0	12	1.1155	1.863	1.32158	0.262893
H7 L-Threonine	12	0	12	0.982	2.25	1.473	0.447001
H8 2-Amino Ethanol	12	0	12	1.13	2.457	1.68171	0.559599
H9 Putrescine	12	0	12	0.732	2.353	1.36792	0.567354
H10 Adenosine	12	0	12	-0.265	1.035	0.383542	0.457091
H11 Uridine	12	0	12	0.209	1.297	0.841917	0.398367
H12 Adenosine-5'-Monophosphate	12	0	12	0.3785	1.383	0.840208	0.332964
Variable	Categories	Frequencies	%
Q1	C	3	25
	F	3	25
	IV	3	25
	S	3	25
Correlation matrix:
Variables	Q1-C	Q1-F	Q1-IV	Q1-S	A1 Water	A2 Tween 80	A3 N-Acetyl-D-Galactosamine	A4 N-Acetyl-D-Glucosamine	A5 N-Acetyl-D-Mannosamine	A6 Adonitol	A7 Amygdalin	A8 D-Arabinose	A9 L-Arabinose	A10 D-Arabitol	A11 Arbutin	A12 D-Cellobiose	B1 a- Cyclodextrin	B2 b-Cyclodextrin	B3 Dextrin	B4 i-Erythritol	B5 D-Fructose	B6 L-Fucose	B7 D-Galactose	B8 D-Galacturonic Acid	B9 Gentibiose	B10 D-Gluconic Acid	B11 D-Glucosamine	B12 a-D-Glucose	C1 Glucose-1-Phophate	C2 Glucuronamide	C3 D-Glucuronic Acid	C4 Glycerol	C5 Glycogen	C6 m-Inositol	C7 2-Keto-D-Gluconic Acid	C8 a-D-Lactose	C9 Lactulose	C10 Maltilol	C11 Maltose	C12 Maltotriose	D1 D-Mannitol	D2 D-Mannose	D3 D-Melezitose	D4 D-Melibiose	D5 a-Methyl-D-Galactoside	D6 b-Methyl-D-Galactoside	D7 a-Methyl-D-Glucoside	D8 b-Methyl-D-Glucoside	D9 Palatinose
Q1-C	1	-0.333333	-0.333333	-0.333333	0.645015	0.773149	0.915005	-0.329152	0.989513	0.593737	0.835544	0.816996	0.567335	0.61191	0.518504	0.674616	0.392584	0.912644	0.958851	0.595558	0.569939	0.904135	0.603492	0.675206	0.809311	-0.000528518	0.951652	0.533539	0.53833	0.764256	0.0150523	0.299147	0.858862	0.545455	-0.109708	0.810708	0.824968	0.772634	0.795966	0.861426	0.62082	0.269041	0.871927	0.889061	0.92969	0.935939	0.849545	0.660494	0.70465
Q1-F	-0.333333	1	-0.333333	-0.333333	0.425657	0.0757417	-0.299654	0.65925	-0.212874	0.495512	0.208162	0.19371	0.55236	0.507919	0.581367	0.451496	0.499593	-0.00871276	-0.347328	0.516841	-0.358247	-0.435929	0.469742	0.376877	0.261204	0.914629	-0.131815	-0.394987	0.60528	-0.247085	0.907758	0.764125	-0.0362167	0.577369	0.927572	0.113514	0.175941	0.271245	-0.296132	0.118259	0.43047	-0.179062	-0.317261	-0.30057	-0.286798	-0.215163	0.0930139	0.452984	0.236936
Q1-IV	-0.333333	-0.333333	1	-0.333333	-0.581906	-0.842981	0.0105587	-0.696171	-0.379255	-0.45495	-0.593203	-0.331336	-0.65446	-0.385049	-0.595777	-0.60009	-0.916468	-0.389146	-0.186239	-0.41979	0.0753134	0.061987	-0.270081	-0.57206	-0.43199	-0.604918	-0.263783	0.423479	-0.665875	-0.234308	-0.391951	-0.608141	-0.14065	-0.656787	-0.585426	-0.342203	-0.561032	-0.689921	0.126529	-0.548408	-0.229285	0.554105	0.0578678	0.0583607	-0.0391225	-0.135443	-0.650356	-0.564191	-0.781632
Q1-S	-0.333333	-0.333333	-0.333333	1	-0.488766	-0.00590893	-0.625909	0.366073	-0.397384	-0.634299	-0.450502	-0.67937	-0.465235	-0.73478	-0.504093	-0.526022	0.0242903	-0.514785	-0.425285	-0.692609	-0.287005	-0.530193	-0.803153	-0.480023	-0.638526	-0.309183	-0.556054	-0.562032	-0.477735	-0.282862	-0.530859	-0.455132	-0.681995	-0.466036	-0.232438	-0.582019	-0.439877	-0.353959	-0.626363	-0.431277	-0.822005	-0.644084	-0.612534	-0.646852	-0.603769	-0.585333	-0.292204	-0.549288	-0.159953
A1 Water	0.645015	0.425657	-0.581906	-0.488766	1	0.783548	0.598659	0.256467	0.737784	0.927382	0.913802	0.859245	0.935317	0.914242	0.922763	0.949829	0.799728	0.823427	0.635436	0.915504	0.115476	0.456034	0.861469	0.830234	0.905686	0.674532	0.750984	0.164672	0.926579	0.491678	0.691182	0.83541	0.77421	0.932699	0.585072	0.837684	0.860709	0.915429	0.532367	0.878527	0.850574	0.0904534	0.516348	0.56011	0.611362	0.680828	0.836712	0.912893	0.808889
A2 Tween 80	0.773149	0.0757417	-0.842981	-0.00590893	0.783548	1	0.516564	0.307309	0.809162	0.663872	0.868893	0.699804	0.787127	0.632106	0.714181	0.802146	0.842244	0.773451	0.659854	0.648205	0.24948	0.462491	0.55533	0.773389	0.761416	0.439184	0.717583	0.0408519	0.772799	0.614675	0.32973	0.615303	0.600607	0.778109	0.371321	0.720148	0.842001	0.915871	0.386252	0.864174	0.528608	-0.209805	0.457051	0.472055	0.557676	0.628603	0.922967	0.780549	0.920496
A3 N-Acetyl-D-Galactosamine	0.915005	-0.299654	0.0105587	-0.625909	0.598659	0.516564	1	-0.533674	0.917487	0.607385	0.738781	0.839336	0.492304	0.651733	0.475119	0.613261	0.148539	0.868652	0.942848	0.624069	0.613339	0.971681	0.690266	0.599822	0.798002	-0.0569145	0.949649	0.738018	0.456233	0.734214	0.0666557	0.254693	0.935604	0.471926	-0.171345	0.82337	0.7352	0.644573	0.940614	0.776763	0.71901	0.534091	0.96315	0.991603	0.995706	0.974724	0.705	0.616485	0.509112
A4 N-Acetyl-D-Glucosamine	-0.329152	0.65925	-0.696171	0.366073	0.256467	0.307309	-0.533674	1	-0.248777	0.229714	0.112205	-0.132139	0.394344	0.118163	0.392305	0.226598	0.655957	-0.151564	-0.430629	0.16762	-0.481341	-0.604319	0.0442837	0.201323	-0.0309247	0.701094	-0.274988	-0.729368	0.392978	-0.165559	0.55754	0.541311	-0.313426	0.393576	0.752623	-0.0757859	0.0984433	0.253609	-0.48172	-0.0246155	-0.0558867	-0.468967	-0.610637	-0.565933	-0.499721	-0.407526	0.126524	0.265581	0.366995
A5 N-Acetyl-D-Mannosamine	0.989513	-0.212874	-0.379255	-0.397384	0.737784	0.809162	0.917487	-0.248777	1	0.6905	0.893463	0.878847	0.667304	0.704202	0.624809	0.760917	0.474665	0.946952	0.952739	0.690228	0.552685	0.885095	0.694052	0.750488	0.876587	0.124033	0.973984	0.521487	0.637847	0.782282	0.14657	0.420667	0.899785	0.648226	0.0122964	0.872577	0.880547	0.843607	0.810471	0.916226	0.707461	0.257228	0.871622	0.891166	0.934328	0.949805	0.897405	0.750652	0.764575
A6 Adonitol	0.593737	0.495512	-0.45495	-0.634299	0.927382	0.663872	0.607385	0.229714	0.6905	1	0.909939	0.890692	0.931651	0.957549	0.964644	0.920238	0.698706	0.830198	0.568034	0.968001	0.222925	0.493049	0.948448	0.896988	0.916628	0.719673	0.767857	0.197343	0.931598	0.523955	0.75792	0.888591	0.776836	0.920395	0.616662	0.841887	0.892595	0.882323	0.574134	0.802015	0.927454	0.254342	0.538755	0.585919	0.623147	0.68043	0.792835	0.94285	0.796184
A7 Amygdalin	0.835544	0.208162	-0.593203	-0.450502	0.913802	0.868893	0.738781	0.112205	0.893463	0.909939	1	0.92665	0.903055	0.894092	0.896518	0.938024	0.748073	0.949945	0.780703	0.880752	0.352769	0.662275	0.858336	0.912771	0.959263	0.523066	0.899251	0.269388	0.894437	0.660894	0.510196	0.755434	0.838034	0.888044	0.410313	0.880783	0.97414	0.967534	0.646167	0.93526	0.852183	0.160604	0.675481	0.702363	0.763693	0.812848	0.939003	0.930073	0.909657
A8 D-Arabinose	0.816996	0.19371	-0.331336	-0.67937	0.859245	0.699804	0.839336	-0.132139	0.878847	0.890692	0.92665	1	0.84483	0.918672	0.827839	0.888894	0.543179	0.941619	0.822894	0.908879	0.495549	0.773265	0.926039	0.906764	0.98679	0.462875	0.92712	0.46662	0.837397	0.723952	0.530118	0.712603	0.93902	0.842082	0.352875	0.945449	0.932167	0.891097	0.754479	0.929291	0.942573	0.278791	0.835643	0.836681	0.861735	0.898191	0.880587	0.89904	0.77639
A9 L-Arabinose	0.567335	0.55236	-0.65446	-0.465235	0.935317	0.787127	0.492304	0.394344	0.667304	0.931651	0.903055	0.84483	1	0.924722	0.964404	0.953712	0.826641	0.762482	0.535368	0.937426	0.205258	0.383013	0.892544	0.932883	0.893033	0.807646	0.700468	0.0176347	0.983825	0.546344	0.804981	0.931669	0.711065	0.99581	0.741554	0.826869	0.896281	0.944563	0.445067	0.843808	0.848613	0.0568628	0.434276	0.473843	0.52908	0.613193	0.86999	0.97939	0.893464
A10 D-Arabitol	0.61191	0.507919	-0.385049	-0.73478	0.914242	0.632106	0.651733	0.118163	0.704202	0.957549	0.894092	0.918672	0.924722	1	0.930781	0.951714	0.636774	0.824116	0.607666	0.969961	0.221605	0.525596	0.98286	0.874926	0.948213	0.691121	0.77557	0.292335	0.935184	0.484277	0.764022	0.866152	0.804624	0.923996	0.594635	0.832134	0.85743	0.861492	0.586094	0.832438	0.973568	0.273084	0.595421	0.63006	0.663557	0.707787	0.773503	0.94403	0.734338
A11 Arbutin	0.518504	0.581367	-0.595777	-0.504093	0.922763	0.714181	0.475119	0.392305	0.624809	0.964644	0.896518	0.827839	0.964404	0.930781	1	0.93737	0.813735	0.767592	0.485005	0.916989	0.153175	0.362005	0.894909	0.893718	0.875543	0.805525	0.675879	0.0862111	0.963273	0.473943	0.800501	0.949043	0.673555	0.960388	0.713349	0.767188	0.870588	0.901561	0.454318	0.79524	0.875417	0.082558	0.417069	0.442536	0.501399	0.563767	0.794205	0.943186	0.84817
A12 D-Cellobiose	0.674616	0.451496	-0.60009	-0.526022	0.949829	0.802146	0.613261	0.226598	0.760917	0.920238	0.938024	0.888894	0.953712	0.951714	0.93737	1	0.770836	0.823001	0.628295	0.927461	0.21783	0.484792	0.898311	0.880919	0.947712	0.697315	0.769112	0.225818	0.964159	0.485182	0.697752	0.861656	0.753857	0.958972	0.601947	0.810686	0.884072	0.935011	0.518329	0.913448	0.892073	0.057938	0.548483	0.574365	0.633269	0.683392	0.857259	0.954103	0.833515
B1 a- Cyclodextrin	0.392584	0.499593	-0.916468	0.0242903	0.799728	0.842244	0.148539	0.655957	0.474665	0.698706	0.748073	0.543179	0.826641	0.636774	0.813735	0.770836	1	0.575695	0.297978	0.64555	-0.0994097	0.0499438	0.530602	0.713998	0.62871	0.751055	0.414549	-0.278677	0.839722	0.305145	0.61187	0.810635	0.352582	0.826776	0.70187	0.534353	0.697825	0.812609	0.0560026	0.675463	0.506552	-0.376397	0.0956379	0.098287	0.186622	0.286607	0.728187	0.73723	0.843105
B2 b-Cyclodextrin	0.912644	-0.00871276	-0.389146	-0.514785	0.823427	0.773451	0.868652	-0.151564	0.946952	0.830198	0.949945	0.941619	0.762482	0.824116	0.767592	0.823001	0.575695	1	0.892037	0.798257	0.442617	0.822836	0.811605	0.835454	0.934191	0.295151	0.963294	0.458191	0.750937	0.739211	0.32762	0.589785	0.911174	0.743194	0.170407	0.899864	0.934915	0.88074	0.771891	0.904701	0.83175	0.287634	0.833814	0.842245	0.884586	0.91346	0.889215	0.821537	0.800901
B3 Dextrin	0.958851	-0.347328	-0.186239	-0.425285	0.635436	0.659854	0.942848	-0.430629	0.952739	0.568034	0.780703	0.822894	0.535368	0.607666	0.485005	0.628295	0.297978	0.892037	1	0.574105	0.565188	0.939237	0.616531	0.630784	0.788521	-0.0490512	0.942262	0.591667	0.48182	0.789453	0.0242225	0.261044	0.917298	0.517049	-0.150378	0.823022	0.78744	0.720084	0.875018	0.827401	0.642637	0.376581	0.91938	0.927871	0.954965	0.957353	0.800286	0.616982	0.626497
B4 i-Erythritol	0.595558	0.516841	-0.41979	-0.692609	0.915504	0.648205	0.624069	0.16762	0.690228	0.968001	0.880752	0.908879	0.937426	0.969961	0.916989	0.927461	0.64555	0.798257	0.574105	1	0.282157	0.500909	0.97006	0.910633	0.932422	0.730607	0.765348	0.187807	0.940003	0.523338	0.786859	0.868644	0.802295	0.930838	0.646723	0.874626	0.871754	0.869287	0.554031	0.824034	0.94083	0.258932	0.565596	0.620477	0.64244	0.710475	0.800598	0.958271	0.763595
B5 D-Fructose	0.569939	-0.358247	0.0753134	-0.287005	0.115476	0.24948	0.613339	-0.481341	0.552685	0.222925	0.352769	0.495549	0.205258	0.221605	0.153175	0.21783	-0.0994097	0.442617	0.565188	0.282157	1	0.704113	0.325132	0.475745	0.421547	-0.12574	0.579755	0.421023	0.147508	0.700011	-0.113764	0.0233369	0.566717	0.186321	-0.180231	0.551426	0.471267	0.338126	0.60523	0.472931	0.351552	0.278726	0.69924	0.676311	0.652364	0.644138	0.48706	0.335212	0.376195
B6 L-Fucose	0.904135	-0.435929	0.061987	-0.530193	0.456034	0.462491	0.971681	-0.604319	0.885095	0.493049	0.662275	0.773265	0.383013	0.525596	0.362005	0.484792	0.0499438	0.822836	0.939237	0.500909	0.704113	1	0.582776	0.555157	0.70891	-0.182447	0.916895	0.728284	0.335397	0.794246	-0.0705116	0.138872	0.88619	0.359931	-0.289115	0.765379	0.696767	0.572297	0.928933	0.699006	0.613019	0.532235	0.969683	0.976787	0.977836	0.950461	0.668664	0.515792	0.476963
B7 D-Galactose	0.603492	0.469742	-0.270081	-0.803153	0.861469	0.55533	0.690266	0.0442837	0.694052	0.948448	0.858336	0.926039	0.892544	0.98286	0.894909	0.898311	0.530602	0.811605	0.616531	0.97006	0.325132	0.582776	1	0.880352	0.933291	0.648583	0.795056	0.330395	0.887268	0.554968	0.753615	0.829303	0.842763	0.885679	0.557134	0.863848	0.853143	0.826098	0.655579	0.795171	0.980403	0.390859	0.643093	0.686714	0.70443	0.746132	0.755542	0.933838	0.702431
B8 D-Galacturonic Acid	0.675206	0.376877	-0.57206	-0.480023	0.830234	0.773389	0.599822	0.201323	0.750488	0.896988	0.912771	0.906764	0.932883	0.874926	0.893718	0.880919	0.713998	0.835454	0.630784	0.910633	0.475745	0.555157	0.880352	1	0.915343	0.678102	0.795052	0.107669	0.917154	0.711927	0.665184	0.841718	0.779697	0.92262	0.599715	0.892028	0.95763	0.935143	0.530149	0.864627	0.851867	0.11141	0.597982	0.609176	0.649512	0.728183	0.919663	0.9534	0.919179
B9 Gentibiose	0.809311	0.261204	-0.43199	-0.638526	0.905686	0.761416	0.798002	-0.0309247	0.876587	0.916628	0.959263	0.98679	0.893033	0.948213	0.875543	0.947712	0.62871	0.934191	0.788521	0.932422	0.421547	0.70891	0.933291	0.915343	1	0.532205	0.907873	0.407277	0.894506	0.657558	0.574539	0.763083	0.900524	0.891204	0.421691	0.921096	0.939759	0.926654	0.697324	0.951304	0.943519	0.216717	0.768536	0.78069	0.818476	0.858087	0.896918	0.936071	0.814171
B10 D-Gluconic Acid	-0.000528518	0.914629	-0.604918	-0.309183	0.674532	0.439184	-0.0569145	0.701094	0.124033	0.719673	0.523066	0.462875	0.807646	0.691121	0.805525	0.697315	0.751055	0.295151	-0.0490512	0.730607	-0.12574	-0.182447	0.648583	0.678102	0.532205	1	0.176948	-0.352669	0.836386	0.0853631	0.950113	0.929363	0.228624	0.823273	0.985644	0.420331	0.513961	0.60586	-0.0799919	0.441026	0.599174	-0.21111	-0.081498	-0.0606102	-0.0224617	0.0752277	0.462771	0.721061	0.59531
B11 D-Glucosamine	0.951652	-0.131815	-0.263783	-0.556054	0.750984	0.717583	0.949649	-0.274988	0.973984	0.767857	0.899251	0.92712	0.700468	0.77557	0.675879	0.769112	0.414549	0.963294	0.942262	0.765348	0.579755	0.916895	0.795056	0.795052	0.907873	0.176948	1	0.547281	0.663645	0.80944	0.246356	0.477643	0.957553	0.676003	0.0624548	0.918515	0.906297	0.836091	0.880829	0.885249	0.797763	0.420737	0.902524	0.935775	0.964519	0.979382	0.876385	0.795044	0.745624
B12 a-D-Glucose	0.533539	-0.394987	0.423479	-0.562032	0.164672	0.0408519	0.738018	-0.729368	0.521487	0.197343	0.269388	0.46662	0.0176347	0.292335	0.0862111	0.225818	-0.278677	0.458191	0.591667	0.187807	0.421023	0.728284	0.330395	0.107669	0.407277	-0.352669	0.547281	1	0.0270458	0.372479	-0.187819	-0.0655759	0.550107	0.0351	-0.456053	0.35946	0.229943	0.16569	0.727362	0.388602	0.427532	0.372356	0.776204	0.722381	0.706211	0.598542	0.187211	0.147635	-0.0282537
C1 Glucose-1-Phophate	0.53833	0.60528	-0.665875	-0.477735	0.926579	0.772799	0.456233	0.392978	0.637847	0.931598	0.894437	0.837397	0.983825	0.935184	0.963273	0.964159	0.839722	0.750937	0.48182	0.940003	0.147508	0.335397	0.887268	0.917154	0.894506	0.836386	0.663645	0.0270458	1	0.450511	0.816453	0.948731	0.659068	0.987609	0.761769	0.778166	0.865893	0.919218	0.365782	0.834188	0.860521	-0.0160776	0.408222	0.4324	0.487753	0.566907	0.828561	0.959931	0.85541
C2 Glucuronamide	0.764256	-0.247085	-0.234308	-0.282862	0.491678	0.614675	0.734214	-0.165559	0.782282	0.523955	0.660894	0.723952	0.546344	0.484277	0.473943	0.485182	0.305145	0.739211	0.789453	0.523338	0.700011	0.794246	0.554968	0.711927	0.657558	0.0853631	0.80944	0.372479	0.450511	1	0.149877	0.355312	0.795399	0.520032	0.0357126	0.837599	0.776261	0.711614	0.768084	0.691789	0.51859	0.281367	0.764647	0.766509	0.785586	0.824047	0.809515	0.629852	0.712691
C3 D-Glucuronic Acid	0.0150523	0.907758	-0.391951	-0.530859	0.691182	0.32973	0.0666557	0.55754	0.14657	0.75792	0.510196	0.530118	0.804981	0.764022	0.800501	0.697752	0.61187	0.32762	0.0242225	0.786859	-0.113764	-0.0705116	0.753615	0.665184	0.574539	0.950113	0.246356	-0.187819	0.816453	0.149877	1	0.919464	0.351839	0.818611	0.938203	0.495756	0.508983	0.582563	0.0846532	0.431679	0.694654	0.0188388	0.0338468	0.0726507	0.0906632	0.174822	0.433866	0.743945	0.512083
C4 Glycerol	0.299147	0.764125	-0.608141	-0.455132	0.83541	0.615303	0.254693	0.541311	0.420667	0.888591	0.755434	0.712603	0.931669	0.866152	0.949043	0.861656	0.810635	0.589785	0.261044	0.868644	0.0233369	0.138872	0.829303	0.841718	0.763083	0.929363	0.477643	-0.0655759	0.948731	0.355312	0.919464	1	0.502181	0.942356	0.872884	0.652651	0.743899	0.810022	0.230396	0.66854	0.795731	-0.0766799	0.230491	0.238348	0.289348	0.368604	0.679305	0.88261	0.761651
[truncated: 7,369 more rows]
[truncated: 51 more columns]

## Sheet: 168h
		A1 Water	A2 Tween 80	A3 N-Acetyl-D-Galactosamine	A4 N-Acetyl-D-Glucosamine	A5 N-Acetyl-D-Mannosamine	A6 Adonitol	A7 Amygdalin	A8 D-Arabinose	A9 L-Arabinose	A10 D-Arabitol	A11 Arbutin	A12 D-Cellobiose	B1 a- Cyclodextrin	B2 b-Cyclodextrin	B3 Dextrin	B4 i-Erythritol	B5 D-Fructose	B6 L-Fucose	B7 D-Galactose	B8 D-Galacturonic Acid	B9 Gentibiose	B10 D-Gluconic Acid	B11 D-Glucosamine	B12 a-D-Glucose	C1 Glucose-1-Phophate	C2 Glucuronamide	C3 D-Glucuronic Acid	C4 Glycerol	C5 Glycogen	C6 m-Inositol	C7 2-Keto-D-Gluconic Acid	C8 a-D-Lactose	C9 Lactulose	C10 Maltilol	C11 Maltose	C12 Maltotriose	D1 D-Mannitol	D2 D-Mannose	D3 D-Melezitose	D4 D-Melibiose	D5 a-Methyl-D-Galactoside	D6 b-Methyl-D-Galactoside	D7 a-Methyl-D-Glucoside	D8 b-Methyl-D-Glucoside	D9 Palatinose	D10 D-Psicose	D11 D-Raffinose	D12 L-Rhamnose
[truncated: 7,524 more rows]
[truncated: 51 more columns]

[truncated: 9 more sheets: Mantel test_HID, PCA_HID, DA_HID, DA_HID1, DA_HID2, DA_HID3, Mantel test_HID3, Mantel test_HID2, Mantel test_HID1]
