# Supplementary material for: Genotypic and Phenotypic Versatility of Aspergillus flavus during Maize Exploitation
Source: PLoS One. 2013 Jul 19;8(7):e68735. doi: 10.1371/journal.pone.0068735 (PMC3716879; doi:10.1371/journal.pone.0068735)
Supplement: Table S4 — Identification by the finite state machine algorithm of additional co-expressed genes not identified by the SMURF algorithm. (XLS) [file pone.0068735.s005.xls]

## Sheet: Sheet1
Scaffold	Co-expression cluster	Secondary metabolite cluster	Gene Index on scaffold	Probeset	Description
EQ963472.1	1		2	2504.m00002_at	galactose oxidase, putative
EQ963472.1	1		3	2504.m00003_at	branched-chain amino acid aminotransferase, putative
EQ963472.1	1		4	2504.m00004_at	MFS tranporter, putative
EQ963472.1	1		6	2504.m00005_at	conserved hypothetical protein
EQ963473.1	1		3	1918.m01418	conserved hypothetical protein
EQ963473.1	1		4	1918.m01417	conserved hypothetical protein
EQ963474.1	1		7	1866.m00007_at	conserved hypothetical protein
EQ963474.1	1		8	1866.m00008_at	conserved hypothetical protein
EQ963475.1	1	36	8	2689.m00943_at	Phosphotransferase enzyme family protein
EQ963475.1	1	36	9	2689.m00942_at	acyl-CoA dehydrogenase family protein
EQ963476.1	1		7	2043.m00008_at	conserved hypothetical protein
EQ963476.1	1		8	2043.m00009_at	aminotriazole resistance protein, putative
EQ963477.1	1		2	2258.m00865_at	aspartic-type endopeptidase (OpsB), putative
EQ963477.1	1		3	2258.m00864_at	tryptophanyl-tRNA synthetase, putative
EQ963477.1	1		5	2258.m00862_at	nucleolus protein required for cell viability, putative
EQ963478.1	1		4	2911.m00004	SacI domain and endonuclease/exonuclease/phosphatase family protein
EQ963478.1	1		5	2911.m00005	G-patch RNA maturation protein (Gno1), putative
EQ963478.1	1		6	2911.m00006	serine/threonine protein kinase (Kin28), putative
EQ963478.1	1		7	2911.m00007	conserved hypothetical protein
EQ963478.1	1		8	2911.m00008	14-alpha sterol demethylase Cyp51B
EQ963479.1	1		2	2368.m00713	hypothetical protein
EQ963479.1	1		3	2368.m00712	conserved hypothetical protein
EQ963480.1	1		8	2541.m00732	zinc finger protein, cchc domain containing protein, putative
EQ963480.1	1		9	2541.m00731	transcription initiation factor IIF subunit alpha, putative
EQ963481.1	1		3	2856.m00004	hypothetical protein
EQ963481.1	1		4	2856.m00005	conserved hypothetical protein
EQ963482.1	1		6	1569.m00633	hypothetical protein
EQ963482.1	1		7	1569.m00632	hypothetical protein
EQ963482.1	1		8	1569.m00631	oxidoreductase, short-chain dehydrogenase/reductase family, putative
EQ963482.1	1		10	1569.m00629	conserved hypothetical protein
EQ963482.1	1		11	1569.m00628	conserved hypothetical protein
EQ963483.1	1		2	2091.m00617	transcription elongation factor, putative
EQ963483.1	1		3	2091.m00616	cytosine deaminase-uracil phosphoribosyltransferase fusion protein
EQ963483.1	1		4	2091.m00615	Rheb small monomeric GTPase RhbA
EQ963484.1	1		3	2634.m00003_at	conserved hypothetical protein
EQ963484.1	1		4	2634.m00004_at	conserved hypothetical protein
EQ963485.1	1		5	2842.m00005	glycosyltransferase, putative
EQ963485.1	1		6	2842.m00006	conserved hypothetical protein
EQ963486.1	1		5	1739.m00005	zeaxanthin epoxidase, putative
EQ963486.1	1		6	1739.m00006	conserved hypothetical protein
EQ963487.1	1		9	2802.m00009_at	pyrroline-5-carboxylate reductase, putative
EQ963487.1	1		10	2802.m00010_at	pyrroline-5-carboxylate reductase, putative
EQ963472.1	2		7	2504.m00006_at	cysteine-rich secretory protein, putative
EQ963472.1	2		8	2504.m00007_at	cytochrome P450, putative
EQ963473.1	2		5	1918.m01416	allantoate permease, putative
EQ963473.1	2		6	1918.m01415	conserved hypothetical protein
EQ963474.1	2		9	1866.m00009_at	sulfatase, putative
EQ963474.1	2		10	1866.m00010_at	conserved hypothetical protein
EQ963475.1	2		10	2689.m00941_at	hypothetical protein
EQ963475.1	2		11	2689.m00940_at	hypothetical protein
EQ963476.1	2		10	2043.m00011_at	conserved hypothetical protein
EQ963476.1	2		11	2043.m00012_at	conserved hypothetical protein
EQ963477.1	2		6	2258.m00861_at	CCAAT-binding factor complex subunit HapE
EQ963477.1	2		7	2258.m00860_at	Exocyst complex component Sec15, putative
EQ963478.1	2		12	2911.m00012	YT521-B-like splicing factor, putative
EQ963478.1	2		13	2911.m00013	ARF GTPase activator (Csx2), putative
EQ963478.1	2		15	2911.m00016	conserved hypothetical protein
EQ963479.1	2	21	9	2368.m00707	oligopeptide transporter, putative
EQ963479.1	2	21	10	2368.m00706	gibberellin 2-oxidase, putative
EQ963479.1	2	21	11	2368.m00705	N-methyltransferase, putative
EQ963479.1	2	21	12	2368.m00704	O-methyltransferase, putative
EQ963479.1	2	21	13	2368.m00703	fructosyl amino acid oxidase, putative
EQ963479.1	2	21	14	2368.m00702	hypothetical protein
EQ963479.1	2	21	15	2368.m00701	oligopeptide transporter, putative
EQ963479.1	2	21	16	2368.m00700	conserved hypothetical protein
EQ963480.1	2		10	2541.m00730	fatty acid synthase beta subunit, putative
EQ963480.1	2		11	2541.m00729	fatty acid synthase alpha subunit FasA
EQ963481.1	2		5	2856.m00006	integral membrane protein
EQ963481.1	2		6	2856.m00007	hypothetical protein
EQ963482.1	2		16	1569.m00623	conserved hypothetical protein
EQ963482.1	2		17	1569.m00622	conserved hypothetical protein
EQ963483.1	2		5	2091.m00614	seryl-tRNA synthetase
EQ963483.1	2		6	2091.m00613	D-3-phosphoglycerate dehydrogenase
EQ963484.1	2		8	2634.m00009_at	conserved hypothetical protein
EQ963484.1	2		9	2634.m00010_at	alpha-N-arabinofuranosidase A precursor, putative
EQ963484.1	2		10	2634.m00011_at	conserved hypothetical protein
EQ963484.1	2		11	2634.m00012_at	sugar transporter, putative
EQ963484.1	2		12	2634.m00013_at	conserved hypothetical protein
EQ963485.1	2		10	2842.m00009	conserved hypothetical protein
EQ963485.1	2		11	2842.m00010	conserved hypothetical protein
EQ963485.1	2		13	2842.m00012	conserved hypothetical protein
EQ963486.1	2		7	1739.m00007	hypothetical protein
EQ963486.1	2		8	1739.m00008	hypothetical protein
EQ963487.1	2		13	2802.m00013_at	pyrroline-5-carboxylate dehydrogenase, putative
EQ963487.1	2		14	2802.m00014_at	pyrroline-5-carboxylate dehydrogenase, putative
EQ963487.1	2		15	2802.m00015_at	conserved hypothetical protein
EQ963472.1	3		13	2504.m00012_at	hypothetical protein
EQ963472.1	3		14	2504.m00013_at	conserved hypothetical protein
EQ963472.1	3		15	2504.m00014_at	sugar transporter, putative
EQ963473.1	3		7	1918.m01414	hypothetical protein
EQ963473.1	3		8	1918.m01413	conserved hypothetical protein
EQ963474.1	3		13	1866.m00013_at	conserved hypothetical protein
EQ963474.1	3		14	1866.m00014_at	NAD dependent epimerase/dehydratase, putative
EQ963474.1	3		15	1866.m00015_at	NAD dependent epimerase/dehydratase, putative
EQ963474.1	3		16	1866.m00016_at	conserved hypothetical protein
EQ963475.1	3		15	2689.m00936_at	hypothetical protein
EQ963475.1	3		16	2689.m00935_at	conserved hypothetical protein
EQ963476.1	3		15	2043.m00016_s_at	PKS-like enzyme, putative
EQ963476.1	3		16	2043.m00017_at	multidrug resistance protein, putative
EQ963477.1	3		26	2258.m00843_at	ABC transporter, putative
EQ963477.1	3		27	2258.m00842_at	tRNA isopentenyltransferase, putative
EQ963478.1	3		16	2911.m00017	DNA excision repair protein Rad16, putative
EQ963478.1	3		17	2911.m00018	DNA repair protein Rad7, protein
EQ963479.1	3	21	21	2368.m00695	conserved hypothetical protein
EQ963479.1	3	21	22	2368.m00694	cytochrome P450 oxidoreductase GliF
EQ963479.1	3	21	23	2368.m00693	benzoate 4-monooxygenase cytochrome P450, putative
EQ963479.1	3	21	24	2368.m00692	conserved hypothetical protein
EQ963479.1	3	21	25	2368.m00691	gliotoxin biosynthesis protein GliK
EQ963479.1	3	21	26	2368.m00690	macrolide phosphotransferase k, putative
EQ963479.1	3	21	27	2368.m00689	transport protein, putative
EQ963479.1	3	21	28	2368.m00688	aminotransferase GliI-like, putative
EQ963479.1	3	21	29	2368.m00687	conserved hypothetical protein
EQ963479.1	3	21	30	2368.m00686	cytochrome P450, putative
EQ963479.1	3	21	31	2368.m00685	conserved hypothetical protein
EQ963479.1	3	21	32	2368.m00684	conserved hypothetical protein
EQ963479.1	3	21	33	2368.m00683	conserved hypothetical protein
EQ963479.1	3	21	34	2368.m00682	thioredoxin reductase GliT-like, putative
EQ963479.1	3	21	35	2368.m00681	O-methyltransferase GliM-like, putative
EQ963479.1	3	21	36	2368.m00680	glutathione S-transferase GliG-like, putative
EQ963479.1	3	21	37	2368.m00679	cytochrome P450 oxidoreductase GliC
EQ963479.1	3	21	38	2368.m00678	membrane dipeptidase GliJ-like, putative
EQ963479.1	3	21	39	2368.m00677	nonribosomal peptide synthase GliP-like, putative
EQ963479.1	3	21	40	2368.m00676	uracil permease, putative
EQ963479.1	3	21	41	2368.m00675	oxidoreductase, putative
EQ963479.1	3	21	42	2368.m00674	O-methyltransferase, putative
EQ963479.1	3	21	43	2368.m00673	conserved hypothetical protein
EQ963480.1	3		13	2541.m00727	conserved hypothetical protein
EQ963480.1	3		14	2541.m00726	C2H2 finger domain protein, putative
EQ963481.1	3		7	2856.m00008	hypothetical protein
EQ963481.1	3		8	2856.m00009	hypothetical protein
EQ963481.1	3		10	2856.m00011	adenosine deaminase, putative
EQ963481.1	3		12	2856.m00013	hypothetical protein
EQ963482.1	3		19	1569.m00621	conserved hypothetical protein
EQ963482.1	3		20	1569.m00620	amino acid transporter, putative
EQ963483.1	3		7	2091.m00612	CDK9, putative
EQ963483.1	3		8	2091.m00611	P-type ATPase, putative
EQ963483.1	3		9	2091.m00610	nucleosome assembly protein Nap1, putative
EQ963483.1	3		10	2091.m00609	class V myosin (Myo4), putative
EQ963484.1	3		13	2634.m00014_at	short-chain dehydrogenases/reductase, putative
EQ963484.1	3		14	2634.m00015_at	hypothetical protein
EQ963485.1	3		14	2842.m00013	gluconate 5-dehydrogenase, putative
EQ963485.1	3		15	2842.m00014	proline racemase A precursor, putative
EQ963486.1	3		9	1739.m00009	conserved hypothetical protein
EQ963486.1	3		10	1739.m00010	conserved hypothetical protein
EQ963486.1	3		11	1739.m00011	O-methyltransferase, putative
EQ963486.1	3		12	1739.m00012	cytochrome P450, putative
EQ963486.1	3		13	1739.m00013	cytochrome P450, putative
EQ963486.1	3		14	1739.m00014	conserved hypothetical protein
EQ963486.1	3		15	1739.m00015	4-hydroxyphenylpyruvate dioxygenase, putative
EQ963487.1	3		26	2802.m00026_at	mucin family signaling protein Msb2, putative
EQ963487.1	3		27	2802.m00027_at	conserved hypothetical protein
EQ963487.1	3		29	2802.m00029_at	phosphopantetheinyl transferase PptB
EQ963472.1	4		19	2504.m00018_at	benzoate 4-monooxygenase cytochrome P450, putative
EQ963472.1	4		20	2504.m00019_at	hexokinase, putative
EQ963472.1	4		22	2504.m00021_at	srpk, putative
EQ963472.1	4		23	2504.m00022_at	conserved hypothetical protein
EQ963472.1	4		24	2504.m00023_at	conserved hypothetical protein
EQ963473.1	4	11	11	1918.m01410	Ankyrin domain protein
EQ963473.1	4	11	12	1918.m01409	GA4 desaturase family protein
EQ963473.1	4	11	13	1918.m01408	NRPS-like enzyme, putative
EQ963473.1	4	11	14	1918.m01407	cytochrome P450 oxidoreductase GliC-like, putative
EQ963473.1	4	11	15	1918.m01406	C6 transcription factor, putative
EQ963473.1	4	11	16	1918.m01405	MFS transporter, putative
EQ963474.1	4		19	1866.m00019_at	conserved hypothetical protein
EQ963474.1	4		20	1866.m00020_at	conserved hypothetical protein
EQ963475.1	4		17	2689.m00934_at	dynamin, putative
EQ963475.1	4		18	2689.m00933_at	nonsense-mediated mRNA decay protein, putative
EQ963475.1	4		19	2689.m00932_at	hypothetical protein
EQ963475.1	4		20	2689.m00931_at	conserved hypothetical protein
EQ963476.1	4		18	2043.m00018_at	conserved hypothetical protein
EQ963476.1	4		19	2043.m00019_at	conserved hypothetical protein
EQ963477.1	4		43	2258.m00827_at	leucyl-tRNA synthetase
EQ963477.1	4		44	2258.m00826_at	sucrase/ferredoxin-like family protein Fmi1, putative
EQ963477.1	4		46	2258.m00824_at	serine-rich protein, putative
EQ963477.1	4		48	2258.m00822_at	vacuolar protein sorting-associated protein VpsB
EQ963477.1	4		50	2258.m00820_at	hypercellular protein HypA
EQ963477.1	4		51	2258.m00819_at	HATPase_c domain protein, putative
EQ963477.1	4		53	2258.m00817_at	RNA polymerase II transcription mediator complex subunit Med6
EQ963477.1	4		55	2258.m00815_at	proteasome component Pre5, putative
EQ963477.1	4		57	2258.m00814_at	conserved hypothetical protein
EQ963478.1	4		25	2911.m00025	C2H2 zinc finger protein
EQ963478.1	4		27	2911.m00026	conserved hypothetical protein
EQ963478.1	4		29	2911.m00028	alpha,alpha-trehalose phosphate synthase subunit TPS3, putative
EQ963479.1	4		50	2368.m00666	hypothetical protein
EQ963479.1	4		51	2368.m00665	conserved hypothetical protein
EQ963480.1	4		17	2541.m00723	mitochondrial enoyl reductase, putative
EQ963480.1	4		18	2541.m00722	glutamyl-tRNA amidotransferase, A subunit, putative
EQ963481.1	4		15	2856.m00016	CRAL/TRIO domain protein
EQ963481.1	4		16	2856.m00017	conserved hypothetical protein
EQ963481.1	4		17	2856.m00018	multidrug resistance protein 1, 2, putative
EQ963482.1	4		26	1569.m00616	benzoate 4-monooxygenase cytochrome P450, putative
EQ963482.1	4		27	1569.m00614	hypothetical protein
EQ963483.1	4		12	2091.m00607	conserved hypothetical protein
EQ963483.1	4		13	2091.m00606	conserved hypothetical protein
EQ963484.1	4		15	2634.m00016_at	conserved hypothetical protein
EQ963484.1	4		16	2634.m00017_at	dipeptidyl peptidase IV, putative
EQ963485.1	4		18	2842.m00017	benzoate 4-monooxygenase cytochrome P450, putative
EQ963485.1	4		19	2842.m00018	conserved hypothetical protein
EQ963486.1	4		31	1739.m00030	conserved hypothetical protein
EQ963486.1	4		32	1739.m00031	conserved hypothetical protein
EQ963487.1	4		31	2802.m00031_at	hypothetical protein
EQ963487.1	4		32	2802.m00032_at	hypothetical protein
EQ963487.1	4		33	2802.m00033_at	hypothetical protein
EQ963472.1	5		27	2504.m00026_at	hypothetical protein
EQ963472.1	5		28	2504.m00027_at	conserved hypothetical protein
EQ963472.1	5		29	2504.m00028_at	conserved hypothetical protein
EQ963472.1	5		31	2504.m00030_at	conserved hypothetical protein
EQ963472.1	5		33	2504.m00032_at	conserved hypothetical protein
EQ963473.1	5	11	18	1918.m01404	integral membrane protein
EQ963473.1	5	11	19	1918.m01403	integral membrane protein TmpA
EQ963473.1	5	11	20	1918.m01402	conserved hypothetical protein
EQ963474.1	5		24	1866.m00024_at	fungal specific transcription factor, putative
EQ963474.1	5		25	1866.m00025_at	conserved hypothetical protein
EQ963474.1	5		26	1866.m00026_at	efflux pump antibiotic resistance protein, putative
EQ963475.1	5		26	2689.m00925_at	conserved hypothetical protein
EQ963475.1	5		27	2689.m00924_at	conserved hypothetical protein
EQ963475.1	5		28	2689.m00923_at	carboxylesterase, type B, putative
EQ963475.1	5		29	2689.m00922_at	spherulin-1B precursor, putative
EQ963475.1	5		30	2689.m00921_at	conserved hypothetical protein
EQ963476.1	5		22	2043.m00022_at	allantoate permease, putative
EQ963476.1	5		23	2043.m00023_at	sarcosine oxidase, putative
EQ963477.1	5		59	2258.m00812_x_at	actin Act1
EQ963477.1	5		60	2258.m00811_at	bifunctional purine biosynthetic protein Ade1, putative
EQ963478.1	5		30	2911.m00029	conserved hypothetical protein
EQ963478.1	5		31	2911.m00030	thioesterase family protein
EQ963479.1	5		75	2368.m00646	1,3-beta-glucanosyltransferase gel4 precursor, putative
EQ963479.1	5		76	2368.m00645	monooxygenase, putative
EQ963480.1	5		23	2541.m00717	conserved hypothetical protein
EQ963480.1	5		24	2541.m00716	hypothetical protein
EQ963480.1	5		26	2541.m00714	hypothetical protein
EQ963481.1	5		19	2856.m00020	aldo-keto reductase, putative
EQ963481.1	5		20	2856.m00021	ketoreductase, putative
EQ963482.1	5		31	1569.m00610	hypothetical protein
EQ963482.1	5		32	1569.m00609	conserved hypothetical protein
EQ963483.1	5		15	2091.m00604	forkhead transcription factor (Sep1), putative
EQ963483.1	5		16	2091.m00603	cell cycle control protein Cwf14/Bud31, putative
EQ963483.1	5		17	2091.m00602	mitochondrial intermembrane space translocase subunit Tim10, putative
EQ963484.1	5		26	2634.m00027_at	sugar transporter, putative
EQ963484.1	5		27	2634.m00028_at	hypothetical protein
EQ963484.1	5		28	2634.m00029_at	amino acid transporter, putative
EQ963485.1	5		22	2842.m00020	sin3b, putative
EQ963485.1	5		23	2842.m00021	conserved hypothetical protein
EQ963486.1	5		47	1739.m00045	gibberellin 20-oxidase family protein
EQ963486.1	5		48	1739.m00046	hypothetical protein
EQ963486.1	5		49	1739.m00047	conserved hypothetical protein
EQ963486.1	5		51	1739.m00049	conserved hypothetical protein
EQ963486.1	5		52	1739.m00050	oligopeptide transporter, putative
EQ963486.1	5		53	1739.m00051	phosphatidylserine decarboxylase, putative
EQ963487.1	5		34	2802.m00034_at	conserved hypothetical protein
EQ963487.1	5		35	2802.m00035_at	dimethylaniline monooxygenase, putative
EQ963487.1	5		36	2802.m00036_at	hypothetical protein
EQ963472.1	6		34	2504.m00033_at	hypothetical protein
EQ963472.1	6		35	2504.m00034_at	3-hydroxyisobutyrate dehydrogenase, putative
EQ963473.1	6		23	1918.m01399	quercetin 2,3-dioxygenase family protein
EQ963473.1	6		24	1918.m01398	hypothetical protein
EQ963474.1	6		30	1866.m00030_at	conserved hypothetical protein
EQ963474.1	6		31	1866.m00031_at	methyltransferase family protein
EQ963475.1	6		31	2689.m00920_at	conserved hypothetical protein
EQ963475.1	6		32	2689.m00919_at	hypothetical protein
EQ963475.1	6		34	2689.m00917_at	conserved hypothetical protein
EQ963475.1	6		35	2689.m00916_at	conserved hypothetical protein
EQ963476.1	6		28	2043.m00028_at	hypothetical protein
EQ963476.1	6		29	2043.m00029_at	conserved hypothetical protein
EQ963477.1	6		63	2258.m00808_at	conserved hypothetical protein
EQ963477.1	6		64	2258.m00807_at	imidazoleglycerol-phosphate dehydratase
EQ963478.1	6		34	2911.m00033	uridylate kinase Ura6
EQ963478.1	6		35	2911.m00034	hypothetical protein
EQ963479.1	6		80	2368.m00641	benzodiazepine receptor family protein
EQ963479.1	6		81	2368.m00640	conserved hypothetical protein
EQ963480.1	6		28	2541.m00713	allantoate permease, putative
EQ963480.1	6		29	2541.m00712	conserved hypothetical protein
EQ963480.1	6		30	2541.m00711	conserved hypothetical protein
EQ963481.1	6		22	2856.m00023	high-affinity glucose transporter, putative
EQ963481.1	6		23	2856.m00024	peroxisomal membrane protein 2, pxmp2, putative
EQ963481.1	6		24	2856.m00025	conserved hypothetical protein
EQ963482.1	6		34	1569.m00607	phenylacetaldoxime dehydratase family protein, putative
EQ963482.1	6		35	1569.m00606	MFS transporter, putative
EQ963482.1	6		37	1569.m00604	conserved hypothetical protein
EQ963483.1	6		34	2091.m00586	CorA family metal ion transporter, putative
EQ963483.1	6		35	2091.m00585	conserved hypothetical protein
EQ963483.1	6		36	2091.m00584	RNA polymerase II transcription elongation factor (Ctr9), putative
EQ963484.1	6		30	2634.m00031_at	conserved hypothetical protein
EQ963484.1	6		31	2634.m00032_at	CP2 transcription factor, putative
EQ963484.1	6		32	2634.m00033_at	conserved hypothetical protein
EQ963485.1	6		28	2842.m00026	phytanoyl-CoA dioxygenase family protein
EQ963485.1	6		29	2842.m00027	conserved hypothetical protein
EQ963485.1	6		30	2842.m00028	conserved hypothetical protein
EQ963485.1	6		31	2842.m00029	endo xylanase, putative
EQ963486.1	6		57	1739.m00055	cytochrome P450 monooxygenase, putative
EQ963486.1	6		58	1739.m00056	C6 transcription factor, putative
EQ963487.1	6		37	2802.m00037_at	hypothetical protein
EQ963487.1	6		38	2802.m00038_at	conserved hypothetical protein
EQ963487.1	6		39	2802.m00039_at	short chain type dehydrogenase, putative
EQ963472.1	7		37	2504.m00036_at	3-hydroxyisobutyrate dehydrogenase, putative
EQ963472.1	7		38	2504.m00037_at	dimethylaniline monooxygenase, putative
EQ963473.1	7		25	1918.m01397	conserved hypothetical protein
EQ963473.1	7		26	1918.m01396	hypothetical protein
EQ963474.1	7		34	1866.m00034_at	conserved hypothetical protein
EQ963474.1	7		35	1866.m00035_at	conserved hypothetical protein
EQ963474.1	7		36	1866.m00036_at	conserved hypothetical protein
EQ963475.1	7		41	2689.m00910_at	conserved hypothetical protein
EQ963475.1	7		42	2689.m00909_at	RTA1 domain protein, putative
EQ963476.1	7		41	2043.m00038_at	malonyl CoA-acyl carrier protein transacylase, putative
EQ963476.1	7		42	2043.m00039_at	RTA1 domain protein
EQ963477.1	7		66	2258.m00806_at	conserved hypothetical protein
EQ963477.1	7		67	2258.m00805_at	MIPC synthase subunit (SurA), putative
EQ963478.1	7		42	2911.m00040	conserved hypothetical protein
EQ963478.1	7		43	2911.m00041	conserved hypothetical protein
EQ963478.1	7		45	2911.m00043	CCAAT-binding transcription factor subunit HAPB
EQ963479.1	7		82	2368.m00639	conserved hypothetical protein
EQ963479.1	7		83	2368.m00638	phenylacrylic acid decarboxylase, putative
EQ963479.1	7		84	2368.m00637	isochorismatase family hydrolase, putative
EQ963479.1	7		85	2368.m00636	hypothetical protein
EQ963480.1	7		36	2541.m00705	ATP-binding cassette transporter, putative
EQ963480.1	7		37	2541.m00704	hypothetical protein
EQ963481.1	7		29	2856.m00029	carboxylesterase, putative
EQ963481.1	7		30	2856.m00030	conserved hypothetical protein
EQ963481.1	7		32	2856.m00032	UDP-N-acetylenolpyruvoylglucosamine reductase, putative
EQ963481.1	7		33	2856.m00033	conserved hypothetical protein
EQ963482.1	7		38	1569.m00603	conserved hypothetical protein
EQ963482.1	7		39	1569.m00602	hypothetical protein
EQ963483.1	7		37	2091.m00583	acyltransferase, putative
EQ963483.1	7		38	2091.m00582	mitochondrial NADH kinase POS5, putative
EQ963484.1	7		39	2634.m00038_at	conserved hypothetical protein
EQ963484.1	7		40	2634.m00039_at	benzoate 4-monooxygenase cytochrome P450, putative
EQ963485.1	7		41	2842.m00039	conserved hypothetical protein
EQ963485.1	7		42	2842.m00040	putative secreted protein
EQ963486.1	7		59	1739.m00057	conserved hypothetical protein
EQ963486.1	7		60	1739.m00058	HET domain protein
EQ963486.1	7		61	1739.m00059	conserved hypothetical protein
EQ963486.1	7		63	1739.m00060	3-hydroxyacyl-CoA dehydrogenase, putative
EQ963487.1	7		40	2802.m00040_at	conserved hypothetical protein
EQ963487.1	7		41	2802.m00041_at	hypothetical protein
EQ963472.1	8		44	2504.m00043_at	conserved hypothetical protein
EQ963472.1	8		45	2504.m00044_at	proline-specific permease, putative
EQ963473.1	8		31	1918.m01391	acetylcholinesterase, putative
EQ963473.1	8		32	1918.m01390	FAD dependent oxidoreductase, putative
EQ963473.1	8		33	1918.m01389	conserved hypothetical protein
EQ963473.1	8		34	1918.m01388	general amidase GmdB
EQ963474.1	8		37	1866.m00037_at	beta-lactamase family protein
EQ963474.1	8		38	1866.m00038_at	steroid monooxygenase, putative
EQ963474.1	8		39	1866.m00039_at	C6 transcription factor, putative
EQ963474.1	8		40	1866.m00040_at	maltose permease, putative
EQ963474.1	8		41	1866.m00041_at	conserved hypothetical protein
EQ963475.1	8		47	2689.m00904_at	pyridoxamine 5'-phosphate oxidase, putative
EQ963475.1	8		48	2689.m00903_at	sensory transduction histidine kinase, putative
EQ963476.1	8	13	44	2043.m00041_s_at	nonribosomal peptide synthase, putative
EQ963476.1	8	13	45	2043.m00042_at	Ankyrin repeat protein
EQ963476.1	8	13	47	2043.m00044_at	cytochrome P450, putative
EQ963476.1	8		48	2043.m00045_at	fatty acid synthase alpha subunit, putative
EQ963477.1	8		88	2258.m00785_at	Snf1 kinase complex beta-subunit Gal83, putative
EQ963477.1	8		89	2258.m00784_at	alpha-1,2-mannosyltransferase (Mnn2), putative
EQ963478.1	8		47	2911.m00045	kinesin family protein
EQ963478.1	8		48	2911.m00046	DUF821 domain protein
EQ963479.1	8		94	2368.m00626	alpha-L-rhamnosidase C, putative
EQ963479.1	8		95	2368.m00625	conserved hypothetical protein
EQ963479.1	8		96	2368.m00624	conserved hypothetical protein
EQ963480.1	8		38	2541.m00703	conserved hypothetical protein
EQ963480.1	8		39	2541.m00702	GABA permease, putative
EQ963480.1	8		40	2541.m00701	conserved hypothetical protein
EQ963480.1	8		41	2541.m00700	glycine-rich protein, putative
EQ963481.1	8		37	2856.m00037	sensor histidine kinase/response regulator, putative
EQ963481.1	8		38	2856.m00038	GPI anchored cell wall protein, putative
EQ963482.1	8		40	1569.m00601	beta-glucosidase, putative
EQ963482.1	8		41	1569.m00600	MFS sugar transporter, putative
EQ963483.1	8		44	2091.m00577	peptidyl-tRNA hydrolase, putative
EQ963483.1	8		45	2091.m00576	BAR adaptor protein RVS161, putative
EQ963483.1	8		46	2091.m00575	serine/threonine protein kinase, putative
EQ963484.1	8		42	2634.m00041_at	conserved hypothetical protein
EQ963484.1	8		43	2634.m00042_at	Diacylglycerol acyltransferase family
EQ963484.1	8		44	2634.m00043_at	cytochrome P450 monooxygenase, putative
EQ963484.1	8		45	2634.m00044_at	ABC multidrug transporter, putative
EQ963485.1	8	42	45	2842.m00043	hypothetical protein
EQ963485.1	8	42	46	2842.m00044	hypothetical protein
EQ963485.1	8	42	47	2842.m00045	conserved hypothetical protein
EQ963485.1	8	42	48	2842.m00046	conserved hypothetical protein
EQ963486.1	8		64	1739.m00061	NAD dependent epimerase/dehydratase, putative
EQ963486.1	8		65	1739.m00062	conserved hypothetical protein
EQ963487.1	8		42	2802.m00042_at	MFS sugar transporter, putative
EQ963487.1	8		43	2802.m00043_at	beta-galactosidase, putative
EQ963487.1	8		44	2802.m00044_at	oligopeptide transporter, putative
EQ963487.1	8		45	2802.m00045_at	oligopeptide transporter, putative
EQ963472.1	9		48	2504.m00047_at	salicylate hydroxylase, putative
EQ963472.1	9		49	2504.m00048_at	conserved hypothetical protein
EQ963473.1	9		54	1918.m01368	glycosyl transferase, putative
EQ963473.1	9		55	1918.m01367	acyltransferase, putative
EQ963473.1	9		59	1918.m01365	alpha-amylase, putative
EQ963474.1	9		43	1866.m00043_at	class V chitinase, putative
EQ963474.1	9		44	1866.m00044_at	conserved hypothetical protein
EQ963475.1	9		52	2689.m00899_at	monoxygenase, putative
EQ963475.1	9		53	2689.m00898_at	conserved hypothetical protein
EQ963475.1	9		54	2689.m00897_at	conserved hypothetical protein
EQ963476.1	9		54	2043.m00050_at	conserved hypothetical protein
EQ963476.1	9		55	2043.m00051_at	conserved hypothetical protein
EQ963476.1	9		56	2043.m00052_at	geranylgeranyl diphosphate synthase, putative
EQ963477.1	9		90	2258.m00783_at	molecular chaperone (ABC1), putative
EQ963477.1	9		91	2258.m00782_at	conserved hypothetical protein
EQ963478.1	9		70	2911.m00066	conserved hypothetical protein
EQ963478.1	9		71	2911.m00067	conserved hypothetical protein
EQ963479.1	9		98	2368.m00622	hypothetical protein
EQ963479.1	9		99	2368.m00621	conserved hypothetical protein
EQ963479.1	9		101	2368.m00619	endo-1,4-beta-xylanase (XynG1), putative
EQ963480.1	9		42	2541.m00699	cytochrome P450 monooxygenase, putative
EQ963480.1	9		43	2541.m00698	cytochrome b5 reductase, putative
EQ963481.1	9		42	2856.m00042	monocarboxylate transporter, putative
EQ963481.1	9		43	2856.m00043	monocarboxylate permease, putative
EQ963482.1	9		53	1569.m00588	acetylornithine deacetylase, putative
EQ963482.1	9		54	1569.m00587	conserved hypothetical protein
EQ963482.1	9		55	1569.m00586	allantoate permease, putative
EQ963483.1	9		59	2091.m00563	DNA repair protein Swi5/Sae3, putative
EQ963483.1	9		60	2091.m00562	integral membrane protein (Ytp1), putative
EQ963483.1	9		61	2091.m00561	SUMO activating enzyme (AosA), putative
EQ963483.1	9		62	2091.m00559	conserved hypothetical protein
EQ963484.1	9		48	2634.m00046_at	conserved hypothetical protein
EQ963484.1	9		49	2634.m00047_at	vitamin H transporter, putative
EQ963484.1	9		50	2634.m00048_at	4-hydroxy-2-oxovalerate aldolase, putative
EQ963485.1	9		58	2842.m00056	short-chain dehydrogenase, putative
EQ963485.1	9		59	2842.m00057	short-chain dehydrogenase, putative
EQ963485.1	9		61	2842.m00059	O-methyltransferase, putative
EQ963486.1	9		66	1739.m00063	conserved hypothetical protein
EQ963486.1	9		67	1739.m00064	alpha-L-rhamnosidase family protein
EQ963486.1	9		68	1739.m00065	quinate dehydrogenase, putative
EQ963486.1	9		69	1739.m00066	3-dehydroquinate dehydratase, type II
EQ963487.1	9		48	2802.m00048_at	hypothetical protein
EQ963487.1	9		49	2802.m00049_at	conserved hypothetical protein
EQ963472.1	10		56	2504.m00052_at	amino acid transporter, putative
EQ963472.1	10		57	2504.m00053_at	proline oxidase Put1, putative
EQ963472.1	10		59	2504.m00055_at	conserved hypothetical protein
EQ963472.1	10		60	2504.m00056_at	pyrroline-5-carboxylate dehydrogenase, putative
EQ963472.1	10		61	2504.m00057_at	sarcosine oxidase, putative
EQ963472.1	10		62	2504.m00058_at	conserved hypothetical protein
EQ963472.1	10		64	2504.m00060_at	conserved hypothetical protein
EQ963473.1	10		60	1918.m01364	alpha-amylase, putative
EQ963473.1	10		61	1918.m01363	extracellular conserved serine-rich protein
EQ963474.1	10		49	1866.m00049_at	conserved hypothetical protein
EQ963474.1	10		50	1866.m00050_at	hypothetical protein
EQ963475.1	10		56	2689.m00895_at	2-hydroxyhepta-2,4-diene-1,7-dioate isomerase, putative
EQ963475.1	10		57	2689.m00894_at	pantothenate transporter, putative
EQ963476.1	10		60	2043.m00055_at	mandelate racemase, putative
EQ963476.1	10		61	2043.m00056_at	alcohol dehydrogenase, putative
EQ963477.1	10		92	2258.m00781_at	histone ubiquitinationc protein (Bre1), putative
EQ963477.1	10		93	2258.m00780_at	transcription factor TFIIIB component, putative
EQ963478.1	10		76	2911.m00072	conserved hypothetical protein
EQ963478.1	10		77	2911.m00073	G-protein beta WD-40 repeats containing protein, putative
EQ963479.1	10		106	2368.m00614	conserved hypothetical protein
EQ963479.1	10		107	2368.m00613	norsolorinic acid reductase, putative
EQ963480.1	10		44	2541.m00697	plasma membrane calcium-transporting ATPase, putative
EQ963480.1	10		45	2541.m00696	vacuolar calcium ion transporter, putative
EQ963480.1	10		46	2541.m00695	vacuolar calcium ion transporter, putative
EQ963480.1	10		47	2541.m00694	vacuolar calcium ion transporter, putative
EQ963481.1	10		46	2856.m00047	C6 transcription factor, putative
EQ963481.1	10		47	2856.m00048	iron-sulfur domain containing protein, putative
EQ963481.1	10		48	2856.m00049	amino acid transporter, putative
EQ963482.1	10		56	1569.m00585	allantoate permease, putative
EQ963482.1	10		57	1569.m00584	conserved hypothetical protein
EQ963483.1	10		94	2091.m00527	ubiquitin C-terminal hydrolase family protein
EQ963483.1	10		95	2091.m00526	vacuolar protein sorting protein DigA
EQ963484.1	10		54	2634.m00052_at	gluconolactonase precursor, putative
EQ963484.1	10		55	2634.m00053_at	sugar transporter, putative
EQ963485.1	10		71	2842.m00068	UDP-glucose dehydrogenase Ugd1, putative
EQ963485.1	10		72	2842.m00069	proline racemase, putative
EQ963485.1	10		74	2842.m00071	conserved hypothetical protein
EQ963486.1	10		70	1739.m00067	pentafunctional AROM polypeptide, putative
EQ963486.1	10		71	1739.m00068	conserved hypothetical protein
EQ963487.1	10		50	2802.m00050_at	conserved hypothetical protein
EQ963487.1	10		51	2802.m00051_at	amino acid transporter, putative
EQ963487.1	10		52	2802.m00052_at	conserved hypothetical protein
EQ963472.1	11		71	2504.m00067_at	conserved hypothetical protein
EQ963472.1	11		72	2504.m00068_at	mitochondrial solute carrier, putative
EQ963473.1	11		65	1918.m01359	ABC multidrug transporter, putative
EQ963473.1	11		66	1918.m01358	MFS multidrug transporter, putative
EQ963473.1	11		67	1918.m01357	periplasmic nitrate reductase, putative
EQ963473.1	11		68	1918.m01356	molybdenum cofactor biosynthesis protein (MoeA), putative
EQ963473.1	11		69	1918.m01355	conserved hypothetical protein
EQ963474.1	11		60	1866.m00058_at	hypothetical protein
EQ963474.1	11		61	1866.m00059_at	hypothetical protein
EQ963475.1	11		59	2689.m00892_at	MFS toxin efflux pump (AflT), putative
EQ963475.1	11		60	2689.m00891_at	C6 finger domain protein, putative
EQ963476.1	11		64	2043.m00059_at	Melibiase subfamily, putative
EQ963476.1	11		65	2043.m00060_s_at	hexose carrier protein, putative
EQ963477.1	11		97	2258.m00777_at	mitochondrial translation optimization protein (Mto1), putative
EQ963477.1	11		98	2258.m00776_at	phosphatidyl synthase
EQ963477.1	11		99	2258.m00775_at	hypothetical protein
EQ963478.1	11		79	2911.m00075	monooxygenase, putative
EQ963478.1	11		80	2911.m00076	catecholamine-O-methyltransferase, putative
EQ963478.1	11		82	2911.m00078	conserved hypothetical protein
EQ963479.1	11		117	2368.m00603	conserved hypothetical protein
EQ963479.1	11		118	2368.m00602	MFS transporter, putative
EQ963479.1	11		119	2368.m00601	conserved hypothetical protein
EQ963479.1	11		120	2368.m00600	conserved hypothetical protein
EQ963479.1	11		121	2368.m00599	3-isopropymalate dehydrogenase, putative
EQ963480.1	11		49	2541.m00692	endoglucanase, putative
EQ963480.1	11		50	2541.m00691	pyruvate decarboxylase, putative
EQ963481.1	11		56	2856.m00057	oxidoreductase, putative
EQ963481.1	11		57	2856.m00058	translation initiation inhibitor, putative
EQ963482.1	11		61	1569.m00580	cytochrome P450 monooxygenase, putative
EQ963482.1	11		62	1569.m00579	lanosterol synthase, putative
EQ963483.1	11		98	2091.m00523	conserved hypothetical protein
EQ963483.1	11		99	2091.m00522	cytochrome P450, putative
EQ963484.1	11		56	2634.m00054_at	conserved hypothetical protein
EQ963484.1	11		57	2634.m00055_at	conserved hypothetical protein
EQ963484.1	11		58	2634.m00056_at	conserved hypothetical protein
EQ963485.1	11		75	2842.m00072	conserved hypothetical protein
EQ963485.1	11	43	76	2842.m00073	dihydroflavonal-4-reductase, putative
EQ963485.1	11	43	77	2842.m00074	conserved hypothetical protein
EQ963485.1	11	43	78	2842.m00075	PKS-like enzyme, putative
EQ963485.1	11	43	80	2842.m00077	gibberellin 2-beta-dioxygenase, putative
EQ963485.1	11	43	81	2842.m00078	cytochrome P450 alkane hydroxylase, putative
EQ963485.1	11	43	82	2842.m00079	conserved hypothetical protein
EQ963486.1	11		74	1739.m00071	hypothetical protein
EQ963486.1	11		75	1739.m00072	hypothetical protein
EQ963487.1	11		53	2802.m00053_at	protein kinase activator Bem1, putative
EQ963487.1	11		54	2802.m00054_at	SAC3/GANP domain protein
EQ963472.1	12		78	2504.m00072_at	hypothetical protein
EQ963472.1	12		79	2504.m00073_at	glutamate carboxypeptidase, putative
EQ963472.1	12		80	2504.m00074_at	hypothetical protein
EQ963473.1	12		70	1918.m01354	F-box domain protein
EQ963473.1	12		71	1918.m01353	cell wall protein PhiA
EQ963473.1	12		73	1918.m01351	sexual differentiation process protein isp4, putative
EQ963473.1	12		75	1918.m01349	conserved hypothetical protein
EQ963474.1	12		63	1866.m00061_at	conserved hypothetical protein
EQ963474.1	12		64	1866.m00062_at	amino acid transporter, putative
EQ963474.1	12		65	1866.m00063_at	conserved hypothetical protein
EQ963475.1	12		62	2689.m00890_at	conserved hypothetical protein
EQ963475.1	12		63	2689.m00889_at	G-protein signaling regulator, putative
EQ963476.1	12		69	2043.m00065_at	conserved hypothetical protein
EQ963476.1	12		70	2043.m00066_at	integral membrane protein
EQ963477.1	12		100	2258.m00774_at	conserved hypothetical protein
EQ963477.1	12		101	2258.m00773_at	camp independent regulatory protein
EQ963478.1	12		83	2911.m00079	conserved hypothetical protein
EQ963478.1	12		84	2911.m00080	conserved hypothetical protein
EQ963479.1	12		122	2368.m00598	conserved hypothetical protein
EQ963479.1	12		123	2368.m00597	conserved hypothetical protein
EQ963480.1	12		58	2541.m00684	conserved hypothetical protein
EQ963480.1	12		59	2541.m00683	high-affinity iron transporter FtrA
EQ963480.1	12		60	2541.m00682	ferrooxidoreductase Fet3, putative
EQ963480.1	12		61	2541.m00681	ferric reductase transmembrane component 4 precursor, putative
EQ963480.1	12		63	2541.m00679	conserved hypothetical protein
EQ963481.1	12		67	2856.m00066	fatty acid repression mutant protein, putative
EQ963481.1	12		68	2856.m00067	short-chain dehydrogenases/reductase, putative
EQ963481.1	12		69	2856.m00068	conserved hypothetical protein
EQ963481.1	12		70	2856.m00069	conserved hypothetical protein
EQ963481.1	12		71	2856.m00070	UDP/ADP-sugar pyrophosphatase, putative
EQ963482.1	12		70	1569.m00571	conserved hypothetical protein
EQ963482.1	12		72	1569.m00570	hypothetical protein
EQ963483.1	12		107	2091.m00514	ribosome biogenesis GTPase Lsg1, putative
EQ963483.1	12		108	2091.m00513	low-temperature viability protein ltv1
EQ963484.1	12		68	2634.m00066_at	conserved hypothetical protein
EQ963484.1	12		69	2634.m00067_at	conserved hypothetical protein
EQ963485.1	12	43	84	2842.m00081	NmrA-like family protein
EQ963485.1	12	43	85	2842.m00082	DUF636 domain protein
EQ963486.1	12		84	1739.m00080	heat shock trehalose synthase, putative
EQ963486.1	12		85	1739.m00081	conserved hypothetical protein
EQ963487.1	12		60	2802.m00060_at	myo-inositol-1(or 4)-monophosphatase
EQ963487.1	12	41	61	2802.m00061_at	hypothetical protein
EQ963472.1	13		81	2504.m00075_at	bicyclomycin resistance protein, putative
EQ963472.1	13		82	2504.m00076_at	hypothetical protein
EQ963473.1	13		76	1918.m01348	endo-1,3-1,4-beta-D-glucanase, putative
EQ963473.1	13		77	1918.m01347	hypothetical protein
EQ963473.1	13		78	1918.m01346	monooxygenase, putative
EQ963474.1	13		68	1866.m00066_at	conserved hypothetical protein
EQ963474.1	13		69	1866.m00067_at	neuroligin, putative
EQ963475.1	13		65	2689.m00887_at	integral membrane protein Pth11-like, putative
EQ963475.1	13		66	2689.m00886_at	tannase, putative
EQ963475.1	13		67	2689.m00885_at	siderophore iron transporter, putative
EQ963476.1	13		72	2043.m00068_at	sugar transporter, putative
EQ963476.1	13		73	2043.m00069_at	C6 finger domain protein, putative
EQ963477.1	13		105	2258.m00771_at	ABC drug exporter AtrF
EQ963477.1	13		106	2258.m00770_at	ATP-binding cassette transporter, putative
EQ963478.1	13		87	2911.m00083	carnitinyl-CoA dehydratase, putative
EQ963478.1	13		88	2911.m00084	electron transport oxidoreductase, putative
EQ963479.1	13		127	2368.m00593	penicillolysin/deuterolysin metalloprotease, putative
EQ963479.1	13		128	2368.m00592	conserved hypothetical protein
EQ963480.1	13		65	2541.m00677	conserved hypothetical protein
EQ963480.1	13		66	2541.m00676	isopropylmalate synthase, putative
EQ963480.1	13		67	2541.m00675	3-oxoacyl-[acyl-carrier-protein] reductase, putative
EQ963481.1	13		77	2856.m00075	phytanoyl-CoA dioxygenase family protein
EQ963481.1	13		78	2856.m00076	short-chain dehydrogenase, putative
EQ963481.1	13		79	2856.m00077	hypothetical protein
EQ963482.1	13		73	1569.m00569	conserved hypothetical protein
EQ963482.1	13		74	1569.m00568	ankyrin repeat-containing protein, putative
EQ963483.1	13		124	2091.m00498	hypothetical protein
EQ963483.1	13		126	2091.m00497	conserved hypothetical protein
EQ963484.1	13		70	2634.m00068_at	hypothetical protein
EQ963484.1	13		71	2634.m00069_at	isoamyl alcohol oxidase, putative
EQ963485.1	13	43	87	2842.m00084	CRAL/TRIO domain protein
EQ963485.1	13	43	88	2842.m00085	dimethylallyl tryptophan synthase, putative
EQ963486.1	13		90	1739.m00086	calcium sensor (NCS-1), putative
EQ963486.1	13		91	1739.m00087	endosomal integral membrane protein (P24a), putative
EQ963487.1	13	41	62	2802.m00062_at	cytochrome P450, putative
EQ963487.1	13	41	63	2802.m00063_s_at	polyketide synthase, putative
EQ963472.1	14		86	2504.m00080_at	amino acid transporter, putative
EQ963472.1	14		87	2504.m00081_at	conserved hypothetical protein
EQ963472.1	14		88	2504.m00082_at	monooxygenase, putative
EQ963472.1	14		90	2504.m00084_at	arabinan-endo 1,5-alpha-L-arabinase, putative
EQ963473.1	14		81	1918.m01343	flavohemoprotein B5/b5r, putative
EQ963473.1	14		82	1918.m01342	cytochrome B5, putative
EQ963473.1	14		83	1918.m01341	phosphocarrier protein HPr, putative
EQ963474.1	14		71	1866.m00069_at	conserved hypothetical protein
EQ963474.1	14		72	1866.m00070_at	conserved hypothetical protein
EQ963475.1	14		71	2689.m00881_at	hydrolase, putative
EQ963475.1	14		72	2689.m00880_at	sugar transporter, putative
EQ963476.1	14		75	2043.m00071_at	conserved hypothetical protein
EQ963476.1	14		76	2043.m00072_at	hypothetical protein
EQ963477.1	14		114	2258.m00763_at	phosphoethanolamine N-methyltransferase, putative
EQ963477.1	14		115	2258.m00762_at	GTPase activating protein (Tsc2), putative
EQ963478.1	14		90	2911.m00086	O-methylsterigmatocystin oxidoreductase, putative
EQ963478.1	14		91	2911.m00087	MFS monocarboxylate transporter, putative
EQ963479.1	14		130	2368.m00590	conserved hypothetical protein
EQ963479.1	14		131	2368.m00589	hypothetical protein
EQ963480.1	14		72	2541.m00670	conserved hypothetical protein
EQ963480.1	14		73	2541.m00669	conserved hypothetical protein
EQ963480.1	14		74	2541.m00668	conserved hypothetical protein
EQ963480.1	14		75	2541.m00667	sodium/solute symporter, putative
EQ963480.1	14		76	2541.m00666	pristinamycin IIA synthase subunit A, putative
EQ963481.1	14		80	2856.m00078	conserved hypothetical protein
EQ963481.1	14		81	2856.m00079	conserved hypothetical protein
EQ963481.1	14		82	2856.m00080	cytochrome P450, putative
EQ963482.1	14		75	1569.m00567	hypothetical protein
EQ963482.1	14		76	1569.m00566	hypothetical protein
EQ963482.1	14		78	1569.m00564	MFS transporter, putative
EQ963483.1	14		127	2091.m00496	L-arabinitol 4-dehydrogenase
EQ963483.1	14		129	2091.m00495	short chain oxidoreductase/dehydrogenase, putative
EQ963483.1	14		130	2091.m00494	sugar transporter, putative
EQ963484.1	14		74	2634.m00071_at	hypothetical protein
EQ963484.1	14		75	2634.m00072_at	xylitol dehydrogenase
EQ963484.1	14		76	2634.m00073_at	xylulose kinase, putative
EQ963484.1	14		77	2634.m00074_at	conserved hypothetical protein
EQ963485.1	14	43	92	2842.m00088	conserved hypothetical protein
EQ963485.1	14	43	93	2842.m00089	pectate lyase, putative
EQ963485.1	14	43	94	2842.m00090	conserved hypothetical protein
EQ963486.1	14		96	1739.m00090	ubiquitin conjugating enzyme (UbcB), putative
EQ963486.1	14		97	1739.m00091	acetyl-CoA-acetyltransferase, putative
EQ963487.1	14		68	2802.m00067_at	conserved hypothetical protein
EQ963487.1	14		69	2802.m00068_at	MFS transporter, putative
EQ963472.1	15		95	2504.m00088_at	hypothetical protein
EQ963472.1	15		96	2504.m00089_at	cytochrome P450 oxidoreductase OrdA-like, putative
EQ963473.1	15		88	1918.m01336	conserved hypothetical protein
EQ963473.1	15		89	1918.m01335	alcohol dehydrogenase, putative
EQ963474.1	15		76	1866.m00074_at	multidrug resistance protein, putative
EQ963474.1	15		77	1866.m00075_at	carboxylesterase, type B, putative
EQ963474.1	15		78	1866.m00076_at	conserved hypothetical protein
EQ963474.1	15		79	1866.m00077_at	hypothetical protein
EQ963475.1	15		74	2689.m00878_at	cutinase, putative
EQ963475.1	15		75	2689.m00877_at	6-hydroxy-D-nicotine oxidase, putative
EQ963475.1	15		76	2689.m00876_at	conserved hypothetical protein
EQ963476.1	15		83	2043.m00079_at	beta-lactamase, putative
EQ963476.1	15		84	2043.m00080_at	conserved hypothetical protein
EQ963477.1	15		123	2258.m00754_at	conserved hypothetical protein
EQ963477.1	15		124	2258.m00753_at	conserved hypothetical protein
EQ963477.1	15		125	2258.m00752_at	DUF28 domain protein
EQ963477.1	15		126	2258.m00751_at	Mis6 domain protein
EQ963478.1	15		92	2911.m00088	DUF829 domain protein (PaxU), putative
EQ963478.1	15		93	2911.m00089	conserved hypothetical protein
EQ963479.1	15		133	2368.m00587	conserved hypothetical protein
EQ963479.1	15		134	2368.m00586	conserved hypothetical protein
EQ963479.1	15		135	2368.m00585	MFS multidrug transporter, putative
EQ963479.1	15		136	2368.m00584	extracellular lipase, putative
EQ963479.1	15		137	2368.m00583	MFS transporter, putative
EQ963479.1	15		139	2368.m00582	O-methyltransferase family protein
EQ963480.1	15		83	2541.m00658	MFS monocarboxylate transporter, putative
EQ963480.1	15		84	2541.m00657	cofilin, actophorin, putative
EQ963481.1	15		86	2856.m00084	RTA1 domain protein, putative
EQ963481.1	15		87	2856.m00085	protein RTA1, putative
EQ963482.1	15		79	1569.m00563	conserved hypothetical protein
EQ963482.1	15		80	1569.m00562	hypothetical protein
EQ963483.1	15		136	2091.m00488	ABC multidrug transporter, putative
EQ963483.1	15		137	2091.m00487	conserved hypothetical protein
EQ963484.1	15		80	2634.m00076_at	conserved hypothetical protein
EQ963484.1	15		81	2634.m00077_at	aminotransferase, putative
EQ963485.1	15		98	2842.m00094	mannan endo-1,6-alpha-mannosidase DCW1 precursor, putative
EQ963485.1	15		99	2842.m00095	C6 transcription factor, putative
EQ963485.1	15		100	2842.m00096	short chain type dehydrogenase, putative
EQ963486.1	15		98	1739.m00092	conserved hypothetical protein
EQ963486.1	15		99	1739.m00093	beta-1,4-mannosyltransferase (Alg1), putative
EQ963487.1	15		70	2802.m00069_at	queuine tRNA-ribosyltransferase
EQ963487.1	15		71	2802.m00070_at	thymidylate synthase
EQ963487.1	15		74	2802.m00072_at	hypothetical protein
EQ963472.1	16		97	2504.m00090_at	cytochrome P450, putative
EQ963472.1	16		98	2504.m00091_at	SAM domain methyltransferase, putative
EQ963473.1	16		90	1918.m01334	conserved hypothetical protein
EQ963473.1	16		91	1918.m01333	conserved hypothetical protein
EQ963473.1	16		92	1918.m01332	conserved hypothetical protein
EQ963474.1	16		84	1866.m00082_at	chitin synthase C
EQ963474.1	16		85	1866.m00083_at	MFS transporter, putative
EQ963475.1	16		82	2689.m00870_at	DUF636 domain protein
EQ963475.1	16		83	2689.m00869_at	methyltransferase, putative
EQ963476.1	16		87	2043.m00083_at	conserved hypothetical protein
EQ963476.1	16		88	2043.m00084_at	hypothetical protein
EQ963477.1	16		128	2258.m00749_at	short-chain dehydrogenase, putative
EQ963477.1	16		129	2258.m00748_at	conserved hypothetical protein
EQ963478.1	16		96	2911.m00092	hemolysin-III family protein
EQ963478.1	16		97	2911.m00093	arginyl-tRNA synthetase, putative
EQ963478.1	16		98	2911.m00094	conserved hypothetical protein
EQ963479.1	16		142	2368.m00579	translation factor, putative
EQ963479.1	16		143	2368.m00578	conserved hypothetical protein
EQ963480.1	16		89	2541.m00652	conserved hypothetical protein
EQ963480.1	16		90	2541.m00651	conserved hypothetical protein
EQ963481.1	16		88	2856.m00086	hypothetical protein
EQ963481.1	16		89	2856.m00087	conserved hypothetical protein
EQ963481.1	16		90	2856.m00088	peroxisomal copper amine oxidase
EQ963482.1	16		85	1569.m00557	polyamine transporter, putative
EQ963482.1	16		86	1569.m00556	hypothetical protein
EQ963483.1	16		138	2091.m00486	aldo/keto reductase, putative
EQ963483.1	16		139	2091.m00485	conserved hypothetical protein
EQ963484.1	16		84	2634.m00080_at	conserved hypothetical protein
EQ963484.1	16		85	2634.m00081_at	C6 transcription factor, putative
EQ963484.1	16		86	2634.m00082_at	sorbitol/xylitol dehydrogenase, putative
EQ963485.1	16		103	2842.m00099	MFS transporter, putative
EQ963485.1	16		104	2842.m00100	alpha-esterase, putative
EQ963485.1	16		105	2842.m00101	extracellular lipase, putative
EQ963486.1	16		100	1739.m00094	CDF zinc transporter (Msc2), putative
EQ963486.1	16		101	1739.m00095	amine oxidase
EQ963487.1	16		86	2802.m00084_at	IBR domain protein
EQ963487.1	16		87	2802.m00085_at	hypothetical protein
EQ963487.1	16		89	2802.m00087_at	conserved hypothetical protein
EQ963472.1	17		105	2504.m00098_at	hypothetical protein
EQ963472.1	17		106	2504.m00099_at	conserved hypothetical protein
EQ963473.1	17		99	1918.m01325	conserved hypothetical protein
EQ963473.1	17		100	1918.m01324	conserved hypothetical protein
EQ963473.1	17		101	1918.m01323	hypothetical protein
EQ963474.1	17		86	1866.m00084_at	conserved hypothetical protein
EQ963474.1	17		87	1866.m00085_at	conserved hypothetical protein
EQ963475.1	17		87	2689.m00865_at	geranylgeranyl pyrophosphate synthetase AtmG, putative
EQ963475.1	17		88	2689.m00864_at	NAD dependent epimerase/dehydratase, putative
EQ963475.1	17		89	2689.m00863_at	cytochrome P450 oxygenase, putative
EQ963475.1	17		90	2689.m00862_at	terpene synthase family protein
EQ963476.1	17		94	2043.m00090_at	conserved hypothetical protein
EQ963476.1	17		95	2043.m00091_at	cytochrome P450, putative
EQ963477.1	17		133	2258.m00744_at	fad NAD binding oxidoreductase, putative
EQ963477.1	17		134	2258.m00743_at	mannosyl-oligosaccharide glucosidase, putative
EQ963477.1	17		135	2258.m00742_at	multiple myeloma tumor-associated protein, putative
EQ963477.1	17		137	2258.m00740_at	hypothetical protein
EQ963477.1	17		139	2258.m00738_at	PAP2 domain protein
EQ963477.1	17		140	2258.m00737_at	transmembrane hyphal anastomosis protein Ham2/Far11
EQ963478.1	17		111	2911.m00107	dihydrodipicolinate synthetase family protein
EQ963478.1	17		112	2911.m00108	C6 transcription factor, putative
EQ963479.1	17		147	2368.m00574	conserved hypothetical protein
EQ963479.1	17		148	2368.m00573	hypothetical protein
EQ963480.1	17		100	2541.m00642	allergen, putative
EQ963480.1	17		101	2541.m00641	carboxyvinyl-carboxyphosphonate phosphorylmutase
EQ963481.1	17		94	2856.m00092	translation initiation inhibitor, putative
EQ963481.1	17		95	2856.m00093	phenylacetaldoxime dehydratase, putative
EQ963482.1	17		88	1569.m00554	oligopeptide transporter, putative
EQ963482.1	17		89	1569.m00553	oligopeptide transporter, putative
EQ963483.1	17		141	2091.m00483	short-chain dehydrogenase/reductase family protein, putative
EQ963483.1	17		142	2091.m00482	glutamine synthetase, putative
EQ963484.1	17		89	2634.m00085_at	mitochondrial chaperone ATPase (Bcs1), putative
EQ963484.1	17		90	2634.m00086_at	alkaline D-peptidase, putative
EQ963485.1	17		111	2842.m00106	hypothetical protein
EQ963485.1	17		112	2842.m00107	salicylate 1-monooxygenase SalA
EQ963486.1	17		111	1739.m00103	conserved hypothetical protein
EQ963486.1	17		112	1739.m00104	conserved hypothetical protein
EQ963487.1	17		105	2802.m00102_at	GTP binding protein, putative
EQ963487.1	17		106	2802.m00103_at	conserved hypothetical protein
EQ963487.1	17		107	2802.m00104_at	ubiquinone biosynthesis protein, putative
EQ963472.1	18		124	2504.m00116_at	L-galactose dehydrogenase (L-GalDH), putative
EQ963472.1	18		125	2504.m00117_at	cochaperone Pam16
EQ963473.1	18		104	1918.m01321	conserved hypothetical protein
EQ963473.1	18		105	1918.m01320	hypothetical protein
EQ963474.1	18		90	1866.m00088_at	NPP1 domain protein, putative
EQ963474.1	18		91	1866.m00089_at	endo-1,4-beta-glucanase, putative
EQ963474.1	18		92	1866.m00090_at	conserved hypothetical protein
EQ963474.1	18		93	1866.m00091_at	conserved hypothetical protein
EQ963475.1	18		95	2689.m00858_at	conserved hypothetical protein
EQ963475.1	18		96	2689.m00857_at	conserved hypothetical protein
EQ963475.1	18		97	2689.m00856_at	extracellular carboxylesterase, putative
EQ963475.1	18		98	2689.m00855_at	hypothetical protein
EQ963476.1	18		103	2043.m00098_at	cytochrome P450, putative
EQ963476.1	18		104	2043.m00099_at	cytochrome P450, putative
EQ963476.1	18		105	2043.m00100_at	cytochrome P450, putative
EQ963476.1	18		106	2043.m00101_at	short-chain dehydrogenase, putative
EQ963476.1	18		107	2043.m00102_at	aristolochene synthase, putative
EQ963476.1	18		108	2043.m00103_at	hypothetical protein
EQ963476.1	18		109	2043.m00104_at	esterase, putative
EQ963477.1	18		144	2258.m00733_at	phospholipid-translocating P-type ATPase, putative
EQ963477.1	18		145	2258.m00732_at	COPII vesicle coat protein Sec16, putative
EQ963477.1	18		146	2258.m00731_at	cell cycle checkpoint protein (Hus1), putative
EQ963477.1	18		148	2258.m00729_at	GTPase activating protein (Gyp7), putative
EQ963478.1	18		113	2911.m00109	lysine-specific permease, putative
EQ963478.1	18		114	2911.m00110	hypothetical protein
EQ963479.1	18		151	2368.m00570	Zn2+ dependent hydrolase, putative
EQ963479.1	18		152	2368.m00569	conserved hypothetical protein
EQ963480.1	18		107	2541.m00635	oxidoreductase, putative
EQ963480.1	18		108	2541.m00634	conserved hypothetical protein
EQ963481.1	18		100	2856.m00098	acyl-protein thioesterase 1,2, putative
EQ963481.1	18		101	2856.m00099	conserved hypothetical protein
EQ963482.1	18		94	1569.m00548	oxidoreductase, FAD-binding, putative
EQ963482.1	18		95	1569.m00547	glutathione S-transferase, putative
EQ963483.1	18		149	2091.m00476	conserved hypothetical protein
EQ963483.1	18		150	2091.m00475	hypothetical protein
EQ963483.1	18		151	2091.m00474	conserved hypothetical protein
EQ963484.1	18		94	2634.m00088_at	mitotic spindle checkpoint protein (Mad2), putative
EQ963484.1	18		95	2634.m00089_at	GTP-binding protein typa/bipa, putative
EQ963485.1	18	44	117	2842.m00111	polyketide synthase, putative
EQ963485.1	18	44	118	2842.m00112	conserved hypothetical protein
EQ963485.1	18	44	119	2842.m00113	hypothetical protein
EQ963486.1	18		127	1739.m00119	ankyrin repeat-containing protein, putative
EQ963486.1	18		128	1739.m00120	hypothetical protein
EQ963487.1	18		116	2802.m00113_at	calcium permease family membrane transporter
EQ963487.1	18		117	2802.m00114_at	FGGY-family carbohydrate kinase, putative
EQ963472.1	19		140	2504.m00132_at	RhoGAP and Fes/CIP4 domain protein
EQ963472.1	19		141	2504.m00133_at	cell division control protein Cdc6, putative
EQ963473.1	19		107	1918.m01318	dihydrodipicolinate synthetase family protein
EQ963473.1	19		108	1918.m01317	C6 transcription factor, putative
EQ963473.1	19		109	1918.m01316	MFS transporter, putative
EQ963474.1	19		96	1866.m00094_at	hypothetical protein
EQ963474.1	19		97	1866.m00095_at	MFS myo-inositol transporter, putative
EQ963475.1	19		107	2689.m00846_at	hypothetical protein
EQ963475.1	19		108	2689.m00845_at	hypothetical protein
EQ963475.1	19		110	2689.m00843_at	conserved hypothetical protein
EQ963476.1	19		110	2043.m00105_at	carboxylesterase, putative
EQ963476.1	19		111	2043.m00106_at	conserved hypothetical protein
EQ963477.1	19		150	2258.m00727_at	integral membrane protein, Mpv17/PMP22 family, putative
EQ963477.1	19		151	2258.m00726_at	conserved hypothetical protein
EQ963478.1	19		117	2911.m00113	MFS multidrug transporter, putative
EQ963478.1	19		118	2911.m00114	conserved hypothetical protein
EQ963479.1	19		153	2368.m00568	conserved hypothetical protein
EQ963479.1	19		154	2368.m00567	aldehyde dehydrogenase, putative
EQ963480.1	19	30	112	2541.m00630	dimethylallyl tryptophan synthase, putative
EQ963480.1	19	30	113	2541.m00629	nonribosomal peptide synthase, putative
EQ963481.1	19		103	2856.m00101	conserved hypothetical protein
EQ963481.1	19		104	2856.m00102	amino acid transporter, putative
EQ963482.1	19		98	1569.m00544	conserved hypothetical protein
EQ963482.1	19		99	1569.m00543	conserved hypothetical protein
EQ963483.1	19		160	2091.m00468	hypothetical protein
EQ963483.1	19		161	2091.m00467	allantoate permease, putative
EQ963483.1	19		162	2091.m00466	NAD binding Rossmann fold oxidoreductase, putative
EQ963484.1	19		106	2634.m00100_at	conserved hypothetical protein
EQ963484.1	19		107	2634.m00101_at	monocarboxylate permease, putative
EQ963485.1	19		147	2842.m00139	hypothetical protein
EQ963485.1	19		148	2842.m00140	hypothetical protein
EQ963486.1	19	6	135	1739.m00127	monooxygenase, putative
EQ963486.1	19	6	136	1739.m00128	monooxygenase, putative
EQ963486.1	19	6	138	1739.m00130	hypothetical protein
EQ963487.1	19		124	2802.m00121_at	hypothetical protein
EQ963487.1	19		125	2802.m00122_at	NADH-ubiquinone oxidoreductase 21 kDa subunit, putative
EQ963487.1	19		129	2802.m00123_at	inositol kinase kinase (UvsB), putative
EQ963487.1	19		130	2802.m00124_at	hypothetical protein
EQ963487.1	19		131	2802.m00125_at	hypothetical protein
EQ963472.1	20		143	2504.m00135_at	cytochrome P450, putative
EQ963472.1	20		144	2504.m00136_at	conserved hypothetical protein
EQ963473.1	20		113	1918.m01312	amino acid permease, putative
EQ963473.1	20		114	1918.m01311	2-haloalkanoic acid dehalogenase, putative
EQ963474.1	20		99	1866.m00097_at	conserved hypothetical protein
EQ963474.1	20		100	1866.m00098_at	UDP-glucose dehydrogenase/UDP-mannac dehydrogenase, putative
EQ963475.1	20		120	2689.m00833_at	actin-binding protein, putative
EQ963475.1	20		121	2689.m00832_at	conserved hypothetical protein
EQ963476.1	20		122	2043.m00116_at	alcohol dehydrogenase, putative
EQ963476.1	20		123	2043.m00117_at	extracellular guanyl-specific ribonuclease RntA
EQ963477.1	20		154	2258.m00723_at	conserved hypothetical protein
EQ963477.1	20		155	2258.m00722_at	conserved hypothetical protein
EQ963478.1	20		128	2911.m00124	glial factor naturation factor, putative
EQ963478.1	20		129	2911.m00125	molybdopterin binding domain protein
EQ963479.1	20		157	2368.m00564	cytochrome P450 oxidoreductase, putative
EQ963479.1	20		158	2368.m00563	cytochrome P450, putative
EQ963479.1	20		160	2368.m00561	MFS multidrug transporter, putative
EQ963479.1	20		161	2368.m00560	Zn-dependent hydrolase of the beta-lactamase fold, putative
EQ963480.1	20	30	114	2541.m00628	amino acid permease, putative
EQ963480.1	20	30	115	2541.m00627	integral membrane protein
EQ963481.1	20		105	2856.m00103	conserved hypothetical protein
EQ963481.1	20		106	2856.m00104	conserved hypothetical protein
EQ963482.1	20		100	1569.m00542	pectin methylesterase, putative
EQ963482.1	20		101	1569.m00541	extracellular exo-polygalacturonase, putative
EQ963483.1	20		164	2091.m00464	conserved hypothetical protein
EQ963483.1	20		165	2091.m00463	conserved hypothetical protein
EQ963483.1	20		167	2091.m00461	conserved hypothetical protein
EQ963484.1	20		110	2634.m00104_at	conserved hypothetical protein
EQ963484.1	20		111	2634.m00105_at	conserved hypothetical protein
EQ963485.1	20		149	2842.m00141	C6 finger domain protein, putative
EQ963485.1	20		151	2842.m00142	conserved hypothetical protein
EQ963486.1	20	6	142	1739.m00134	nonribosomal peptide synthase, putative
EQ963486.1	20	6	143	1739.m00135	asparagine synthetase, putative
EQ963486.1	20	6	144	1739.m00136	conserved hypothetical protein
EQ963486.1	20	6	145	1739.m00137	conserved hypothetical protein
EQ963486.1	20	6	146	1739.m00139	hypothetical protein
EQ963472.1	21		146	2504.m00138_at	Ste20-like serine/threonine protein kinase, putative
EQ963472.1	21		147	2504.m00139_at	C6 transcription factor, putative
EQ963472.1	21		148	2504.m00140_at	mandelate racemase/muconate lactonizing enzyme family protein
EQ963472.1	21		149	2504.m00141_at	alcohol dehydrogenase
EQ963473.1	21		116	1918.m01309	secretory lipase, putative
EQ963473.1	21		117	1918.m01308	nonspecific lipid-transfer protein, putative
EQ963474.1	21		105	1866.m00103_at	conserved hypothetical protein
EQ963474.1	21		106	1866.m00104_at	conserved hypothetical protein
EQ963474.1	21		107	1866.m00105_at	conserved hypothetical protein
EQ963475.1	21		123	2689.m00830_at	thioester reductase family protein, putative
EQ963475.1	21		124	2689.m00829_at	hypothetical protein
EQ963475.1	21		125	2689.m00828_at	fatty acid desaturase protein, putative
EQ963475.1	21	38	126	2689.m00827_at	cytochrome P450, putative
EQ963475.1	21	38	127	2689.m00826_s_at	polyketide synthase, putative
EQ963475.1	21	38	128	2689.m00825_at	conserved hypothetical protein
EQ963476.1	21		131	2043.m00122_at	hypothetical protein
EQ963476.1	21		132	2043.m00123_at	alcohol dehydrogenase, putative
EQ963477.1	21		157	2258.m00720_at	MFS transporter, putative
EQ963477.1	21		158	2258.m00719_at	signal sequence receptor alpha subunit, putative
EQ963477.1	21		159	2258.m00718_at	ER to Golgi transport protein Yif1
EQ963478.1	21		130	2911.m00126	RAS small monomeric GTPase RasA
EQ963478.1	21		131	2911.m00127	oxidoreductase, short chain dehydrogenase/reductase family
EQ963479.1	21		162	2368.m00559	glycosyl hydrolase family 88, putative
EQ963479.1	21		163	2368.m00558	2-ketogluconate transporter, putative
EQ963480.1	21		120	2541.m00622	hypothetical protein
EQ963480.1	21		121	2541.m00621	srpk, putative
EQ963480.1	21		122	2541.m00620	hypothetical protein
EQ963480.1	21		124	2541.m00618	hypothetical protein
EQ963481.1	21		109	2856.m00106	MFS transporter, putative
EQ963481.1	21		110	2856.m00107	beta lactamase domain, putative
EQ963482.1	21		110	1569.m00533	glutamyl-tRNA(gln) amidotransferase subunit A, putative
EQ963482.1	21		111	1569.m00532	conserved hypothetical protein
EQ963483.1	21		168	2091.m00460	conserved hypothetical protein
EQ963483.1	21		169	2091.m00459	conserved hypothetical protein
EQ963484.1	21		115	2634.m00109_at	tRNA exportin, putative
EQ963484.1	21		116	2634.m00110_at	hypothetical protein
EQ963485.1	21		153	2842.m00144	conserved hypothetical protein
EQ963485.1	21		154	2842.m00145	N-acetyltransferase, GNAT family, putative
EQ963485.1	21		155	2842.m00146	conserved hypothetical protein
EQ963486.1	21		160	1739.m00152	aminotransferase, classes I and II family, putative
EQ963486.1	21		161	1739.m00153	TPR domain protein
EQ963472.1	22		150	2504.m00142_at	conserved hypothetical protein
EQ963472.1	22		151	2504.m00143_at	alcohol dehydrogenase, putative
EQ963473.1	22		118	1918.m01307	cytochrome P450, putative
EQ963473.1	22		119	1918.m01306	cytochrome p450, putative
EQ963473.1	22		120	1918.m01305	efflux pump antibiotic resistance protein, putative
EQ963473.1	22		121	1918.m01304	conserved hypothetical protein
EQ963474.1	22		108	1866.m00106_at	short-chain dehydrogenase, putative
EQ963474.1	22		109	1866.m00107_at	hypothetical protein
EQ963474.1	22		110	1866.m00108_at	hypothetical protein
EQ963474.1	22		112	1866.m00110_at	NPRS-like enzyme, putative
EQ963475.1	22		129	2689.m00824_at	translation initiation factor eIF-2B subunit family protein
EQ963475.1	22		130	2689.m00823_at	DUF636 domain protein
EQ963475.1	22		131	2689.m00822_at	phosphoribulokinase/uridine kinase family protein
EQ963476.1	22		140	2043.m00131_at	conserved hypothetical protein
EQ963476.1	22		141	2043.m00132_at	conserved hypothetical protein
EQ963477.1	22		161	2258.m00716_at	ribosomal protein L14
EQ963477.1	22		162	2258.m00715_at	nascent polypeptide-associated complex (NAC) subunit, putative
EQ963478.1	22		134	2911.m00129	PTH11-like integral membrane protein
EQ963478.1	22		135	2911.m00130	polyglutamate biosynthesis protein, putative
EQ963478.1	22		137	2911.m00132	conserved hypothetical protein
EQ963479.1	22		166	2368.m00555	conserved hypothetical protein
EQ963479.1	22		167	2368.m00554	sensor histidine kinase/response regulator, putative
EQ963480.1	22		139	2541.m00604	protein kinase, putative
EQ963480.1	22		140	2541.m00603	srpk, putative
EQ963480.1	22		141	2541.m00602	conserved hypothetical protein
EQ963481.1	22		113	2856.m00110	conserved hypothetical protein
EQ963481.1	22		114	2856.m00111	monocarboxylate transporter, putative
EQ963482.1	22		114	1569.m00529	ATP-binding cassette transporter, putative
EQ963482.1	22		115	1569.m00528	short-chain dehydrogenase, putative
EQ963482.1	22		116	1569.m00527	conserved hypothetical protein
EQ963482.1	22		117	1569.m00526	conserved hypothetical protein
EQ963482.1	22		118	1569.m00525	salicylate hydroxylase, putative
EQ963483.1	22		181	2091.m00447	hypothetical protein
EQ963483.1	22		182	2091.m00446	xenobiotic compound monooxygenase, DszA family
EQ963484.1	22		137	2634.m00130_at	ceramide glucosyltransferase, putative
EQ963484.1	22		138	2634.m00131_at	DNA damage response protein Rtt109, putative
EQ963484.1	22		140	2634.m00133_at	hypothetical protein
EQ963484.1	22		142	2634.m00135_at	conserved hypothetical protein
EQ963485.1	22		156	2842.m00147	2-methylcitrate dehydratase (PrpD), putative
EQ963485.1	22		157	2842.m00148	fatty acid synthase subunit beta, putative
EQ963486.1	22	7	177	1739.m00169	NRPS-like enzyme, putative
EQ963486.1	22	7	178	1739.m00170	long-chain-fatty-acid CoA ligase, putative
EQ963486.1	22	7	179	1739.m00173	PKS-like enzyme, putative
EQ963486.1	22	7	181	1739.m00175	conserved hypothetical protein
EQ963486.1	22	7	183	1739.m00177	conserved hypothetical protein
EQ963486.1	22	7	184	1739.m00178	efflux pump antibiotic resistance protein, putative
EQ963472.1	23		152	2504.m00144_at	conserved hypothetical protein
EQ963472.1	23		153	2504.m00145_at	conserved hypothetical protein
EQ963473.1	23		139	1918.m01287	cell wall glycosyl hydrolase Dfg5, putative
EQ963473.1	23		140	1918.m01286	alcohol dehydrogenase, putative
EQ963474.1	23		118	1866.m00115_at	hypothetical protein
EQ963474.1	23		119	1866.m00116_at	hypothetical protein
EQ963475.1	23		135	2689.m00818_at	C6 transcription factor, putative
EQ963475.1	23		136	2689.m00817_at	MFS multidrug transporter, putative
EQ963476.1	23		144	2043.m00135_at	ubiE/COQ5 methyltransferase, putative
EQ963476.1	23		145	2043.m00136_at	tetracycline-efflux transporter, putative
EQ963476.1	23		146	2043.m00137_at	conserved hypothetical protein
EQ963476.1	23		147	2043.m00138_at	conserved hypothetical protein
EQ963477.1	23		164	2258.m00713_at	conserved hypothetical protein
EQ963477.1	23		165	2258.m00712_at	hypothetical protein
EQ963477.1	23		166	2258.m00711_at	conserved hypothetical protein
EQ963478.1	23		144	2911.m00139	hypothetical protein
EQ963478.1	23		145	2911.m00140	conserved hypothetical protein
EQ963479.1	23		170	2368.m00551	hypothetical protein
EQ963479.1	23		171	2368.m00550	hypothetical protein
EQ963479.1	23		172	2368.m00549	hypothetical protein
EQ963480.1	23		144	2541.m00599	hypothetical protein
EQ963480.1	23		145	2541.m00598	hypothetical protein
EQ963481.1	23		115	2856.m00112	glycosyl hydrolase, putative
EQ963481.1	23		116	2856.m00113	conserved hypothetical protein
EQ963482.1	23		120	1569.m00523	hypothetical protein
EQ963482.1	23		121	1569.m00522	luciferase, putative
EQ963483.1	23		211	2091.m00421	nucleotide-sugar transporter, putative
EQ963483.1	23		212	2091.m00420	conserved hypothetical protein
EQ963483.1	23		214	2091.m00418	LMBR1 domain protein
EQ963484.1	23		143	2634.m00136_at	conserved hypothetical protein
EQ963484.1	23		144	2634.m00137_at	mitochondrial ribosomal protein, putative
EQ963485.1	23		162	2842.m00152	immune-responsive protein, putative
EQ963485.1	23		163	2842.m00153	gluconolactonase precursor, putative
EQ963486.1	23	7	185	1739.m00179	conserved hypothetical protein
EQ963486.1	23	7	186	1739.m00180	hypothetical protein
EQ963472.1	24		154	2504.m00147_at	mitochondrial ribosomal protein DAP3, putative
EQ963472.1	24		155	2504.m00148_at	ribosome biogenesis protein (Rrs1), putative
EQ963473.1	24		142	1918.m01284	hypothetical protein
EQ963473.1	24		143	1918.m01283	conserved hypothetical protein
EQ963474.1	24		127	1866.m00123_at	conserved hypothetical protein
EQ963474.1	24		128	1866.m00124_at	conserved hypothetical protein
EQ963474.1	24		130	1866.m00126_at	conserved hypothetical protein
EQ963475.1	24		153	2689.m00801_at	conserved hypothetical protein
EQ963475.1	24		154	2689.m00800_at	hypothetical protein
EQ963475.1	24		155	2689.m00799_at	conserved hypothetical protein
EQ963475.1	24		156	2689.m00798_at	sulfide quinone reductase, putative
EQ963475.1	24		157	2689.m00797_at	metallo-beta-lactamase domain protein, putative
EQ963476.1	24		150	2043.m00141_at	allantoate permease, putative
EQ963476.1	24		151	2043.m00142_at	conserved hypothetical protein
EQ963477.1	24		176	2258.m00702_at	conserved hypothetical protein
EQ963477.1	24		177	2258.m00701_at	hypothetical protein
EQ963477.1	24		179	2258.m00699_at	efflux pump antibiotic resistance protein, putative
EQ963478.1	24		147	2911.m00142	conserved hypothetical protein
EQ963478.1	24		148	2911.m00143	hypothetical protein
EQ963479.1	24		176	2368.m00545	glyoxalase family protein
EQ963479.1	24		177	2368.m00544	conserved hypothetical protein
EQ963480.1	24		146	2541.m00597	hypothetical protein
EQ963480.1	24		147	2541.m00596	nf kappa B inhibitor I-kappa-B, putative
EQ963481.1	24		119	2856.m00116	RTA1 domain protein, putative
EQ963481.1	24		120	2856.m00117	hypothetical protein
EQ963481.1	24		121	2856.m00118	aminotriazole resistance protein, putative
EQ963482.1	24		125	1569.m00519	conserved hypothetical protein
EQ963482.1	24		126	1569.m00518	3-demethylubiquinone-9 3-methyltransferase, putative
EQ963482.1	24		128	1569.m00516	conserved hypothetical protein
EQ963482.1	24		130	1569.m00514	aldo-keto reductase, putative
EQ963483.1	24		222	2091.m00410	calcium transporter, putative
EQ963483.1	24		223	2091.m00409	hypothetical protein
EQ963484.1	24		146	2634.m00139_at	MFS allantoate transporter, putative
EQ963484.1	24		147	2634.m00140_at	ABC transporter, putative
EQ963485.1	24		166	2842.m00156	gluconolactonase precursor, putative
EQ963485.1	24		167	2842.m00157	alpha-ketoglutarate-dependent sulfonate dioxygenase, putative
EQ963485.1	24		168	2842.m00158	bicyclomycin resistance protein, putative
EQ963485.1	24		169	2842.m00159	citrate synthase, putative
EQ963485.1	24		170	2842.m00160	fatty acid synthase alpha subunit FasA, putative
EQ963485.1	24		171	2842.m00161	histidinol dehydrogenase, putative
EQ963486.1	24		190	1739.m00182	serine protein kinase, putative
EQ963486.1	24		191	1739.m00183	conserved hypothetical protein
EQ963472.1	25		160	2504.m00153_at	conserved hypothetical protein
EQ963472.1	25		161	2504.m00154_at	conserved hypothetical protein
EQ963472.1	25		163	2504.m00156_at	short chain dehydrogenase/reductase family
EQ963473.1	25		145	1918.m01281	conserved hypothetical protein
EQ963473.1	25		146	1918.m01280	daf-9 isoform A, putative
EQ963474.1	25		138	1866.m00134_at	phosphatidylserine decarboxylase, putative
EQ963474.1	25		139	1866.m00135_at	conserved hypothetical protein
EQ963475.1	25		158	2689.m00796_at	N,N-dimethylglycine oxidase, putative
EQ963475.1	25		159	2689.m00795_at	conserved hypothetical protein
EQ963475.1	25		160	2689.m00794_at	conserved hypothetical protein
EQ963476.1	25		155	2043.m00146_at	conserved hypothetical protein
EQ963476.1	25		156	2043.m00147_at	conserved hypothetical protein
EQ963477.1	25		181	2258.m00697_at	conserved hypothetical protein
EQ963477.1	25		182	2258.m00696_at	histidine kinase 1, 2, 3 plant, putative
EQ963478.1	25		150	2911.m00145	Ndc80 complex component Nuf2, putative
EQ963478.1	25		151	2911.m00146	AP-3 adaptor complex subunit beta, putative
EQ963479.1	25		183	2368.m00538	hypothetical protein
EQ963479.1	25		184	2368.m00537	12-oxophytodienoate reductase, putative
EQ963479.1	25		185	2368.m00536	conserved hypothetical protein
EQ963479.1	25		187	2368.m00535	conserved hypothetical protein
EQ963480.1	25		151	2541.m00592	conserved hypothetical protein
EQ963480.1	25		152	2541.m00591	alpha-1,2-mannosidase, putative subfamily
EQ963481.1	25		125	2856.m00122	conserved hypothetical protein
EQ963481.1	25		126	2856.m00123	conserved hypothetical protein
EQ963482.1	25		139	1569.m00506	hypothetical protein
EQ963482.1	25		140	1569.m00505	conserved hypothetical protein
EQ963483.1	25		238	2091.m00396	conserved hypothetical protein
EQ963483.1	25		239	2091.m00395	conserved hypothetical protein
EQ963484.1	25		149	2634.m00142_at	hypothetical protein
EQ963484.1	25		150	2634.m00143_at	sterol isomerase, putative
EQ963485.1	25		172	2842.m00162	MFS sugar transporter, putative
EQ963485.1	25		173	2842.m00163	conserved hypothetical protein
EQ963486.1	25		193	1739.m00185	conserved hypothetical protein
EQ963486.1	25		194	1739.m00186	AMP dependent CoA ligase, putative
EQ963472.1	26		171	2504.m00162_at	short chain dehydrogenase, putative
EQ963472.1	26		172	2504.m00163_at	conserved hypothetical protein
EQ963472.1	26		174	2504.m00165_at	salicylate hydroxylase, putative
EQ963473.1	26		150	1918.m01276	pantothenate transporter, putative
EQ963473.1	26		151	1918.m01275	conserved hypothetical protein
EQ963474.1	26		140	1866.m00136_at	conserved hypothetical protein
EQ963474.1	26		141	1866.m00137_at	conidial hydrophobin RodB/HypB
EQ963475.1	26		161	2689.m00793_at	methyltransferase, putative
EQ963475.1	26		162	2689.m00792_at	hypothetical protein
EQ963476.1	26		162	2043.m00152_at	plasma membrane stress response protein (Ist2), putative
EQ963476.1	26		163	2043.m00153_at	integral membrane protein
EQ963477.1	26		183	2258.m00695_at	conserved hypothetical protein
EQ963477.1	26		184	2258.m00694_at	glycosyl transferase, putative
EQ963478.1	26		167	2911.m00162	hypothetical protein
EQ963478.1	26		168	2911.m00163	histidine permease, putative
EQ963478.1	26		169	2911.m00164	lysosomal protective protein precursor, putative
EQ963479.1	26		194	2368.m00528	conserved hypothetical protein
EQ963479.1	26		196	2368.m00527	feruloyl esterase A precursor, putative
EQ963479.1	26		197	2368.m00526	endo-1,4-beta-xylanase A precursor, putative
EQ963480.1	26		154	2541.m00589	hypothetical protein
EQ963480.1	26		155	2541.m00588	hypothetical protein
EQ963480.1	26		156	2541.m00587	cytochrome P450, putative
EQ963480.1	26		157	2541.m00586	geranyl geranyl pyrophosphate synthase, putative
EQ963481.1	26		132	2856.m00129	conserved hypothetical protein
EQ963481.1	26		134	2856.m00130	hypothetical protein
EQ963482.1	26		145	1569.m00500	conserved hypothetical protein
EQ963482.1	26		146	1569.m00499	MFS transporter, putative
EQ963482.1	26		147	1569.m00498	conserved hypothetical protein
EQ963483.1	26		240	2091.m00394	gibberellin 20-oxidase, putative
EQ963483.1	26		242	2091.m00393	conserved hypothetical protein
EQ963484.1	26		152	2634.m00145_at	hypothetical protein
EQ963484.1	26		153	2634.m00146_at	conserved hypothetical protein
EQ963484.1	26		154	2634.m00147_at	conserved hypothetical protein
EQ963485.1	26		174	2842.m00164	hypothetical protein
EQ963485.1	26		175	2842.m00165	hypothetical protein
EQ963486.1	26		200	1739.m00191	translation initiation inhibitor, putative
EQ963486.1	26		201	1739.m00192	serine racemase, putative
EQ963486.1	26		202	1739.m00193	conserved hypothetical protein
EQ963486.1	26		204	1739.m00195	hypothetical protein
EQ963472.1	27		177	2504.m00168_at	Ulp1 protease family protein
EQ963472.1	27		178	2504.m00169_at	Rho guanyl nucleotide exchange factor, putative
EQ963473.1	27		169	1918.m01259	C6 transcription factor, putative
EQ963473.1	27		170	1918.m01258	plasma membrane zinc ion transporter, putative
EQ963474.1	27		149	1866.m00145_at	conserved hypothetical protein
EQ963474.1	27		150	1866.m00146_at	conserved hypothetical protein
EQ963475.1	27		171	2689.m00782_at	esterase, putative
EQ963475.1	27		172	2689.m00781_at	endoglucanase, putative
EQ963475.1	27		173	2689.m00780_at	extracellular endo-polygalacturonase, putative
EQ963476.1	27		172	2043.m00159_at	conserved hypothetical protein
EQ963476.1	27		173	2043.m00160_at	conserved hypothetical protein
EQ963477.1	27		185	2258.m00693_at	CDP-diacylglycerol-glycerol-3-phosphate 3-phosphatidyltransferase
EQ963477.1	27		186	2258.m00692_at	NADH-ubiquinone oxidoreductase subunit B17.2, putative
EQ963478.1	27		171	2911.m00166	37S ribosomal protein S5
EQ963478.1	27		172	2911.m00167	tRNA(m5U54)methyltransferase
EQ963479.1	27		198	2368.m00525	methyltransferase family protein
EQ963479.1	27		199	2368.m00524	conserved hypothetical protein
EQ963480.1	27		159	2541.m00584	conserved hypothetical protein
EQ963480.1	27		160	2541.m00583	hypothetical protein
EQ963481.1	27		138	2856.m00134	amine oxidase, putative
EQ963481.1	27		139	2856.m00135	conserved hypothetical protein
EQ963481.1	27		141	2856.m00137	conserved hypothetical protein
EQ963481.1	27		143	2856.m00138	conserved hypothetical protein
EQ963482.1	27		169	1569.m00477	AMP dependent ligase/synthetase, putative
EQ963482.1	27		170	1569.m00476	short chain dehydrogenase, putative
EQ963482.1	27		171	1569.m00475	conserved hypothetical protein
EQ963482.1	27		172	1569.m00474	short-chain dehydrogenase, putative
EQ963482.1	27		174	1569.m00472	dimethylaniline monooxygenase, putative
EQ963483.1	27		247	2091.m00388	alkaline phytoceramidase, putative
EQ963483.1	27		248	2091.m00387	alkaline dihydroceramidase Ydc1, putative
EQ963484.1	27		160	2634.m00153_at	clock controlled protein (Ccg-8), putative
EQ963484.1	27		161	2634.m00154_at	conserved hypothetical protein
EQ963485.1	27		183	2842.m00173	hypothetical protein
EQ963485.1	27		184	2842.m00174	hypothetical protein
EQ963485.1	27		185	2842.m00175	hypothetical protein
EQ963486.1	27		205	1739.m00196	conserved hypothetical protein
EQ963486.1	27		206	1739.m00197	delta(3,5)-delta(2,4)-dienoyl-CoA isomerase, mitochondrial precursor, putative
EQ963472.1	28		185	2504.m00176_at	conserved hypothetical protein
EQ963472.1	28		186	2504.m00177_at	hypothetical protein
EQ963473.1	28		178	1918.m01250	conserved hypothetical protein
EQ963473.1	28		179	1918.m01249	hypothetical protein
EQ963474.1	28		153	1866.m00149_at	glutamate carboxypeptidase, putative
EQ963474.1	28		154	1866.m00150_at	efflux pump antibiotic resistance protein, putative
EQ963475.1	28		175	2689.m00778_at	cysteinyl-tRNA synthetase
EQ963475.1	28		176	2689.m00777_at	hypothetical protein
EQ963475.1	28		177	2689.m00776_at	autophagy protein Atg20, putative
EQ963475.1	28		178	2689.m00775_at	endo-arabinanase, putative
EQ963476.1	28		175	2043.m00162_at	hypothetical protein
EQ963476.1	28		176	2043.m00163_at	conserved hypothetical protein
EQ963476.1	28		178	2043.m00165_at	ankyrin repeat-containing protein, putative
EQ963477.1	28		194	2258.m00684_at	conserved hypothetical protein
EQ963477.1	28		195	2258.m00683_at	conserved hypothetical protein
EQ963477.1	28		196	2258.m00682_at	conserved hypothetical protein
EQ963478.1	28		177	2911.m00172	asparaginase family protein
EQ963478.1	28		178	2911.m00173	transcription factor TFIIH subunit Tfb4, putative
EQ963479.1	28		202	2368.m00522	C6 finger domain protein, putative
EQ963479.1	28		204	2368.m00521	allantoate permease, putative
EQ963480.1	28		178	2541.m00565	tRNA-splicing endonuclease, putative
EQ963480.1	28		179	2541.m00564	phospholipid-translocating P-type ATPase domain-containing protein
EQ963480.1	28		182	2541.m00562	ATP synthase subunit E, putative
EQ963481.1	28		145	2856.m00140	guanine deaminase, putative
EQ963481.1	28		146	2856.m00141	nitric oxide synthase, putative
EQ963481.1	28		148	2856.m00143	tubulin, putative
EQ963482.1	28		178	1569.m00468	MFS transporter, putative
EQ963482.1	28		179	1569.m00467	esterase, putative
EQ963482.1	28		180	1569.m00466	hypothetical protein
EQ963482.1	28		181	1569.m00465	proline permease, putative
EQ963483.1	28		257	2091.m00378	nitrilase, putitive
EQ963483.1	28		258	2091.m00377	conserved hypothetical protein
EQ963483.1	28		259	2091.m00376	DNA replication helicase Dna2, putative
EQ963483.1	28		260	2091.m00375	conserved hypothetical protein
EQ963483.1	28		261	2091.m00374	WD repeat-containing protein
EQ963484.1	28		172	2634.m00165_at	phosphatidylethanolamine-binding protein, putative
EQ963484.1	28		173	2634.m00166_at	conserved hypothetical protein
EQ963485.1	28		188	2842.m00178	conserved hypothetical protein
EQ963485.1	28		189	2842.m00179	conserved hypothetical protein
EQ963486.1	28		209	1739.m00200	cytochrome B5, putative
EQ963486.1	28		210	1739.m00201	hydroxymethylglutaryl-coenzyme A reductase family protein
EQ963486.1	28		211	1739.m00202	conserved hypothetical protein
EQ963486.1	28		213	1739.m00204	monoxygenase, putative
EQ963486.1	28		215	1739.m00206	hypothetical protein
EQ963472.1	29		193	2504.m00184_at	gamma-glutamyltranspeptidase
EQ963472.1	29		194	2504.m00185_at	pre-mRNA splicing factor, putative
EQ963472.1	29		195	2504.m00186_at	pre-mRNA splicing factor, putative
EQ963473.1	29		183	1918.m01245	MFS transporter, putative
EQ963473.1	29		184	1918.m01244	DUF1445 domain protein
EQ963474.1	29		157	1866.m00153_at	gluconate 5-dehydrogenase, putative
EQ963474.1	29		158	1866.m00154_at	arylesterase/monoxygenase
EQ963474.1	29		159	1866.m00155_at	conserved hypothetical protein
EQ963474.1	29		160	1866.m00156_at	conserved hypothetical protein
EQ963475.1	29		187	2689.m00767_at	C6 finger domain protein, putative
EQ963475.1	29		188	2689.m00766_at	conserved hypothetical protein
EQ963476.1	29		180	2043.m00167_at	conserved hypothetical protein
EQ963476.1	29		182	2043.m00168_at	liver carboxylesterase, putative
EQ963477.1	29		197	2258.m00681_at	DUF167 domain protein
EQ963477.1	29		198	2258.m00680_at	conserved hypothetical protein
EQ963478.1	29		179	2911.m00174	glycerophosphocholine phosphodiesterase Gde1, putative
EQ963478.1	29		180	2911.m00175	conserved hypothetical protein
EQ963479.1	29		220	2368.m00507	nf kappa B inhibitor I-kappa-B, putative
EQ963479.1	29		221	2368.m00506	conserved hypothetical protein
EQ963479.1	29		222	2368.m00505	sarcosine oxidase, putative
EQ963479.1	29		223	2368.m00504	ATP-grasp superfamily protein
EQ963479.1	29		224	2368.m00503	MSF oligopeptide transporter, putative
EQ963479.1	29		225	2368.m00502	aminoadipic semialdehyde synthase, putative
EQ963479.1	29		226	2368.m00501	conserved hypothetical protein
EQ963479.1	29		227	2368.m00500	GTP cyclohydrolase I, putative
EQ963480.1	29		190	2541.m00554	GNAT family acetyltransferase, putative
EQ963480.1	29		191	2541.m00553	transcriptional activator (PtaC), putative
EQ963480.1	29		193	2541.m00551	cytochrome P450 monooxygenase, putative
EQ963480.1	29		194	2541.m00550	peroxisomal membrane protein 2, pxmp2, putative
EQ963480.1	29		195	2541.m00549	efflux pump antibiotic resistance protein, putative
EQ963481.1	29		150	2856.m00145	alcohol dehydrogenase, putative
EQ963481.1	29		151	2856.m00146	conserved hypothetical protein
EQ963481.1	29		152	2856.m00147	conserved hypothetical protein
EQ963482.1	29		183	1569.m00463	hypothetical protein
EQ963482.1	29		184	1569.m00462	hypothetical protein
EQ963483.1	29		266	2091.m00369	peroxisome biosynthesis protein (Peroxin-2), putative
EQ963483.1	29		267	2091.m00368	mitochondrial dihydroxy acid dehydratase, putative
EQ963484.1	29		175	2634.m00168_at	hypothetical protein
EQ963484.1	29		176	2634.m00169_at	MFS multidrug transporter, putative
EQ963485.1	29		194	2842.m00184	cell surface protein, putative
EQ963485.1	29		195	2842.m00185	glycosyl transferase, putative
EQ963486.1	29		220	1739.m00211	xylosidase/arabinosidase, putative
EQ963486.1	29		221	1739.m00212	hexose transporter, putative
EQ963472.1	30		202	2504.m00192_at	hypothetical protein
EQ963472.1	30		203	2504.m00193_at	C6 transcription factor, putative
EQ963473.1	30		187	1918.m01241	conserved hypothetical protein
EQ963473.1	30		188	1918.m01240	symbiotic chitinase, putative
EQ963473.1	30		189	1918.m01239	hypothetical protein
EQ963473.1	30		190	1918.m01238	conserved hypothetical protein
EQ963474.1	30		162	1866.m00158_at	oxidoreductase, short-chain dehydrogenase/reductase family, putative
EQ963474.1	30		163	1866.m00159_at	3-oxoacyl-[acyl-carrier-protein] reductase, putative
EQ963475.1	30		189	2689.m00765_at	hypothetical protein
EQ963475.1	30		190	2689.m00764_at	O-methyltransferase, putative
EQ963475.1	30		192	2689.m00762_at	conserved hypothetical protein
EQ963476.1	30		184	2043.m00169_at	gibberellin 20-oxidase, putative
EQ963476.1	30		185	2043.m00170_at	allantoate permease, putative
EQ963477.1	30		213	2258.m00666_at	conserved hypothetical protein
EQ963477.1	30		214	2258.m00665_at	C6 transcription factor, putative
EQ963478.1	30		181	2911.m00176	actin cytoskeleton organization protein (Cro1), putative
EQ963478.1	30		182	2911.m00177	protein methyltransferase RmtC
EQ963479.1	30		236	2368.m00492	hypothetical protein
EQ963479.1	30		237	2368.m00491	alcohol dehydrogenase, putative
EQ963480.1	30		209	2541.m00537	conserved hypothetical protein
EQ963480.1	30		210	2541.m00536	conserved hypothetical protein
EQ963481.1	30		154	2856.m00149	fatty acid desaturase, putative
EQ963481.1	30		155	2856.m00150	conserved hypothetical protein
EQ963482.1	30		190	1569.m00456	conserved hypothetical protein
EQ963482.1	30		191	1569.m00455	sorting nexin Mvp1
EQ963483.1	30		270	2091.m00365	conserved hypothetical protein
EQ963483.1	30		271	2091.m00364	CAIB/BAIF family enzyme
EQ963483.1	30		272	2091.m00363	conserved hypothetical protein
EQ963484.1	30		189	2634.m00182_at	conserved hypothetical protein
EQ963484.1	30		191	2634.m00183_at	oligopeptide transporter, putative
EQ963485.1	30		200	2842.m00190	DNA damage response protein RcaA
EQ963485.1	30		201	2842.m00191	DNA-directed polymerase kappa, putative
EQ963486.1	30		224	1739.m00215	UPF0075 domain protein
EQ963486.1	30		225	1739.m00216	MFS sugar transporter, putative
EQ963486.1	30		227	1739.m00218	hypothetical protein
EQ963486.1	30		229	1739.m00220	conserved hypothetical protein
EQ963486.1	30		230	1739.m00221	hypothetical protein
EQ963486.1	30		231	1739.m00222	hypothetical protein
EQ963486.1	30		232	1739.m00223	aldehyde reductase (GliO), putative
EQ963486.1	30		233	1739.m00224	monooxygenase, putative
EQ963472.1	31		211	2504.m00201_at	conserved hypothetical protein
EQ963472.1	31		212	2504.m00202_at	hypothetical protein
EQ963473.1	31		199	1918.m01230	conserved hypothetical protein
EQ963473.1	31		200	1918.m01229	cell differentiation and development protein Fsr1/Pro11
EQ963474.1	31		166	1866.m00162_at	formate/nitrite transporter family protein, putative
EQ963474.1	31		167	1866.m00163_at	multicopper oxidase, putative
EQ963475.1	31		200	2689.m00755_at	cytochrome P450, putative
EQ963475.1	31		202	2689.m00754_at	efflux pump antibiotic resistance protein, putative
EQ963475.1	31		203	2689.m00753_at	cytochrome P450, putative
EQ963476.1	31		188	2043.m00172_at	hypothetical protein
EQ963476.1	31		189	2043.m00173_at	TPR domain protein
EQ963477.1	31		225	2258.m00654_at	conserved hypothetical protein
EQ963477.1	31		226	2258.m00653_at	COP9 signalosome subunit 6 (CsnF), putative
EQ963478.1	31		184	2911.m00179	conserved hypothetical protein
EQ963478.1	31		185	2911.m00180	secretory pathway protein Ssp120, putative
EQ963479.1	31		238	2368.m00490	long-chain-fatty-acid CoA ligase, putative
EQ963479.1	31		239	2368.m00489	conserved hypothetical protein
EQ963480.1	31		218	2541.m00528	60S ribosomal protein L24a
EQ963480.1	31		219	2541.m00527	glucosamine 6-phosphate acetyltransferase, putative
EQ963481.1	31		156	2856.m00151	aldo/keto reductase, putative
EQ963481.1	31		157	2856.m00152	conserved hypothetical protein
EQ963482.1	31		219	1569.m00432	sister chromatid cohesion and DNA repair protein (BimD), putative
EQ963482.1	31		220	1569.m00431	SWI-SNF complex subunit (Snf5), putative
EQ963483.1	31		282	2091.m00355	dfg10 protein, putative
EQ963483.1	31		283	2091.m00354	histone deacetylase complex subunit (Hos4), putative
EQ963483.1	31		285	2091.m00352	conserved hypothetical protein
EQ963484.1	31		194	2634.m00186_at	transaldolase
EQ963484.1	31		195	2634.m00187_at	autophagic serine protease Alp2
EQ963485.1	31		210	2842.m00200	C6 transcription factor, putative
EQ963485.1	31		211	2842.m00201	beta-mannosidase, putative
EQ963485.1	31		213	2842.m00203	RPEL repeat protein
EQ963486.1	31		242	1739.m00232	hypothetical protein
EQ963486.1	31		243	1739.m00233	hypothetical protein
EQ963486.1	31		244	1739.m00234	conserved hypothetical protein
EQ963486.1	31		245	1739.m00235	conserved hypothetical protein
EQ963486.1	31		246	1739.m00236	hypothetical protein
EQ963486.1	31		247	1739.m00237	feruloyl esterase B precursor, putative
EQ963486.1	31		248	1739.m00238	conserved hypothetical protein
EQ963472.1	32		217	2504.m00205_at	conserved hypothetical protein
EQ963472.1	32		218	2504.m00206_at	oxidoreductase, putative
EQ963473.1	32		202	1918.m01227	conserved hypothetical protein
EQ963473.1	32		203	1918.m01226	DUF221 domain protein, putative
EQ963473.1	32		204	1918.m01225	extracellular endoglucanase, putative
EQ963474.1	32		190	1866.m00185_at	conserved hypothetical protein
EQ963474.1	32		191	1866.m00186_at	rRNA biogenesis protein RRP5, putative
EQ963475.1	32		222	2689.m00735_at	vitamin H transporter, putative
EQ963475.1	32		223	2689.m00734_at	alpha-ketoglutarate-dependent sulfonate dioxygenase, putative
EQ963475.1	32		224	2689.m00732_at	DNA repair helicase rad5,16, putative
EQ963476.1	32		192	2043.m00175_at	conserved hypothetical protein
EQ963476.1	32		193	2043.m00176_at	conserved hypothetical protein
EQ963477.1	32		242	2258.m00637_at	conserved hypothetical protein
EQ963477.1	32		243	2258.m00636_at	conserved hypothetical protein
EQ963478.1	32		186	2911.m00181	vacuolar ABC heavy metal transporter (Hmt1), putative
EQ963478.1	32		187	2911.m00182	WD repeat protein
EQ963479.1	32		247	2368.m00482	mandelate racemase, putative
EQ963479.1	32		248	2368.m00481	sugar transporter, putative
EQ963479.1	32		249	2368.m00480	conserved hypothetical protein
EQ963479.1	32		250	2368.m00479	beta-galactosidase, putative
EQ963480.1	32		225	2541.m00522	DNA repair protein RAD1, putative
EQ963480.1	32		227	2541.m00521	actin associated protein Wsp1, putative
EQ963481.1	32		165	2856.m00159	vegetative incompatibility WD repeat protein, putative
EQ963481.1	32		166	2856.m00160	conserved hypothetical protein
EQ963482.1	32		232	1569.m00419	pre-rRNA-processing protein esf2
EQ963482.1	32		233	1569.m00418	conserved hypothetical protein
EQ963483.1	32		288	2091.m00348	PXA domain protein
EQ963483.1	32		289	2091.m00347	conserved hypothetical protein
EQ963483.1	32		290	2091.m00346	conserved hypothetical protein
EQ963484.1	32		196	2634.m00188_at	ubiquitin conjugating enzyme (UbcC), putative
EQ963484.1	32		197	2634.m00189_at	ABC bile acid transporter, putative
EQ963485.1	32		227	2842.m00217	ribosomal protein S5
EQ963485.1	32		228	2842.m00218	integral membrane protein, Mpv17/PMP22 family, putative
EQ963486.1	32		250	1739.m00240	hypothetical protein
EQ963486.1	32		251	1739.m00241	MFS transporter, putative
EQ963472.1	33		223	2504.m00211_at	conserved hypothetical protein
EQ963472.1	33		224	2504.m00212_at	dihydrodipicolinate synthase, putative
EQ963472.1	33		225	2504.m00213_at	conserved hypothetical protein
EQ963472.1	33		226	2504.m00214_at	sugar transporter, putative
EQ963472.1	33		228	2504.m00216_at	aldo-keto reductase, putative
EQ963473.1	33		205	1918.m01224	eukaryotic translation initiation factor 3, gamma subunit, putative
EQ963473.1	33		206	1918.m01223	ARP2/3 complex subunit Arc18, putative
EQ963474.1	33		193	1866.m00188_at	WD repeat protein
EQ963474.1	33		194	1866.m00189_at	WD repeat protein
EQ963475.1	33		230	2689.m00726_at	transcriptional elongation regulator Elc1/Elongin C, putative
EQ963475.1	33		231	2689.m00725_at	3-oxoacyl-acyl carrier protein reductase
EQ963475.1	33		232	2689.m00724_at	ubiquitin-like activating enzyme (UbaB), putative
EQ963476.1	33		194	2043.m00177_at	GPI anchored protein, putative
EQ963476.1	33		195	2043.m00178_at	flavohemoprotein
EQ963476.1	33		196	2043.m00179_at	hypothetical protein
EQ963476.1	33		197	2043.m00180_at	aquaporin
EQ963477.1	33		244	2258.m00635_at	conserved hypothetical protein
EQ963477.1	33		245	2258.m00634_at	conserved hypothetical protein
EQ963477.1	33		247	2258.m00632_at	conserved hypothetical protein
EQ963478.1	33		188	2911.m00183	conserved hypothetical protein
EQ963478.1	33		189	2911.m00184	cactin, putative
EQ963479.1	33	22	251	2368.m00478	pyrroline-5-carboxylate reductase, putative
EQ963479.1	33	22	252	2368.m00477	P450 family sporulation-specific N-formyltyrosine oxidase Dit2
EQ963479.1	33	22	253	2368.m00476	conserved hypothetical protein
EQ963479.1	33	22	254	2368.m00474	nonribosomal peptide synthase, putative
EQ963480.1	33		240	2541.m00510	hypothetical protein
EQ963480.1	33		241	2541.m00509	hypothetical protein
EQ963480.1	33		243	2541.m00507	beta galactosidase, putative
EQ963480.1	33		244	2541.m00506	mitochondrial carrier protein ymc, putative
EQ963481.1	33		167	2856.m00161	conserved hypothetical protein
EQ963481.1	33		168	2856.m00162	ankyrin repeat-containing protein, putative
EQ963481.1	33		171	2856.m00164	aromatic amino acid decarboxylase, putative
EQ963481.1	33		172	2856.m00165	conserved hypothetical protein
EQ963481.1	33		173	2856.m00166	hypothetical protein
EQ963482.1	33	1	242	1569.m00411	alpha,alpha-trehalose-phosphate synthase subunit, putative
EQ963482.1	33	1	243	1569.m00410	HHE domain protein
EQ963482.1	33	1	245	1569.m00408	NAD binding Rossmann fold oxidoreductase, putative
EQ963482.1	33		247	1569.m00406	polyphosphoinositide phosphatase Fig4
EQ963482.1	33	1	249	1569.m00404	polyketide synthase, putative
EQ963482.1	33	1	250	1569.m00403	conserved hypothetical protein
EQ963482.1	33	1	251	1569.m00402	flavonoid 3-hydroxylase, putative
EQ963483.1	33		301	2091.m00335	NmrA-like family protein
EQ963483.1	33		302	2091.m00334	conserved hypothetical protein
EQ963484.1	33		199	2634.m00191_at	conserved hypothetical protein
EQ963484.1	33		200	2634.m00192_at	hypothetical protein
EQ963484.1	33		201	2634.m00193_at	conserved hypothetical protein
EQ963485.1	33		238	2842.m00228	conserved hypothetical protein
EQ963485.1	33		239	2842.m00229	conserved hypothetical protein
EQ963486.1	33		253	1739.m00243	conserved hypothetical protein
EQ963486.1	33		254	1739.m00244	hypothetical protein
EQ963472.1	34		230	2504.m00218_at	nuclear division Rft1 protein, putative
EQ963472.1	34		231	2504.m00219_at	conserved hypothetical protein
EQ963472.1	34		233	2504.m00221_at	short chain type dehydrogenase, putative
EQ963473.1	34		213	1918.m01217	peptidyl-prolyl cis-trans isomerase, putative
EQ963473.1	34		214	1918.m01216	heat shock transcription factor Hsf1, putative
EQ963474.1	34		195	1866.m00190_at	t-complex protein 1, alpha subunit, putative
EQ963474.1	34		196	1866.m00191_at	prolyl-tRNA synthetase
EQ963475.1	34		235	2689.m00721_at	conserved hypothetical protein
EQ963475.1	34		236	2689.m00720_at	peptidyl-prolyl cis-trans isomerase, putative
EQ963476.1	34		199	2043.m00182_at	molybdopterin cofactor sulfurase, putative
EQ963476.1	34		200	2043.m00183_at	hypothetical protein
EQ963477.1	34		254	2258.m00626_at	conserved hypothetical protein
EQ963477.1	34		255	2258.m00625_at	conserved hypothetical protein
EQ963477.1	34		256	2258.m00624_at	conserved hypothetical protein
EQ963478.1	34		198	2911.m00193	conserved hypothetical protein
EQ963478.1	34		199	2911.m00194	protein-ER retention receptor, putative
EQ963478.1	34		200	2911.m00195	conserved hypothetical protein
EQ963479.1	34		263	2368.m00465	conserved hypothetical protein
EQ963479.1	34	23	264	2368.m00464	quinone oxidoreductase, putative
EQ963480.1	34		250	2541.m00500	MFS transporter, putative
EQ963480.1	34		251	2541.m00499	multiple inositol polyphosphate phosphatase, putative
EQ963481.1	34		174	2856.m00167	efflux pump antibiotic resistance protein, putative
EQ963481.1	34		175	2856.m00168	GNAT family acetyltransferase, putative
EQ963481.1	34		176	2856.m00169	conserved hypothetical protein
EQ963481.1	34		177	2856.m00170	conserved hypothetical protein
EQ963481.1	34		178	2856.m00171	conserved hypothetical protein
EQ963481.1	34		179	2856.m00172	hypothetical protein
EQ963481.1	34		180	2856.m00173	hypothetical protein
EQ963481.1	34		181	2856.m00174	hypothetical protein
EQ963481.1	34		182	2856.m00175	hypothetical protein
EQ963481.1	34		184	2856.m00177	conserved hypothetical protein
EQ963482.1	34		261	1569.m00392	conserved hypothetical protein
EQ963482.1	34		263	1569.m00391	conserved hypothetical protein
EQ963483.1	34		308	2091.m00328	conserved hypothetical protein
EQ963483.1	34		309	2091.m00327	splicing factor 3B subunit 10 (SF3b10), putative
EQ963484.1	34		205	2634.m00196_at	allantoate permease, putative
EQ963484.1	34		206	2634.m00197_at	conserved hypothetical protein
EQ963485.1	34		243	2842.m00233	BolA domain protein
EQ963485.1	34		244	2842.m00234	AMP-binding enzyme, putative
EQ963486.1	34		255	1739.m00245	conserved hypothetical protein
EQ963486.1	34		256	1739.m00246	conserved hypothetical protein
EQ963472.1	35		249	2504.m00239_at	conserved hypothetical protein
EQ963472.1	35		250	2504.m00240_at	hypothetical protein
EQ963473.1	35		215	1918.m01215	aldo-keto reductase (AKR), putative
EQ963473.1	35		217	1918.m01214	GPI anchored protein, putative
EQ963474.1	35		201	1866.m00196_at	porphobilinogen deaminase, putative
EQ963474.1	35		202	1866.m00197_at	hypothetical protein
EQ963475.1	35		250	2689.m00706_at	conserved hypothetical protein
EQ963475.1	35		251	2689.m00705_at	vacuolar protein sorting protein (VPS11), putative
EQ963476.1	35		203	2043.m00186_at	hydroxyacyl dehydrogenase, putative
EQ963476.1	35		204	2043.m00187_at	conserved hypothetical protein
EQ963477.1	35		257	2258.m00623_at	vacuolar protein sorting-associated protein vps17
EQ963477.1	35		258	2258.m00622_at	translation elongation factor G2, putative
EQ963477.1	35		259	2258.m00621_at	zinc finger protein gcs1
EQ963478.1	35		206	2911.m00201	alpha/beta hydrolase, putative
EQ963478.1	35		207	2911.m00202	catechol dioxygenase, putative
EQ963479.1	35	23	270	2368.m00458	monocarboxylate transporter, putative
EQ963479.1	35	23	271	2368.m00457	cytochrome P450, putative
EQ963479.1	35	23	272	2368.m00456	conserved hypothetical protein
EQ963479.1	35	23	273	2368.m00455	conserved hypothetical protein
EQ963479.1	35	23	274	2368.m00454	alcohol dehydrogenase, putative
EQ963479.1	35	23	275	2368.m00453	cytochrome P450, putative
EQ963479.1	35	23	276	2368.m00452	O-methyltransferase, putative
EQ963479.1	35	23	277	2368.m00451	conserved hypothetical protein
EQ963479.1	35	23	279	2368.m00449	conserved hypothetical protein
EQ963479.1	35	23	280	2368.m00448	polyketide synthase, putative
EQ963480.1	35		255	2541.m00495	conserved hypothetical protein
EQ963480.1	35		256	2541.m00494	phospholipase, putative
EQ963480.1	35		258	2541.m00492	GPI anchored protein, putative
EQ963480.1	35		259	2541.m00491	Ctr copper transporter, putative
EQ963480.1	35		260	2541.m00490	metalloreductase, putative
EQ963481.1	35		185	2856.m00178	hypothetical protein
EQ963481.1	35		186	2856.m00179	conserved hypothetical protein
EQ963482.1	35		272	1569.m00382	caffeine resistance protein, putative
EQ963482.1	35		273	1569.m00381	conserved hypothetical protein
EQ963483.1	35		314	2091.m00322	conserved hypothetical protein
EQ963483.1	35		315	2091.m00321	conserved hypothetical protein
EQ963484.1	35		209	2634.m00200_at	hypothetical protein
EQ963484.1	35		210	2634.m00201_at	conserved hypothetical protein
EQ963485.1	35		258	2842.m00248	C6 transcription factor, putative
EQ963485.1	35	45	259	2842.m00249	conserved hypothetical protein
EQ963485.1	35	45	260	2842.m00250	hypothetical protein
EQ963486.1	35		258	1739.m00247	diacylglycerol pyrophosphate phosphatase, putative
EQ963486.1	35		259	1739.m00248	hypothetical protein
EQ963486.1	35		260	1739.m00249	hypothetical protein
EQ963486.1	35		262	1739.m00251	hypothetical protein
EQ963472.1	36		252	2504.m00242_at	conserved hypothetical protein
EQ963472.1	36		253	2504.m00243_at	3,2-trans-enoyl-CoA isomerase, putative
EQ963472.1	36		254	2504.m00244_at	conserved hypothetical protein
EQ963473.1	36		242	1918.m01191	hypothetical protein
EQ963473.1	36		243	1918.m01190	conserved hypothetical protein
EQ963474.1	36		230	1866.m00225_at	conserved hypothetical protein
EQ963474.1	36		231	1866.m00226_at	TRAF-like signal transducer, putative
EQ963475.1	36		252	2689.m00704_at	conserved hypothetical protein
EQ963475.1	36		253	2689.m00703_at	ceramide synthase membrane component (LAG1), putative
EQ963476.1	36		211	2043.m00192_at	L-PSP endoribonuclease family protein, putative
EQ963476.1	36		212	2043.m00193_at	conserved hypothetical protein
EQ963476.1	36		213	2043.m00194_at	C6 transcription factor, putative
EQ963477.1	36		262	2258.m00618_at	integral membrane protein
EQ963477.1	36		263	2258.m00617_at	GRAM domain protein
EQ963478.1	36		238	2911.m00231	Ku family DNA helicase, putative
EQ963478.1	36		239	2911.m00232	SNARE complex subunit (Vam7), putative
EQ963478.1	36		240	2911.m00233	conserved hypothetical protein
EQ963479.1	36		291	2368.m00437	transcriptional elongation factor Iws1, putative
EQ963479.1	36		292	2368.m00436	mitochondrial hypoxia responsive domain protein
EQ963480.1	36		272	2541.m00479	alpha-1,3-glucanase/mutanase, putative
EQ963480.1	36		273	2541.m00477	conserved hypothetical protein
EQ963480.1	36		274	2541.m00476	conserved hypothetical protein
EQ963481.1	36		187	2856.m00180	hypothetical protein
EQ963481.1	36		188	2856.m00181	ariadne RING finger, putative
EQ963482.1	36		277	1569.m00377	conserved hypothetical protein
EQ963482.1	36		278	1569.m00376	hypothetical protein
EQ963483.1	36		319	2091.m00317	conserved hypothetical protein
EQ963483.1	36		320	2091.m00316	hypothetical protein
EQ963483.1	36		321	2091.m00315	erythromycin esterase, putative
EQ963483.1	36		322	2091.m00314	zinc binding dehydrogenase, putative
EQ963484.1	36		211	2634.m00202_at	hypothetical protein
EQ963484.1	36		212	2634.m00203_at	conserved hypothetical protein
EQ963484.1	36		213	2634.m00204_at	conserved hypothetical protein
EQ963484.1	36		214	2634.m00205_at	conserved hypothetical protein
EQ963484.1	36		215	2634.m00206_at	conserved hypothetical protein
EQ963485.1	36	45	265	2842.m00255	conserved hypothetical protein
EQ963485.1	36	45	266	2842.m00256	conserved hypothetical protein
EQ963485.1	36	45	267	2842.m00257	NCS family nucleoside transporter, putative
EQ963485.1	36	45	268	2842.m00258	hypothetical protein
EQ963485.1	36	45	269	2842.m00259	conserved hypothetical protein
EQ963485.1	36	45	270	2842.m00260	hypothetical protein
EQ963486.1	36	8	263	1739.m00252	ABC multidrug transporter, putative
EQ963486.1	36	8	264	1739.m00253	1-aminocyclopropane-1-carboxylate oxidase, putative
EQ963486.1	36	8	266	1739.m00255	nonribosomal peptide synthase, putative
EQ963486.1	36	8	267	1739.m00256	nonribosomal peptide synthase, putative
EQ963486.1	36	8	268	1739.m00257	oxidoreductase, 2OG-Fe(II) oxygenase family, putative
EQ963472.1	37		266	2504.m00256_at	amino acid transporter, putative
EQ963472.1	37		267	2504.m00257_at	hypothetical protein
EQ963472.1	37		268	2504.m00258_at	conserved hypothetical protein
EQ963472.1	37		269	2504.m00259_at	hypothetical protein
EQ963473.1	37		257	1918.m01177	sugar transporter, putative
EQ963473.1	37		258	1918.m01176	conserved hypothetical protein
EQ963474.1	37		235	1866.m00230_at	C-type cyclin (Fic1), putative
EQ963474.1	37		236	1866.m00231_at	calcium dependent mitochondrial carrier protein, putative
EQ963475.1	37		254	2689.m00702_at	hypothetical protein
EQ963475.1	37		255	2689.m00701_at	cytochrome P450, putative
EQ963476.1	37		222	2043.m00203_at	amino acid permease, putative
EQ963476.1	37		223	2043.m00204_at	conserved hypothetical protein
EQ963477.1	37		270	2258.m00610_at	DUF803 domain membrane protein
EQ963477.1	37		271	2258.m00609_at	WD repeat protein
EQ963478.1	37		244	2911.m00237	Coatomer subunit gamma, putative
EQ963478.1	37		245	2911.m00238	Phosducin family protein
EQ963479.1	37		304	2368.m00425	conserved hypothetical protein
EQ963479.1	37		305	2368.m00424	hypothetical protein
EQ963480.1	37		278	2541.m00472	conserved hypothetical protein
EQ963480.1	37		279	2541.m00471	hypothetical protein
EQ963481.1	37		189	2856.m00182	monooxygenase, putative
EQ963481.1	37		190	2856.m00183	conserved hypothetical protein
EQ963482.1	37		282	1569.m00371	conserved hypothetical protein
EQ963482.1	37		283	1569.m00370	hypothetical protein
EQ963482.1	37		284	1569.m00369	conserved hypothetical protein
EQ963482.1	37		286	1569.m00367	DHHC zinc finger membrane protein
EQ963482.1	37		287	1569.m00366	ubiquitin conjugating enzyme (UbcF), putative
EQ963483.1	37		331	2091.m00306	hypothetical protein
EQ963483.1	37		332	2091.m00304	conserved hypothetical protein
EQ963484.1	37		217	2634.m00208_at	D-arabinitol dehydrogenase ArbD, putative
EQ963484.1	37		218	2634.m00209_at	3-methylcrotonyl-CoA carboxylase subunit alpha (MccA), putative
EQ963484.1	37		219	2634.m00210_at	conserved hypothetical protein
EQ963484.1	37		220	2634.m00211_at	isovaleryl-CoA dehydrogenase IvdA, putative
EQ963484.1	37		221	2634.m00212_at	3-methylcrotonyl-CoA carboxylase, beta subunit (MccB), putative
EQ963485.1	37		281	2842.m00271	conserved hypothetical protein
EQ963485.1	37		282	2842.m00272	conserved hypothetical protein
EQ963485.1	37		284	2842.m00273	conserved hypothetical protein
EQ963486.1	37	8	269	1739.m00258	conserved hypothetical protein
EQ963486.1	37	8	270	1739.m00259	alcohol dehydrogenase, putative
EQ963472.1	38		273	2504.m00263_at	conserved hypothetical protein
EQ963472.1	38		274	2504.m00264_at	conserved hypothetical protein
EQ963473.1	38		282	1918.m01155	aminotriazole resistance protein, putative
EQ963473.1	38		283	1918.m01154	C6 transcription factor NosA
EQ963474.1	38		237	1866.m00232_at	cell wall biogenesis protein/glutathione transferase (Gto1), putative
EQ963474.1	38		238	1866.m00233_at	poly(A)+ RNA transport protein (UbaA), putative
EQ963475.1	38		266	2689.m00690_at	thioredoxin reductase GliT-like, putative
EQ963475.1	38		267	2689.m00689_at	protein kinase, putative
EQ963476.1	38		231	2043.m00212_at	hypothetical protein
EQ963476.1	38		232	2043.m00213_at	protein kinase, putative
EQ963476.1	38		234	2043.m00215_at	hypothetical protein
EQ963477.1	38		283	2258.m00597_at	conserved hypothetical protein
EQ963477.1	38		284	2258.m00596_at	hypothetical protein
EQ963477.1	38		285	2258.m00595_at	conserved hypothetical protein
EQ963477.1	38		286	2258.m00594_at	conserved hypothetical protein
EQ963478.1	38		249	2911.m00241	hypothetical protein
EQ963478.1	38		250	2911.m00242	casein kinase I, putative
EQ963479.1	38		307	2368.m00422	hypothetical protein
EQ963479.1	38		308	2368.m00421	pantothenate transporter, putative
EQ963480.1	38		284	2541.m00466	cAMP-dependent protein kinase catalytic subunit, putative
EQ963480.1	38		285	2541.m00465	alpha-1,6-mannosyltransferase subunit (Och1), putative
EQ963481.1	38		193	2856.m00186	ankyrin repeat containing protein
EQ963481.1	38		194	2856.m00187	4-carboxymuconolactone decarboxylase, putative
EQ963481.1	38		195	2856.m00188	hypothetical protein
EQ963481.1	38		196	2856.m00189	bicyclomycin resistance protein, putative
EQ963482.1	38		298	1569.m00356	TFIIIC transcription initiation factor complex subunits Tfc3
EQ963482.1	38		299	1569.m00355	conserved hypothetical protein
EQ963482.1	38		300	1569.m00354	DUF858 domain protein
EQ963482.1	38		302	1569.m00352	hypothetical protein
EQ963483.1	38		333	2091.m00303	L-serine dehydratase, putative
EQ963483.1	38		334	2091.m00302	glucose-methanol-choline (gmc) oxidoreductase, putative
EQ963484.1	38		235	2634.m00225_at	zeaxanthin epoxidase, putative
EQ963484.1	38		236	2634.m00226_at	conserved hypothetical protein
EQ963485.1	38		301	2842.m00287	glycerol dehydrogenase (GCY1), putative
EQ963485.1	38		302	2842.m00288	conserved hypothetical protein
EQ963486.1	38	8	271	1739.m00260	conserved hypothetical protein
EQ963486.1	38		272	1739.m00261	hypothetical protein
EQ963472.1	39		275	2504.m00265_at	conserved hypothetical protein
EQ963472.1	39		276	2504.m00266_at	viral-enhancing factor, putative
EQ963472.1	39		279	2504.m00268_at	helicase, putative
EQ963473.1	39		288	1918.m01149	conserved hypothetical protein
EQ963473.1	39		289	1918.m01148	hypothetical protein
EQ963474.1	39		252	1866.m00245_at	DUF92 domain protein
EQ963474.1	39		253	1866.m00246_at	pyruvate formate lyase activating enzyme, putative
EQ963475.1	39		271	2689.m00685_at	efflux pump antibiotic resistance protein, putative
EQ963475.1	39		272	2689.m00684_at	conserved hypothetical protein
EQ963475.1	39		273	2689.m00683_at	conserved hypothetical protein
EQ963476.1	39		235	2043.m00216_at	hypothetical protein
EQ963476.1	39		236	2043.m00217_at	bcs1 AAA-type ATPase, putative
EQ963477.1	39		288	2258.m00592_at	conserved hypothetical protein
EQ963477.1	39		289	2258.m00591_at	S-adenosylmethionine synthetase, putative
EQ963477.1	39		290	2258.m00590_at	neuroligin, putative
EQ963477.1	39		291	2258.m00589_at	conserved hypothetical protein
EQ963478.1	39		255	2911.m00247	conserved hypothetical protein
EQ963478.1	39		256	2911.m00248	conserved hypothetical protein
EQ963479.1	39		325	2368.m00404	cation efflux family protein family
EQ963479.1	39		326	2368.m00403	RING finger ubiquitin ligase (Tul1), putative
EQ963480.1	39		288	2541.m00462	exosome complex endonuclease 1, putative
EQ963480.1	39		289	2541.m00461	hypothetical protein
EQ963481.1	39		202	2856.m00194	epimerase/dehydratase family protein, putative
EQ963481.1	39		203	2856.m00195	efflux pump antibiotic resistance protein, putative
EQ963482.1	39		336	1569.m00324	ankyrin repeat-containing protein, putative
EQ963482.1	39		337	1569.m00323	choline/ethanolamine kinase, putative
EQ963483.1	39		335	2091.m00301	pantothenate transporter, putative
EQ963483.1	39		336	2091.m00300	alpha-ketoglutarate-dependent sulfonate dioxygenase, putative
EQ963484.1	39		241	2634.m00231_at	NADH-ubiquinone oxidoreductase 9.5 kDa subunit, putative
EQ963484.1	39		242	2634.m00232_at	oligosaccharyl transferase subunit (beta), putative
EQ963485.1	39		305	2842.m00291	hypothetical protein
EQ963485.1	39		306	2842.m00292	conserved hypothetical protein
EQ963486.1	39		283	1739.m00272	conserved hypothetical protein
EQ963486.1	39		284	1739.m00273	ad-003, putative
EQ963472.1	40		280	2504.m00269_at	splicing factor u2af large subunit
EQ963472.1	40		281	2504.m00270_at	DNA N-glycosylase, putative
EQ963473.1	40		294	1918.m01143	indoleamine 2,3-dioxygenase pyrrole 2,3-dioxygenase)
EQ963473.1	40		295	1918.m01142	kynureninase, putative
EQ963474.1	40		258	1866.m00251_at	conserved hypothetical protein
EQ963474.1	40		259	1866.m00252_at	RAS small monomeric GTPase Rab6, putative
EQ963474.1	40		260	1866.m00253_at	V-ATPase proteolipid subunit Ppa1, putative
EQ963474.1	40		262	1866.m00255_at	DDHD domain protein
EQ963475.1	40		283	2689.m00673_at	conserved hypothetical protein
EQ963475.1	40		284	2689.m00672_at	conserved hypothetical protein
EQ963475.1	40		286	2689.m00670_at	hypothetical protein
EQ963475.1	40		287	2689.m00669_at	MFS transporter, putative
EQ963475.1	40		288	2689.m00668_at	alpha-glucosidase, putative
EQ963476.1	40		239	2043.m00220_at	hypothetical protein
EQ963476.1	40		240	2043.m00221_at	conserved hypothetical protein
EQ963476.1	40		242	2043.m00223_at	conserved hypothetical protein
EQ963477.1	40		300	2258.m00580_at	60S ribosome biogenesis protein Sqt1, putative
EQ963477.1	40		301	2258.m00579_at	phenylacetyl-CoA ligase, putative
EQ963478.1	40		260	2911.m00252	abscisic acid and environmental stress-inducible protein, putative
EQ963478.1	40		261	2911.m00253	PA and RING finger domain protein
EQ963478.1	40		262	2911.m00254	conserved hypothetical protein
EQ963479.1	40		327	2368.m00402	glycine cleavage system H protein
EQ963479.1	40		328	2368.m00401	37S ribosomal protein Mrp17
EQ963480.1	40		301	2541.m00450	conserved hypothetical protein
EQ963480.1	40		302	2541.m00449	oxidoreductase, short-chain dehydrogenase/reductase family
EQ963481.1	40		206	2856.m00198	thiamine pyrophosphate enzyme, putative
EQ963481.1	40		207	2856.m00199	conserved hypothetical protein
EQ963482.1	40		340	1569.m00320	endonuclease/exonuclease/phosphatase family protein
EQ963482.1	40		341	1569.m00319	hypothetical protein
EQ963483.1	40		344	2091.m00293	RGS domain protein (Rax1), putative
EQ963483.1	40		345	2091.m00292	histone acetyltransferase (Gcn5), putative
EQ963484.1	40		244	2634.m00234_at	hypothetical protein
EQ963484.1	40		245	2634.m00235_at	hypothetical protein
EQ963485.1	40		308	2842.m00294	conserved hypothetical protein
EQ963485.1	40		309	2842.m00295	hypothetical protein
EQ963486.1	40		289	1739.m00278	hypothetical protein
EQ963486.1	40		291	1739.m00280	conserved hypothetical protein
EQ963486.1	40		293	1739.m00282	hypothetical protein
EQ963486.1	40		294	1739.m00283	conserved hypothetical protein
EQ963486.1	40		295	1739.m00284	proline-specific permease, putative
EQ963472.1	41		295	2504.m00284_at	conserved hypothetical protein
EQ963472.1	41		296	2504.m00285_at	separin, putative
EQ963472.1	41		298	2504.m00287_at	conserved hypothetical protein
EQ963473.1	41		297	1918.m01140	conserved hypothetical protein
EQ963473.1	41		298	1918.m01139	conserved hypothetical protein
EQ963474.1	41		271	1866.m00264_at	hypothetical protein
EQ963474.1	41		272	1866.m00265_at	conserved hypothetical protein
EQ963475.1	41		290	2689.m00666_at	conserved hypothetical protein
EQ963475.1	41		291	2689.m00665_at	conserved hypothetical protein
EQ963476.1	41		254	2043.m00234_at	iron-sulfur domain containing protein, putative
EQ963476.1	41		255	2043.m00235_at	conserved hypothetical protein
EQ963476.1	41		257	2043.m00237_at	flavin containing amine oxidase, putative
EQ963477.1	41		304	2258.m00576_at	beta-N-hexosaminidase, putative
EQ963477.1	41		305	2258.m00575_at	GDSL lipase/acylhydrolase family protein
EQ963477.1	41		307	2258.m00573_at	carboxyphosphonoenolpyruvate phosphonomutase, putative
EQ963477.1	41		309	2258.m00571_at	DUF1275 domain protein
EQ963478.1	41		277	2911.m00269	nuclear condensin complex subunit Smc2, putative
EQ963478.1	41		278	2911.m00270	hypothetical protein
EQ963478.1	41		280	2911.m00272	ADP-ribosylation factor, putative
EQ963479.1	41		332	2368.m00397	conserved hypothetical protein
EQ963479.1	41		333	2368.m00396	glutamine synthetase bacteria, putative
EQ963480.1	41		312	2541.m00440	conserved hypothetical protein
EQ963480.1	41		313	2541.m00439	hypothetical protein
EQ963480.1	41		314	2541.m00438	serine carboxypeptidase, putative
EQ963481.1	41		213	2856.m00203	oxidoreductase, putative
EQ963481.1	41		214	2856.m00204	conserved hypothetical protein
EQ963481.1	41		215	2856.m00205	dimethylaniline monooxygenase, putative
EQ963481.1	41		216	2856.m00206	vitamin H transporter, putative
EQ963481.1	41		217	2856.m00207	conserved hypothetical protein
EQ963482.1	41		350	1569.m00311	nuclear condensin complex subunit 3, putative
EQ963482.1	41		351	1569.m00310	cysteine synthase (o-acetylserine (thiol)-lyase) (csase)
EQ963483.1	41		355	2091.m00283	conserved hypothetical protein
EQ963483.1	41		356	2091.m00282	methylmalonate-semialdehyde dehydrogenase, putative
EQ963484.1	41		264	2634.m00252_at	conserved hypothetical protein
EQ963484.1	41		266	2634.m00253_at	conserved hypothetical protein
EQ963485.1	41		313	2842.m00299	2,4-dihydroxyhept-2-ene-1,7-dioic acid aldolase, putative
EQ963485.1	41		315	2842.m00300	translation initiation inhibitor, putative
EQ963485.1	41		316	2842.m00301	gibberellin 3-beta hydroxylase, putative
EQ963486.1	41		296	1739.m00285	2,4-dihydroxyhept-2-ene-1,7-dioic acid aldolase
EQ963486.1	41		297	1739.m00286	O-methyltransferase, putative
EQ963486.1	41		298	1739.m00287	benzoate 4-monooxygenase cytochrome P450, putative
EQ963472.1	42		300	2504.m00289_at	MFS transporter, putative
EQ963472.1	42		301	2504.m00290_at	conserved hypothetical protein
EQ963472.1	42		302	2504.m00291_at	conserved hypothetical protein
EQ963473.1	42		304	1918.m01133	conserved hypothetical protein
EQ963473.1	42		305	1918.m01132	conserved hypothetical protein
EQ963474.1	42		273	1866.m00266_at	sorbitol/xylulose reductase Sou1-like, putative
EQ963474.1	42		274	1866.m00267_at	conserved hypothetical protein
EQ963475.1	42		297	2689.m00659_at	conserved hypothetical protein
EQ963475.1	42		298	2689.m00658_at	conserved hypothetical protein
EQ963476.1	42		268	2043.m00248_at	conserved hypothetical protein
EQ963476.1	42		269	2043.m00249_at	hypothetical protein
EQ963476.1	42		270	2043.m00250_at	conserved hypothetical protein
EQ963477.1	42		310	2258.m00570_at	aldehyde dehydrogenase, putative
EQ963477.1	42		311	2258.m00569_at	FAD binding domain protein
EQ963477.1	42		312	2258.m00568_at	oxidoreductase, 2OG-Fe(II) oxygenase family, putative
EQ963478.1	42		286	2911.m00278	conserved hypothetical protein
EQ963478.1	42		287	2911.m00279	triosephosphate isomerase
EQ963479.1	42		339	2368.m00391	arrestin domain protein
EQ963479.1	42		341	2368.m00390	conserved hypothetical protein
EQ963479.1	42		343	2368.m00388	conserved hypothetical protein
EQ963480.1	42		346	2541.m00409	hypothetical protein
EQ963480.1	42		347	2541.m00407	cyclic nucleotide-binding domain protein
EQ963481.1	42		218	2856.m00208	hypothetical protein
EQ963481.1	42		219	2856.m00209	hypothetical protein
EQ963482.1	42		361	1569.m00299	conserved hypothetical protein
EQ963482.1	42		362	1569.m00298	hypothetical protein
EQ963482.1	42		363	1569.m00297	actin interacting protein 2
EQ963482.1	42		364	1569.m00296	Mst3-like protein kinase, putative
EQ963483.1	42		360	2091.m00278	50S ribosomal protein L36, putative
EQ963483.1	42		361	2091.m00277	oxidoreductase, putative
EQ963484.1	42		269	2634.m00256_at	conserved hypothetical protein
EQ963484.1	42		270	2634.m00257_at	cell wall glucanase, putative
EQ963485.1	42		320	2842.m00305	hypothetical protein
EQ963485.1	42		321	2842.m00306	hypothetical protein
EQ963485.1	42	46	323	2842.m00309	conserved hypothetical protein
EQ963486.1	42		302	1739.m00290	cytochrome B5, putative
EQ963486.1	42		303	1739.m00291	conserved hypothetical protein
EQ963486.1	42		304	1739.m00292	conserved hypothetical protein
EQ963486.1	42		305	1739.m00293	hypothetical protein
EQ963486.1	42		307	1739.m00294	conserved hypothetical protein
EQ963472.1	43		303	2504.m00292_at	conserved hypothetical protein
EQ963472.1	43		304	2504.m00293_at	hypothetical protein
EQ963473.1	43		308	1918.m01129	Hsp90 co-chaperone Cdc37
EQ963473.1	43		309	1918.m01128	clathrin light chain
EQ963474.1	43		278	1866.m00271_at	conserved hypothetical protein
EQ963474.1	43		279	1866.m00272_at	kinesin, putative
EQ963475.1	43		302	2689.m00654_at	conserved hypothetical protein
EQ963475.1	43		303	2689.m00653_at	conserved hypothetical protein
EQ963475.1	43		306	2689.m00651_at	PAP2 domain protein
EQ963476.1	43		277	2043.m00257_at	fatty-acid amide hydrolase, putative
EQ963476.1	43		278	2043.m00258_at	hypothetical protein
EQ963477.1	43		319	2258.m00561_at	ABC multidrug transporter, putative
EQ963477.1	43		320	2258.m00560_at	MFS siderochrome iron transporter MirB
EQ963478.1	43		295	2911.m00285	developmental regulator FlbA
EQ963478.1	43		296	2911.m00286	Pol II transcription elongation factor subunit Cdc73, putative
EQ963479.1	43		357	2368.m00374	conserved hypothetical protein
EQ963479.1	43		358	2368.m00373	conserved histidine-rich protein
EQ963479.1	43		359	2368.m00372	PQ loop repeat protein
EQ963480.1	43		358	2541.m00397	conserved hypothetical protein
EQ963480.1	43		359	2541.m00396	casein kinase, putative
EQ963480.1	43		360	2541.m00395	conserved hypothetical protein
EQ963481.1	43		223	2856.m00213	tyrosinase
EQ963481.1	43		224	2856.m00214	hypothetical protein
EQ963481.1	43		225	2856.m00215	conserved hypothetical protein
EQ963482.1	43		371	1569.m00289	hypothetical protein
EQ963482.1	43		373	1569.m00288	hypothetical protein
EQ963483.1	43		377	2091.m00261	vacuolar targeting protein Atg24, putative
EQ963483.1	43		378	2091.m00260	pheromone processing endoprotease Kex2
EQ963484.1	43		271	2634.m00258_at	conserved hypothetical protein
EQ963484.1	43		272	2634.m00259_at	hypothetical protein
EQ963485.1	43		327	2842.m00313	efflux pump antibiotic resistance protein, putative
EQ963485.1	43		328	2842.m00314	O-methyltransferase, putative
EQ963486.1	43		310	1739.m00297	hypothetical protein
EQ963486.1	43		311	1739.m00298	conserved hypothetical protein
EQ963472.1	44		306	2504.m00295_at	conserved hypothetical protein
EQ963472.1	44		307	2504.m00296_at	C-4 methyl sterol oxidase, putative
EQ963472.1	44		308	2504.m00297_at	sugar transporter, putative
EQ963472.1	44		309	2504.m00298_at	fumarylacetoacetate hydrolase family protein
EQ963472.1	44		310	2504.m00299_at	lignostilbene dioxygenase, putative
EQ963472.1	44		311	2504.m00300_at	aldehyde dehydrogenase, putative
EQ963472.1	44		312	2504.m00301_at	salicylate hydroxylase, putative
EQ963472.1	44		313	2504.m00302_at	gentisate 1,2-dioxygenase, putative
EQ963473.1	44		322	1918.m01119	conserved hypothetical protein
EQ963473.1	44		323	1918.m01118	conserved hypothetical protein
EQ963474.1	44		283	1866.m00276_at	conserved hypothetical protein
EQ963474.1	44		284	1866.m00277_at	conserved hypothetical protein
EQ963474.1	44		285	1866.m00278_at	ribulose-phosphate 3-epimerase
EQ963475.1	44		309	2689.m00648_at	serine/threonine protein kinase, putative
EQ963475.1	44		310	2689.m00647_at	Noc1p protein, putative
EQ963476.1	44		282	2043.m00262_at	conserved hypothetical protein
EQ963476.1	44		283	2043.m00263_at	conserved hypothetical protein
EQ963477.1	44		321	2258.m00559_at	GNAT family acetyltransferase, putative
EQ963477.1	44		323	2258.m00558_at	conserved hypothetical protein
EQ963477.1	44		325	2258.m00557_at	oxidoreductase, putative
EQ963478.1	44		305	2911.m00294	methylenetetrahydrofolate reductase, putative
EQ963478.1	44		306	2911.m00295	NTP binding protein, putative
EQ963479.1	44		360	2368.m00371	serine palmitoyltransferase 2, putative
EQ963479.1	44		361	2368.m00370	acetoacetyl-CoA synthase
EQ963480.1	44		382	2541.m00374	mitochondrial ribosomal protein L11, putative
EQ963480.1	44		383	2541.m00373	oxidative stress protein Svf1, putative
EQ963481.1	44		227	2856.m00217	NmrA-like family protein
EQ963481.1	44		228	2856.m00218	conserved hypothetical protein
EQ963482.1	44		378	1569.m00283	conserved hypothetical protein
EQ963482.1	44		379	1569.m00282	GPI anchored glycoprotein, putative
EQ963483.1	44		381	2091.m00257	lysine-specific histone demethylase Aof2, putative
EQ963483.1	44		383	2091.m00256	CCCH zinc finger and SMR domain protein
EQ963483.1	44		385	2091.m00254	clathrin-coated vesicle protein, putative
EQ963484.1	44		276	2634.m00263_at	conserved hypothetical protein
EQ963484.1	44		277	2634.m00264_at	myosin type II heavy chain, putative
EQ963485.1	44		329	2842.m00315	hypothetical protein
EQ963485.1	44		330	2842.m00316	amino acid transporter, putative
EQ963486.1	44		314	1739.m00301	conserved hypothetical protein
EQ963486.1	44		315	1739.m00302	conserved hypothetical protein
EQ963486.1	44		316	1739.m00303	cytochrome P450, putative
EQ963486.1	44		317	1739.m00304	conserved hypothetical protein
EQ963486.1	44		318	1739.m00305	hypothetical protein
EQ963486.1	44		319	1739.m00306	lipase 2 precursor, putative
EQ963472.1	45		314	2504.m00303_at	C6 transcription factor, putative
EQ963472.1	45		315	2504.m00304_at	conserved hypothetical protein
EQ963473.1	45		324	1918.m01117	alpha-amylase, putative
EQ963473.1	45		325	1918.m01116	alpha-glucosidase AgdA, putative
EQ963474.1	45		291	1866.m00284_at	oligomycin resistance ATP-dependent permease yor1, putative
EQ963474.1	45		292	1866.m00285_at	ABC transporter, putative
EQ963474.1	45		293	1866.m00286_at	small oligopeptide transporter, OPT family
EQ963475.1	45		345	2689.m00614_at	hypothetical protein
EQ963475.1	45		346	2689.m00613_at	hypothetical protein
EQ963475.1	45		347	2689.m00612_at	succinyl-CoA synthetase beta subunit, putative
EQ963475.1	45		348	2689.m00611_at	hypothetical protein
EQ963475.1	45		349	2689.m00610_at	hypothetical protein
EQ963475.1	45		351	2689.m00608_at	hypothetical protein
EQ963476.1	45	14	287	2043.m00267_at	enterobactin transporter MirA, putative
EQ963476.1	45	14	288	2043.m00268_at	enterobactin esterase IroE-like, putative
EQ963477.1	45		331	2258.m00551_at	hypothetical protein
EQ963477.1	45		332	2258.m00550_at	conserved hypothetical protein
EQ963478.1	45		329	2911.m00318	hypothetical protein
EQ963478.1	45		330	2911.m00319	conserved hypothetical protein
EQ963479.1	45		362	2368.m00369	mitochondrial processing peptidase alpha subunit, putative
EQ963479.1	45		363	2368.m00368	mitochondrial import receptor subunit tom22
EQ963479.1	45		364	2368.m00367	conserved hypothetical protein
EQ963480.1	45		400	2541.m00357	C2H2 transcription factor, putative
EQ963480.1	45		401	2541.m00356	zinc finger protein, putative
EQ963481.1	45		229	2856.m00219	cortactin-binding protein, putative
EQ963481.1	45		230	2856.m00220	conserved hypothetical protein
EQ963482.1	45		390	1569.m00272	hypothetical protein
EQ963482.1	45		391	1569.m00271	hypothetical protein
EQ963482.1	45		392	1569.m00270	hypothetical protein
EQ963482.1	45		393	1569.m00269	conserved hypothetical protein
EQ963483.1	45		398	2091.m00244	conserved hypothetical protein
EQ963483.1	45		399	2091.m00243	DUF159 domain protein
EQ963483.1	45		400	2091.m00242	TPR domain protein
EQ963483.1	45		402	2091.m00240	TPR repeat protein
EQ963484.1	45		280	2634.m00267_at	phosphoinositide 3-kinase, putative
EQ963484.1	45		281	2634.m00268_at	nuclear protein Qri2/Nse4, putative
EQ963484.1	45		282	2634.m00269_at	integral membrane protein
EQ963485.1	45		333	2842.m00319	conserved hypothetical protein
EQ963485.1	45		334	2842.m00320	conserved hypothetical protein
EQ963486.1	45	9	320	1739.m00307	O-methyltransferase family protein
EQ963486.1	45	9	321	1739.m00308	hypothetical protein
EQ963486.1	45	9	323	1739.m00310	nonribosomal peptide synthase, putative
EQ963472.1	46		320	2504.m00309_at	hypothetical protein
EQ963472.1	46		321	2504.m00310_at	3-methyl-2-oxobutanoate hydroxymethyltransferase, putative
EQ963473.1	46		330	1918.m01111	NAD binding Rossmann fold oxidoreductase, putative
EQ963473.1	46		333	1918.m01110	conserved hypothetical protein
EQ963474.1	46		301	1866.m00294_at	aconitase, putative
EQ963474.1	46		302	1866.m00295_at	conserved hypothetical protein
EQ963474.1	46		303	1866.m00296_at	ATP-binding cassette transporter, putative
EQ963474.1	46		304	1866.m00297_at	C2H2 finger domain protein, putative
EQ963475.1	46		352	2689.m00607_at	L-kynurenine/alpha-aminoadipate aminotransferase, putative
EQ963475.1	46		353	2689.m00606_at	fumarylacetoacetate hydrolase, putative
EQ963475.1	46		354	2689.m00605_at	conserved hypothetical protein
EQ963475.1	46		355	2689.m00604_at	monoxygenase, putative
EQ963475.1	46		356	2689.m00603_at	conserved hypothetical protein
EQ963475.1	46		358	2689.m00601_at	conserved hypothetical protein
EQ963475.1	46		359	2689.m00600_at	MFS transporter, putative
EQ963476.1	46		290	2043.m00270_at	pyruvate decarboxylase, putative
EQ963476.1	46		292	2043.m00271_at	sugar transporter, putative
EQ963477.1	46		349	2258.m00532_at	LIM domain protein
EQ963477.1	46		351	2258.m00531_at	myo-inositol-phosphate synthase, putative
EQ963478.1	46		331	2911.m00320	acetyltransferase, GNAT family
EQ963478.1	46		332	2911.m00321	nucleolar GTP-binding protein (Nog1), putative
EQ963479.1	46		367	2368.m00364	conserved hypothetical protein
EQ963479.1	46		368	2368.m00363	tyrosinase, putative
EQ963480.1	46		406	2541.m00351	rRNA methyltransferase Spb1, putative
EQ963480.1	46		407	2541.m00350	histone H3 methyltransferase, putative
EQ963480.1	46		409	2541.m00348	Rab small monomeric GTPase Rab7, putative
EQ963480.1	46		411	2541.m00346	PH domain protein
EQ963481.1	46		231	2856.m00221	conserved hypothetical protein
EQ963481.1	46		233	2856.m00222	conserved hypothetical protein
EQ963481.1	46		234	2856.m00223	hypothetical protein
EQ963482.1	46		397	1569.m00265	xylosidase : arabinofuranosidase, putative
EQ963482.1	46		398	1569.m00264	conserved hypothetical protein
EQ963483.1	46		405	2091.m00237	conserved hypothetical protein
EQ963483.1	46		406	2091.m00236	developmental regulatory protein WetA
EQ963484.1	46		303	2634.m00290_at	plasma membrane H+ATPase Pma1
EQ963484.1	46		304	2634.m00291_at	hypothetical protein
EQ963485.1	46		336	2842.m00322	hypothetical protein
EQ963485.1	46	47	337	2842.m00323	oxidoreductase, short chain dehydrogenase/reductase family, putative
EQ963485.1	46	47	339	2842.m00324	NRPS-like enzyme, putative
EQ963486.1	46	9	324	1739.m00311	siderophore biosynthesis lipase/esterase, putative
EQ963486.1	46	9	325	1739.m00312	siderophore biosynthesis acetylase AceI, putative
EQ963486.1	46	9	326	1739.m00313	enoyl-CoA hydratase/isomerase family protein
EQ963486.1	46	9	327	1739.m00314	nonribosomal siderophore peptide synthase Sid2
EQ963486.1	46	9	328	1739.m00315	ABC multidrug transporter SidT
EQ963486.1	46	9	329	1739.m00316	MFS siderophore transporter, putative
EQ963472.1	47		323	2504.m00312_at	monocarboxylate permease homolog, mch4, putative
EQ963472.1	47		324	2504.m00313_at	homeobox protein meis, putative
EQ963473.1	47		334	1918.m01109	phospholipid-transporting ATPase (DRS2), putative
EQ963473.1	47		335	1918.m01108	homeobox transcription factor (RfeB), putative
EQ963474.1	47		313	1866.m00306_at	conserved hypothetical protein
EQ963474.1	47		314	1866.m00307_at	hypothetical protein
EQ963474.1	47		315	1866.m00308_at	DUF895 domain membrane protein
EQ963475.1	47		373	2689.m00586_at	hypothetical protein
EQ963475.1	47		374	2689.m00585_at	conserved hypothetical protein
EQ963475.1	47		376	2689.m00583_at	hypothetical protein
EQ963476.1	47		300	2043.m00276_at	conserved hypothetical protein
EQ963476.1	47		301	2043.m00277_at	conserved hypothetical protein
EQ963476.1	47		302	2043.m00278_at	conserved hypothetical protein
EQ963476.1	47		304	2043.m00280_at	conserved hypothetical protein
EQ963477.1	47		357	2258.m00525_at	2-hydroxyphytanoyl-CoA lyase, putative
EQ963477.1	47		358	2258.m00524_at	alcohol dehydrogenase, putative
EQ963478.1	47		342	2911.m00330	conserved hypothetical protein
EQ963478.1	47		343	2911.m00331	conserved hypothetical protein
EQ963478.1	47		344	2911.m00332	Rad4 family protein
EQ963478.1	47		345	2911.m00333	conserved hypothetical protein
EQ963479.1	47		369	2368.m00362	conserved hypothetical protein
EQ963479.1	47		370	2368.m00361	MFS transporter, putative
EQ963480.1	47		429	2541.m00329	conserved hypothetical protein
EQ963480.1	47		430	2541.m00328	ribonucleotide reductase small subunit RnrA, putative
EQ963481.1	47		245	2856.m00234	conserved hypothetical protein
EQ963481.1	47		246	2856.m00235	hypothetical protein
EQ963481.1	47		247	2856.m00236	caffeine resistance protein, putative
EQ963481.1	47		249	2856.m00238	conserved hypothetical protein
EQ963481.1	47		250	2856.m00239	conserved hypothetical protein
EQ963481.1	47		252	2856.m00241	sugar transporter, putative
EQ963482.1	47		417	1569.m00244	Auxin Efflux Carrier superfamily
EQ963482.1	47		418	1569.m00243	catabolite degradation protein, putative
EQ963483.1	47		407	2091.m00235	conserved hypothetical protein
EQ963483.1	47		408	2091.m00234	calponin domain-containing protein, putative
EQ963484.1	47		315	2634.m00301_at	Ankyrin and HET domain protein
EQ963484.1	47		316	2634.m00302_at	glucose dehydrogenase, putative
EQ963485.1	47		344	2842.m00329	conserved hypothetical protein
EQ963485.1	47		345	2842.m00330	hypothetical protein
EQ963485.1	47		346	2842.m00331	conserved hypothetical protein
EQ963486.1	47		330	1739.m00318	conserved hypothetical protein
EQ963486.1	47		331	1739.m00319	hypothetical protein
EQ963486.1	47		332	1739.m00320	hypothetical protein
EQ963472.1	48		328	2504.m00317_at	conserved hypothetical protein
EQ963472.1	48		329	2504.m00318_at	conserved hypothetical protein
EQ963473.1	48		336	1918.m01107	small nuclear ribonucleoprotein SmD3, putative
EQ963473.1	48		337	1918.m01106	conserved hypothetical protein
EQ963473.1	48		339	1918.m01104	phosphotransmitter protein Ypd1, putative
EQ963473.1	48		341	1918.m01102	conserved hypothetical protein
EQ963474.1	48		319	1866.m00312_at	conserved hypothetical protein
EQ963474.1	48		320	1866.m00313_at	polysaccharide export protein (CAP59), putative
EQ963475.1	48		380	2689.m00579_at	lysosomal protective protein precursor, putative
EQ963475.1	48		381	2689.m00578_at	conserved hypothetical protein
EQ963475.1	48		382	2689.m00577_at	hypothetical protein
EQ963475.1	48		383	2689.m00576_at	conserved hypothetical protein
EQ963476.1	48		314	2043.m00290_at	oxidoreductase, putative
EQ963476.1	48		315	2043.m00291_at	acid phosphatase, putative
EQ963477.1	48		369	2258.m00515_at	mitochondrial intermembrane space translocase subunit Tim9, putative
EQ963477.1	48		371	2258.m00514_at	GPI-anchor biosynthesis protein (Pig-F), putative
EQ963478.1	48		351	2911.m00339	conserved hypothetical protein
EQ963478.1	48		352	2911.m00340	mitochondrial serine protease Pim1, putative
EQ963478.1	48		353	2911.m00341	mitochondrial DnaJ chaperone (Mdj1), putative
EQ963478.1	48		355	2911.m00343	conserved hypothetical protein
EQ963478.1	48		358	2911.m00345	conserved hypothetical protein
EQ963479.1	48		383	2368.m00349	conserved hypothetical protein
EQ963479.1	48		384	2368.m00348	conserved hypothetical protein
EQ963480.1	48		445	2541.m00315	2-amino-3-carboxymuconate-6-semialdehyde decarboxylase, putative
EQ963480.1	48		446	2541.m00314	oxidoreductase, 2OG-Fe(II) oxygenase family
EQ963480.1	48		447	2541.m00313	short chain dehydrogenase/reductase family
EQ963481.1	48		253	2856.m00242	hypothetical protein
EQ963481.1	48		254	2856.m00243	conserved hypothetical protein
EQ963481.1	48	49	256	2856.m00245	efflux pump antibiotic resistance protein, putative
EQ963481.1	48	49	258	2856.m00247	ThiJ/PfpI family transcriptional regulator, putative
[truncated: 2,897 more rows]
